# Supplementary material for: Liquid–liquid phase separation of H3K27me3 reader BP1 regulates transcriptional repression
Source: Genome Biol. 2024 Mar 11;25:67. doi: 10.1186/s13059-024-03209-7 (PMC10926671; doi:10.1186/s13059-024-03209-7)
Supplement: Supplementary file 2 — Additional file 2: Table S1. RNA-seq data of the BP1ΔIDR2-C strain. Table S2. Overlap between upregulated genes in ΔKmt6 and BP1ΔIDR2-C; ΔBP1 and BP1ΔIDR2-C; or ΔKmt6, ΔBP1, and BP1ΔIDR2-C strains. Table S3. Overlap between upregulated genes and H3K27me3-enriched genes among ΔKmt6, ΔBP1, and BP1ΔIDR2-C strains. Table S4. RNA-seq data of PKS, NRPS, and P450-associated genes in ΔBP1 and BP1ΔIDR2-C strains. Table S5. Primers used in this study. [file 13059_2024_3209_MOESM2_ESM.xlsx]

## Sheet: Table S1-A
Up-regulated genes in BP1ΔIDR2-C/PH-1
Gene_id	BP1ΔIDR2-C_1	BP1ΔIDR2-C_2	BP1ΔIDR2-C_3	PH-1_1	PH-1_2	PH-1_3	BP1ΔIDR2-C	PH-1	log2FoldChange	pvalue	padj
FGRAMPH1_01G28291	64.2603	55.5367	56.1344	20.2491	20.8427	33.3647	58.6438	24.8188	1.24163	0.000243202	0.000481213
FGRAMPH1_01G28225	74.9703	47.3428	46.9321	14.1744	20.8427	33.3647	56.4151	22.7939	1.30965	0.00053652	0.00102473
FGRAMPH1_01G28179	3.89456	3.64175	2.76071	0	0	0	3.43234	0	4.13547	0.0242202	0.0377429
FGRAMPH1_01G28175	38.9456	60.9994	42.3309	16.1993	8.77589	15.0679	47.4253	13.3477	1.82559	1.32213e-05	2.92382e-05
FGRAMPH1_01G28173	57.4448	28.2236	37.7297	11.137	7.6789	3.22884	41.1327	7.34825	2.47438	1.86293e-06	4.41401e-06
FGRAMPH1_01G28099	16.5519	16.3879	8.28213	5.06227	5.48493	2.15256	13.7406	4.23325	1.69603	0.0226517	0.0354373
FGRAMPH1_01G28091	58.4184	39.1489	32.2083	0	4.38795	2.15256	43.2585	2.18017	4.34083	1.61373e-09	4.79058e-09
FGRAMPH1_01G28089	17.5255	10.9253	20.2452	0	0	0	16.232	0	6.37699	2.30573e-06	5.41577e-06
FGRAMPH1_01G28087	233.674	281.325	258.587	25.3113	49.3644	48.4327	257.862	41.0361	2.65945	3.05011e-33	2.13665e-32
FGRAMPH1_01G28085	6.81549	26.4027	15.644	0	2.19397	3.22884	16.2874	1.80761	3.19571	0.000616985	0.00117115
FGRAMPH1_01G28083	509.214	538.98	534.658	25.3113	59.2373	67.8057	527.617	50.7848	3.38018	5.53483e-20	2.67148e-19
FGRAMPH1_01G28065	4469.98	4431.1	4764.07	962.843	1002.65	1277.55	4555.05	1081.01	2.07551	9.08723e-122	2.22802e-120
FGRAMPH1_01G28061	147.02	158.416	154.6	10.1245	5.48493	12.9154	153.345	9.50828	4.00711	7.69169e-31	5.09043e-30
FGRAMPH1_01G28059	732.178	630.023	690.178	146.806	118.475	119.467	684.126	128.249	2.41245	1.52632e-73	2.12523e-72
FGRAMPH1_01G28057	306.697	376.922	418.708	62.7721	84.468	31.2122	367.442	59.4841	2.62741	1.34632e-11	4.48795e-11
FGRAMPH1_01G28055	5497.18	6074.45	6139.82	118.457	151.384	106.552	5903.81	125.464	5.55887	0	0
FGRAMPH1_01G28053	6267.33	6922.97	7060.98	131.619	187.585	152.832	6750.43	157.345	5.42732	0	0
FGRAMPH1_01G28051	321.301	304.997	334.046	2.02491	6.58192	4.30513	320.115	4.30398	6.23621	5.69913e-45	5.13529e-44
FGRAMPH1_01G28047	185.965	196.655	228.219	43.5355	37.2975	50.5852	203.613	43.8061	2.21639	2.32935e-24	1.28728e-23
FGRAMPH1_01G28043	910.354	936.841	828.213	370.558	393.818	379.927	891.803	381.434	1.22564	2.67056e-35	1.95264e-34
FGRAMPH1_01G28035	264.83	280.415	276.071	136.681	134.929	131.306	273.772	134.306	1.0275	1.15395e-11	3.85808e-11
FGRAMPH1_01G28033	340.774	342.325	379.138	24.2989	20.8427	45.2038	354.079	30.1151	3.55763	2.36326e-58	2.681e-57
FGRAMPH1_01G28029	97.3641	73.7455	81.9011	2.02491	1.09699	5.38141	84.3369	2.83443	4.89681	6.14921e-17	2.6479e-16
FGRAMPH1_01G28025	112.942	130.193	121.471	2.02491	0	2.15256	121.535	1.39249	6.42666	2.71613e-17	1.18619e-16
FGRAMPH1_01G28015	86.654	64.6411	60.7356	21.2615	10.9699	8.61025	70.6769	13.6139	2.36487	9.06999e-10	2.73575e-09
FGRAMPH1_01G28013	118.784	109.253	151.839	41.5106	51.5584	39.8224	126.625	44.2971	1.517	1.07962e-09	3.24053e-09
FGRAMPH1_01G28011	130.468	115.626	144.477	30.3736	18.6488	35.5173	130.19	28.1799	2.20486	9.07877e-16	3.69429e-15
FGRAMPH1_01G28009	245.357	295.893	298.157	120.482	120.669	93.6365	279.802	111.596	1.32619	4.35938e-15	1.71761e-14
FGRAMPH1_01G28007	26.2883	21.8505	7.36189	5.06227	7.6789	7.53397	18.5002	6.75838	1.45445	0.0251908	0.0391382
FGRAMPH1_01G28005	599.763	581.77	591.712	284.499	258.889	234.629	591.082	259.339	1.18735	6.49887e-25	3.65872e-24
FGRAMPH1_01G28003	1400.1	1233.64	1340.78	5.06227	3.29096	5.38141	1324.84	4.57821	8.17108	3.53109e-88	6.00375e-87
FGRAMPH1_01G28001	2.92092	11.8357	10.1226	0	0	0	8.29308	0	5.41187	0.000368072	0.000715731
FGRAMPH1_01G27999	147.993	159.327	161.962	30.3736	29.6186	20.4493	156.427	26.8139	2.54292	3.32986e-23	1.77287e-22
FGRAMPH1_01G27997	170.387	150.222	136.195	20.2491	18.6488	21.5256	152.268	20.1412	2.91721	1.01139e-25	5.81979e-25
FGRAMPH1_01G27995	326.17	354.161	316.561	3.03736	14.2608	3.22884	332.297	6.84234	5.62602	2.1643e-53	2.29379e-52
FGRAMPH1_01G27993	582.237	606.352	541.099	37.4608	36.2006	19.3731	576.563	31.0115	4.21301	1.38182e-101	2.77059e-100
FGRAMPH1_01G27981	295.987	279.505	343.248	47.5853	32.9096	32.2884	306.247	37.5945	3.02049	7.07456e-47	6.61237e-46
FGRAMPH1_01G27979	34.0774	25.4923	39.5702	4.04981	7.6789	2.15256	33.0466	4.62709	2.84229	1.46647e-06	3.50594e-06
FGRAMPH1_01G27977	173.308	155.685	181.287	45.5604	32.9096	53.8141	170.093	44.0947	1.94579	2.21625e-17	9.73537e-17
FGRAMPH1_01G27973	79.8385	85.5812	79.1404	29.3612	10.9699	22.6019	81.52	20.9776	1.95037	5.45621e-09	1.55658e-08
FGRAMPH1_01G27971	27.2619	52.8054	57.0547	12.1494	2.19397	11.8391	45.7074	8.7275	2.38115	2.51328e-06	5.88387e-06
FGRAMPH1_01G27969	89.575	76.4768	79.1404	5.06227	1.09699	4.30513	81.7307	3.48813	4.53324	3.5845e-17	1.55739e-16
FGRAMPH1_01G27967	3486.61	3534.32	3639.54	111.37	112.99	137.764	3553.49	120.708	4.88095	0	0
FGRAMPH1_01G27965	220.043	230.341	239.262	0	3.29096	0	229.882	1.09699	7.75897	7.90838e-20	3.8022e-19
FGRAMPH1_01G27963	84.7067	99.2378	91.1034	1.01245	1.09699	0	91.6827	0.703147	7.01927	2.98267e-11	9.75768e-11
FGRAMPH1_01G27945	1396.2	1383.87	1357.35	111.37	70.2071	110.857	1379.14	97.478	3.81812	2.5071e-199	1.23836e-197
FGRAMPH1_01G27943	34.0774	36.4175	29.4476	0	0	1.07628	33.3142	0.35876	6.45311	2.98674e-07	7.5373e-07
FGRAMPH1_01G27941	24.341	17.2983	23.9262	0	0	0	21.8552	0	6.80604	1.80085e-07	4.62479e-07
FGRAMPH1_01G27937	46.7348	44.6115	60.7356	0	0	2.15256	50.694	0.717521	6.16272	1.33955e-08	3.70898e-08
FGRAMPH1_01G27935	726.336	616.367	599.074	257.163	236.949	242.163	647.259	245.425	1.39784	1.49805e-31	1.00818e-30
FGRAMPH1_01G27933	7021.9	7012.2	7490.73	2317.51	2648.13	2659.49	7174.94	2541.71	1.49756	1.30454e-111	2.92312e-110
FGRAMPH1_01G27929	892.829	956.871	1051.83	397.894	439.892	455.267	967.177	431.018	1.16708	5.57468e-31	3.70386e-30
FGRAMPH1_01G27927	829.542	651.874	674.534	112.382	108.602	139.917	718.65	120.3	2.57859	1.09166e-72	1.50607e-71
FGRAMPH1_01G27925	776.965	437.921	547.541	13.1619	10.9699	15.0679	587.476	13.0666	5.48851	1.61535e-78	2.39454e-77
FGRAMPH1_01G27915	58.4184	53.7159	46.0118	1.01245	2.19397	0	52.7154	1.06881	5.63386	4.94156e-10	1.50935e-09
FGRAMPH1_01G27913	119.758	111.073	119.631	0	0	2.15256	116.821	0.717521	7.36741	2.09424e-12	7.30499e-12
FGRAMPH1_01G27911	18238.2	17768.1	18740.6	542.675	532.038	575.811	18249	550.175	5.05183	0	0
FGRAMPH1_01G27905	65.2339	39.1489	60.7356	8.09963	10.9699	5.38141	55.0395	8.1503	2.75646	1.6208e-09	4.80945e-09
FGRAMPH1_01G27903	91.5222	75.5664	81.9011	23.2864	25.2307	16.1442	82.9966	21.5538	1.94398	7.84611e-10	2.37295e-09
FGRAMPH1_01G27901	40.8929	10.0148	14.7238	4.04981	3.29096	6.45769	21.8772	4.59949	2.24607	0.00149603	0.00273021
FGRAMPH1_01G27899	18.4992	20.0296	19.325	0	0	1.07628	19.2846	0.35876	5.66469	1.57381e-05	3.46004e-05
FGRAMPH1_01G27893	920.091	908.618	909.194	308.798	278.635	281.986	912.634	289.806	1.65393	3.99098e-61	4.71326e-60
FGRAMPH1_01G27891	467.348	448.846	481.284	116.432	148.093	140.993	465.826	135.173	1.78724	8.64461e-38	6.67405e-37
FGRAMPH1_01G27889	633.84	618.188	648.767	109.345	177.712	135.611	633.598	140.889	2.1728	4.09023e-52	4.22574e-51
FGRAMPH1_01G27887	2161.48	2205.99	2336.48	548.75	511.196	459.572	2234.65	506.506	2.14065	2.07867e-143	6.18302e-142
FGRAMPH1_01G27885	456.638	533.517	505.21	65.8095	35.1036	49.5089	498.455	50.1407	3.30623	3.83535e-74	5.39019e-73
FGRAMPH1_01G27883	57.4448	50.9846	63.4963	1.01245	0	0	57.3086	0.337485	7.23564	3.71057e-09	1.07145e-08
FGRAMPH1_01G27881	73.9967	56.4472	56.1344	0	1.09699	1.07628	62.1928	0.724423	6.45602	1.75971e-09	5.2068e-09
FGRAMPH1_01G27879	253.147	214.863	230.059	13.1619	8.77589	7.53397	232.69	9.82392	4.55621	7.67681e-45	6.91271e-44
FGRAMPH1_01G27877	10.71	12.7461	18.4047	0	0	1.07628	13.9536	0.35876	5.1987	0.000138341	0.000279908
FGRAMPH1_01G27875	233.674	253.102	224.538	88.0835	114.087	137.764	237.104	113.311	1.06774	3.07032e-09	8.92094e-09
FGRAMPH1_01G27873	11.6837	15.4775	10.1226	1.01245	0	5.38141	12.4279	2.13129	2.54812	0.00612162	0.0103692
FGRAMPH1_01G27861	215.175	171.162	224.538	12.1494	16.4548	16.1442	203.625	14.9162	3.77543	3.30563e-38	2.57117e-37
FGRAMPH1_01G27859	131.442	129.282	138.956	20.2491	10.9699	26.907	133.227	19.3753	2.77832	7.2338e-21	3.58485e-20
FGRAMPH1_01G27857	60.3657	85.5812	85.582	4.04981	9.87288	9.68653	77.1763	7.86974	3.30666	1.01961e-14	3.95513e-14
FGRAMPH1_01G27855	5.84184	0	5.52142	0	0	0	3.78776	0	4.27553	0.0278638	0.042941
FGRAMPH1_01G27851	44.7875	46.4324	45.0916	4.04981	5.48493	2.15256	45.4371	3.89577	3.54591	3.9712e-10	1.21984e-09
FGRAMPH1_01G27849	4.8682	4.55219	10.1226	0	0	0	6.51433	0	5.06138	0.0012973	0.00238232
FGRAMPH1_01G27847	56.4712	70.1038	58.8952	0	3.29096	0	61.8234	1.09699	5.86225	6.29344e-11	2.01885e-10
FGRAMPH1_01G27841	775.018	824.857	807.968	120.482	141.511	113.01	802.614	125.001	2.68422	5.2852e-102	1.06921e-100
FGRAMPH1_01G27839	91.5222	100.148	103.987	4.04981	3.29096	4.30513	98.5524	3.88197	4.6641	2.41494e-20	1.17779e-19
FGRAMPH1_01G27831	54.5239	47.3428	38.6499	10.1245	17.5518	10.7628	46.8389	12.813	1.87421	7.24686e-06	1.64286e-05
FGRAMPH1_01G27829	72.0494	99.2378	79.1404	24.2989	17.5518	25.8308	83.4759	22.5605	1.88629	2.63171e-09	7.6878e-09
FGRAMPH1_01G27823	223.937	254.923	267.789	64.797	52.6553	62.4243	248.883	59.9589	2.05213	8.63208e-27	5.14881e-26
FGRAMPH1_01G27819	668.891	752.022	668.092	288.549	249.016	246.468	696.335	261.345	1.41277	6.61328e-35	4.78376e-34
FGRAMPH1_01G27817	101.259	136.566	101.226	24.2989	31.8126	47.3564	113.017	34.4893	1.71656	1.40806e-09	4.19105e-09
FGRAMPH1_01G27811	240.489	303.176	264.108	25.3113	40.5885	15.0679	269.258	26.9893	3.3231	3.07589e-41	2.57287e-40
FGRAMPH1_01G27809	30.1829	30.9549	30.3678	4.04981	1.09699	4.30513	30.5019	3.15064	3.26483	5.74662e-07	1.41847e-06
FGRAMPH1_01G27801	1514.01	1105.27	1203.67	484.965	427.825	577.963	1274.32	496.918	1.35811	1.26305e-28	7.89569e-28
FGRAMPH1_01G27785	268.725	306.818	279.752	113.395	95.4378	156.061	285.098	121.631	1.22927	3.07988e-12	1.06226e-11
FGRAMPH1_01G27783	364.142	479.801	477.603	154.905	152.481	119.467	440.515	142.285	1.63044	1.19214e-25	6.8453e-25
FGRAMPH1_01G27781	109.048	136.566	149.999	39.4857	51.5584	24.7545	131.871	38.5995	1.77437	3.887e-11	1.26307e-10
FGRAMPH1_01G27773	295.987	259.475	274.231	96.1831	83.371	108.704	276.564	96.0862	1.5242	1.98307e-19	9.37768e-19
FGRAMPH1_01G27761	1300.78	1215.44	1197.23	117.445	137.123	109.781	1237.82	121.45	3.35053	1.46855e-178	6.05956e-177
FGRAMPH1_01G27759	2948.18	2856.96	2903.35	146.806	151.384	151.756	2902.83	149.982	4.27505	0	0
FGRAMPH1_01G27757	766.255	765.679	792.324	173.13	191.973	191.578	774.753	185.56	2.06303	3.61478e-74	5.08549e-73
FGRAMPH1_01G27755	107.1	152.954	96.6249	19.2366	26.3277	30.1359	118.893	25.2334	2.24081	5.28735e-14	1.99329e-13
FGRAMPH1_01G27753	701.995	751.112	698.46	206.541	208.427	175.434	717.189	196.801	1.86534	3.08907e-57	3.44095e-56
FGRAMPH1_01G27749	2000.83	2317.98	2256.42	369.546	329.096	469.259	2191.74	389.3	2.4933	3.0229e-122	7.47933e-121
FGRAMPH1_01G27745	3.89456	15.4775	12.8833	0	1.09699	0	10.7518	0.365662	4.82476	0.000795385	0.00149034
FGRAMPH1_01G27743	10.71	13.6566	10.1226	0	0	0	11.4964	0	5.88047	2.87566e-05	6.16785e-05
FGRAMPH1_01G27741	26.2883	17.2983	16.5643	1.01245	1.09699	4.30513	20.0503	2.13819	3.2354	6.84296e-05	0.000142153
FGRAMPH1_01G27731	6.81549	6.37307	9.20237	0	3.29096	0	7.46364	1.09699	2.79766	0.0238818	0.0372626
FGRAMPH1_01G27727	35.0511	46.4324	51.5333	18.2242	9.87288	9.68653	44.3389	12.5945	1.80933	2.60175e-05	5.59366e-05
FGRAMPH1_01G27725	41.8666	27.3132	37.7297	12.1494	17.5518	6.45769	35.6365	12.053	1.56458	0.000804423	0.00150644
FGRAMPH1_01G27723	150.914	174.804	166.563	40.4981	57.0433	57.0429	164.094	51.5281	1.67513	3.50733e-14	1.333e-13
FGRAMPH1_01G27717	926.906	834.872	785.882	77.9589	47.1704	52.7378	849.22	59.289	3.83254	1.13229e-128	2.91893e-127
FGRAMPH1_01G27705	309.618	352.34	310.12	40.4981	41.6855	31.2122	324.026	37.7986	3.0992	3.88337e-53	4.09646e-52
FGRAMPH1_01G27689	18.4992	20.0296	18.4047	9.11208	8.77589	4.30513	18.9779	7.3977	1.35694	0.0209748	0.032997
FGRAMPH1_01G27685	204.465	172.073	179.446	56.6974	66.9162	75.3397	185.328	66.3178	1.48393	2.23087e-13	8.15574e-13
FGRAMPH1_01G27661	22.3937	23.6714	28.5273	3.03736	0	0	24.8642	1.01245	4.56142	3.58088e-06	8.29431e-06
FGRAMPH1_01G27657	5320.95	6043.49	5266.51	946.644	1000.45	1094.58	5543.65	1013.89	2.45141	6.64227e-225	3.76136e-223
FGRAMPH1_01G27653	379.72	351.429	381.898	58.7223	64.7222	33.3647	371.016	52.2697	2.82646	1.44085e-49	1.43175e-48
FGRAMPH1_01G27625	74.9703	84.6708	99.3856	32.3985	23.0367	29.0596	86.3422	28.1649	1.61394	5.06407e-08	1.34836e-07
FGRAMPH1_01G27549	15546.1	16034.6	15950.5	6943.41	7717.3	8331.49	15843.7	7664.07	1.04787	4.58951e-58	5.18484e-57
FGRAMPH1_01G27447	41.8666	48.2532	64.4166	18.2242	16.4548	24.7545	51.5121	19.8111	1.38002	0.000205536	0.000410285
FGRAMPH1_01G27421	684.469	634.576	629.442	267.288	304.962	367.012	649.496	313.087	1.05371	2.59442e-18	1.18106e-17
FGRAMPH1_01G27359	47.7084	55.5367	46.9321	2.02491	10.9699	5.38141	50.0591	6.12539	3.04928	1.4784e-09	4.39655e-09
FGRAMPH1_01G27357	260.936	282.236	287.114	111.37	112.99	128.077	276.762	117.479	1.23712	5.48773e-15	2.15591e-14
FGRAMPH1_01G27353	393.351	347.788	339.567	114.407	100.923	135.611	360.235	116.98	1.62192	3.18915e-25	1.80669e-24
FGRAMPH1_01G27335	147.02	132.014	141.716	45.5604	55.9463	29.0596	140.25	43.5221	1.68845	8.51751e-12	2.86614e-11
FGRAMPH1_01G27313	124.626	119.267	103.987	17.2117	26.3277	23.6782	115.96	22.4059	2.37632	2.11345e-16	8.8941e-16
FGRAMPH1_01G27309	54.5239	68.2829	69.938	25.3113	41.6855	15.0679	64.2483	27.3549	1.2354	0.00043675	0.000843701
FGRAMPH1_01G27305	920.091	968.707	976.371	25.3113	24.1337	26.907	955.056	25.4507	5.22969	2.45639e-158	8.39516e-157
FGRAMPH1_01G27303	445.927	490.726	469.321	1.01245	4.38795	2.15256	468.658	2.51765	7.56463	1.60262e-41	1.35055e-40
FGRAMPH1_01G27301	13.631	10.0148	10.1226	0	0	0	11.2561	0	5.8484	3.38646e-05	7.22452e-05
FGRAMPH1_01G27297	81.7858	67.3724	62.5761	20.2491	12.0669	20.4493	70.5781	17.5884	1.9997	1.03252e-08	2.88602e-08
FGRAMPH1_01G27295	157.73	144.76	174.845	42.5231	35.1036	34.441	159.112	37.3559	2.08804	9.12603e-19	4.21974e-18
FGRAMPH1_01G27293	837.331	890.409	842.937	390.807	371.878	396.072	856.892	386.252	1.14947	8.08958e-33	5.58309e-32
FGRAMPH1_01G27291	42.8402	25.4923	27.6071	5.06227	2.19397	4.30513	31.9799	3.85379	3.04188	9.62348e-07	2.33538e-06
FGRAMPH1_01G27287	139.231	111.984	138.036	43.5355	28.5216	22.6019	129.75	31.553	2.03336	8.33512e-14	3.11365e-13
FGRAMPH1_01G27275	423.534	456.13	423.309	137.694	136.026	132.383	434.324	135.368	1.68186	9.90608e-35	7.13512e-34
FGRAMPH1_01G27265	541.344	562.651	508.891	211.603	211.718	218.485	537.629	213.935	1.32954	7.88447e-29	4.96088e-28
FGRAMPH1_01G27251	8.76277	8.19395	4.60118	0	0	0	7.18597	0	5.20114	0.000697163	0.00131669
FGRAMPH1_01G27243	1814.87	1336.52	1506.43	631.771	566.045	740.482	1552.61	646.099	1.26442	1.20458e-28	7.53714e-28
FGRAMPH1_01G27181	956.115	609.083	542.019	223.752	205.136	229.248	702.406	219.379	1.67786	1.30959e-23	7.07262e-23
FGRAMPH1_01G27105	30.1829	49.1637	26.6869	9.11208	9.87288	19.3731	35.3445	12.786	1.4709	0.00185164	0.00334581
FGRAMPH1_01G27093	3295.77	3361.34	3264.08	1506.53	1305.41	1331.36	3307.06	1381.1	1.25912	5.2789e-71	7.116e-70
FGRAMPH1_01G27091	184.018	248.55	261.347	65.8095	73.4981	50.5852	231.305	63.2976	1.87067	3.68144e-19	1.72523e-18
FGRAMPH1_01G27089	113.916	104.7	104.907	10.1245	16.4548	40.8987	107.841	22.4927	2.26734	4.75068e-11	1.53304e-10
FGRAMPH1_01G27063	39.9193	55.5367	40.4904	15.1868	23.0367	22.6019	45.3155	20.2751	1.16512	0.00210818	0.0037836
FGRAMPH1_01G27061	34.0774	36.4175	25.7666	13.1619	1.09699	8.61025	32.0872	7.62305	2.05895	0.000216023	0.000430138
FGRAMPH1_01G27059	57.4448	53.7159	73.6189	32.3985	27.4247	22.6019	61.5932	27.475	1.16262	0.000358682	0.000698275
FGRAMPH1_01G27053	21.4201	14.567	9.20237	1.01245	2.19397	3.22884	15.0632	2.14509	2.82009	0.00110885	0.00204959
FGRAMPH1_01G27003	16488.6	17188.2	17929.9	2526.07	2679.94	3106.15	17202.2	2770.72	2.6345	4.20293e-296	3.46844e-294
FGRAMPH1_01G26979	29.2092	30.0445	20.2452	10.1245	6.58192	17.2205	26.4996	11.309	1.22769	0.0156922	0.025103
FGRAMPH1_01G26929	1338.76	1255.49	1162.26	614.559	539.717	530.607	1252.17	561.628	1.15564	3.262e-35	2.37866e-34
FGRAMPH1_01G26813	1894.7	1262.78	1424.53	222.74	249.016	292.749	1527.34	254.835	2.58395	2.17379e-81	3.37386e-80
FGRAMPH1_01G26697	23.3674	20.0296	24.8464	11.137	6.58192	3.22884	22.7478	6.98258	1.69454	0.00362231	0.00632654
FGRAMPH1_01G26683	9865.9	10191.4	10618.6	3359.32	3454.41	3227.77	10225.3	3347.17	1.6112	2.39421e-175	9.53035e-174
FGRAMPH1_01G26579	5.84184	5.46263	7.36189	0	1.09699	1.07628	6.22212	0.724423	3.12764	0.0246499	0.0383639
FGRAMPH1_01G26439	95.4168	111.073	114.109	42.5231	40.5885	54.8904	106.867	46.0006	1.21731	1.14223e-06	2.75707e-06
FGRAMPH1_01G26379	763.334	737.455	767.477	174.142	178.809	240.011	756.089	197.654	1.93659	1.42436e-54	1.54218e-53
FGRAMPH1_01G26375	753.598	640.949	643.245	37.4608	46.0734	55.9666	679.264	46.5003	3.87228	4.7224e-112	1.06344e-110
FGRAMPH1_01G26345	26.2883	39.1489	27.6071	18.2242	13.1638	11.8391	31.0148	14.409	1.10356	0.0141345	0.0227437
FGRAMPH1_01G26195	25.3147	18.2088	8.28213	2.02491	2.19397	1.07628	17.2685	1.76505	3.28663	0.000244205	0.000482986
FGRAMPH1_01G26193	19.4728	47.3428	60.7356	13.1619	6.58192	19.3731	42.5171	13.039	1.70562	0.000538532	0.00102843
FGRAMPH1_01G26187	15.5783	9.10439	6.44166	4.04981	0	0	10.3748	1.34994	2.89737	0.00852653	0.0141454
FGRAMPH1_01G26023	196.675	232.162	227.298	98.208	77.886	71.0346	218.712	82.3762	1.40671	9.25325e-14	3.44806e-13
FGRAMPH1_01G26007	14.6046	22.761	22.0857	6.07472	8.77589	6.45769	19.8171	7.10277	1.48538	0.0115428	0.01879
FGRAMPH1_01G26001	56.4712	64.6411	39.5702	1.01245	1.09699	0	53.5608	0.703147	6.24351	8.56371e-09	2.40859e-08
FGRAMPH1_01G25995	1505.25	1442.13	1547.84	377.645	330.193	438.047	1498.41	381.962	1.97158	1.00387e-88	1.71328e-87
FGRAMPH1_01G25987	11.6837	16.3879	7.36189	0	0	0	11.8112	0	5.91932	2.7365e-05	5.8759e-05
FGRAMPH1_01G25985	1470.2	1487.66	1383.12	559.887	517.778	645.769	1446.99	574.478	1.33265	1.01042e-47	9.62353e-47
FGRAMPH1_01G25983	201.544	200.296	174.845	87.071	95.4378	79.6448	192.228	87.3846	1.13752	9.30275e-10	2.80284e-09
FGRAMPH1_01G25975	300.855	315.012	321.163	145.793	170.033	145.298	312.343	153.708	1.02417	2.11295e-12	7.36837e-12
FGRAMPH1_01G25973	5.84184	9.10439	9.20237	0	0	2.15256	8.04953	0.717521	3.50479	0.00935326	0.015428
FGRAMPH1_01G25969	49.6557	37.328	39.5702	9.11208	9.87288	15.0679	42.1846	11.351	1.89522	1.44415e-05	3.1848e-05
FGRAMPH1_01G25963	81.7858	88.3125	83.7415	1.01245	7.6789	1.07628	84.6133	3.25588	4.72834	3.23948e-17	1.41111e-16
FGRAMPH1_01G25961	182.071	155.685	133.434	25.3113	19.7458	16.1442	157.063	20.4004	2.93916	2.39733e-25	1.3644e-24
FGRAMPH1_01G25945	9.73641	30.0445	26.6869	3.03736	5.48493	1.07628	22.1559	3.19952	2.79948	0.000172547	0.000346373
FGRAMPH1_01G25937	920.091	834.872	857.661	72.8967	85.5649	118.391	870.874	92.2842	3.24133	2.59842e-115	6.05284e-114
FGRAMPH1_01G25921	156.756	105.611	107.668	9.11208	6.58192	7.53397	123.345	7.74266	3.98735	5.95063e-24	3.25266e-23
FGRAMPH1_01G25919	127.547	136.566	123.312	8.09963	3.29096	19.3731	129.141	10.2546	3.65476	1.46738e-23	7.91532e-23
FGRAMPH1_01G25917	442.033	415.16	497.848	186.291	200.749	228.172	451.68	205.071	1.1401	1.62569e-17	7.18788e-17
FGRAMPH1_01G25911	3228.59	3411.41	3335.86	1174.45	1109.05	1338.89	3325.29	1207.46	1.46157	3.47358e-83	5.55035e-82
FGRAMPH1_01G25905	18.4992	13.6566	19.325	2.02491	3.29096	5.38141	17.1602	3.56576	2.27335	0.00165234	0.00300212
FGRAMPH1_01G25903	144.099	184.819	186.808	10.1245	2.19397	2.15256	171.909	4.82369	5.1236	6.26304e-31	4.15713e-30
FGRAMPH1_01G25901	8.76277	6.37307	1.84047	0	0	0	5.65877	0	4.85506	0.00321877	0.0056531
FGRAMPH1_01G25899	158.703	162.968	95.7046	2.02491	9.87288	4.30513	139.126	5.40097	4.70796	4.05414e-25	2.29384e-24
FGRAMPH1_01G25897	493.636	449.757	497.848	186.291	220.494	172.205	480.414	192.997	1.3164	1.65876e-23	8.93342e-23
FGRAMPH1_01G25895	70.1021	69.1933	63.4963	9.11208	8.77589	12.9154	67.5973	10.2678	2.71998	5.34574e-12	1.82056e-11
FGRAMPH1_01G25891	88.6013	73.7455	72.6987	8.09963	15.3578	10.7628	78.3485	11.4068	2.78693	1.47879e-13	5.45339e-13
FGRAMPH1_01G25889	266.778	221.237	252.145	5.06227	17.5518	12.9154	246.72	11.8431	4.39774	3.31159e-46	3.05669e-45
FGRAMPH1_01G25887	91.5222	110.163	103.987	1.01245	2.19397	1.07628	101.891	1.42757	6.17067	8.03983e-16	3.28337e-15
FGRAMPH1_01G25885	185.965	121.999	169.324	1.01245	8.77589	3.22884	159.096	4.33906	5.22372	8.3285e-28	5.09344e-27
FGRAMPH1_01G25883	203.491	178.446	156.44	26.3238	43.8795	45.2038	179.459	38.469	2.22678	2.52136e-20	1.22793e-19
FGRAMPH1_01G25881	1923.91	2112.22	2267.46	980.055	866.619	963.272	2101.2	936.649	1.16542	2.25202e-44	2.0065e-43
FGRAMPH1_01G25879	49.6557	60.0889	44.1714	11.137	14.2608	15.0679	51.3053	13.4886	1.93085	1.15337e-06	2.78348e-06
FGRAMPH1_01G25865	198.623	175.715	219.016	95.1706	110.796	77.4923	197.785	94.4862	1.06614	2.43694e-08	6.63613e-08
FGRAMPH1_01G25813	49.6557	20.0296	32.2083	1.01245	1.09699	5.38141	33.9645	2.49695	3.77279	2.1611e-07	5.52064e-07
FGRAMPH1_01G25805	400.166	388.757	390.18	195.404	198.555	176.51	393.035	190.156	1.04719	1.01294e-15	4.10671e-15
FGRAMPH1_01G25803	147.993	157.506	149.999	67.8344	61.4312	62.4243	151.833	63.8967	1.24788	1.52241e-09	4.52345e-09
FGRAMPH1_01G25799	82.7595	77.3873	103.067	5.06227	2.19397	4.30513	87.7378	3.85379	4.49791	3.24115e-18	1.46954e-17
FGRAMPH1_01G25797	3097.15	3413.23	3557.64	144.781	142.608	171.129	3356.01	152.839	4.45741	0	0
FGRAMPH1_01G25795	1186.87	1012.41	1038.95	24.2989	31.8126	16.1442	1079.41	24.0852	5.48788	1.42096e-161	5.02121e-160
FGRAMPH1_01G25793	5.84184	10.9253	5.52142	0	0	0	7.42951	0	5.25152	0.000584139	0.00111192
FGRAMPH1_01G25789	20.4465	18.2088	11.0428	0	0	0	16.566	0	6.40602	1.96861e-06	4.65545e-06
FGRAMPH1_01G25787	698.1	707.411	697.539	20.2491	28.5216	20.4493	701.017	23.0734	4.93014	1.03847e-123	2.60754e-122
FGRAMPH1_01G25783	69.1285	49.1637	52.4535	0	0	0	56.9152	0	8.18651	2.82315e-11	9.24473e-11
FGRAMPH1_01G25781	947.352	997.841	919.316	0	1.09699	0	954.837	0.365662	11.2942	1.24048e-21	6.30205e-21
FGRAMPH1_01G25779	431.323	379.653	351.53	0	0	0	387.502	0	10.9545	2.77319e-20	1.34863e-19
FGRAMPH1_01G25775	2379.58	2429.05	2265.62	877.797	881.977	880.398	2358.08	880.058	1.42196	4.84174e-89	8.2947e-88
FGRAMPH1_01G25771	1151.82	1203.6	1276.37	590.26	524.359	612.404	1210.6	575.675	1.07213	3.02139e-32	2.0621e-31
FGRAMPH1_01G25769	134.362	93.7752	153.68	1.01245	9.87288	3.22884	127.272	4.70473	4.78507	2.25542e-23	1.20938e-22
FGRAMPH1_01G25767	295.987	338.683	370.855	8.09963	5.48493	2.15256	335.175	5.24571	5.98357	1.63917e-49	1.62524e-48
FGRAMPH1_01G25765	22.3937	33.6862	25.7666	2.02491	1.09699	2.15256	27.2822	1.75815	3.95064	8.69679e-07	2.11467e-06
FGRAMPH1_01G25763	242.437	206.67	219.937	11.137	4.38795	9.68653	223.014	8.40382	4.7176	1.80586e-42	1.54883e-41
FGRAMPH1_01G25759	256.068	251.281	265.948	4.04981	10.9699	3.22884	257.766	6.08284	5.4208	2.36848e-44	2.10749e-43
FGRAMPH1_01G25757	16.5519	13.6566	9.20237	0	0	1.07628	13.1369	0.35876	5.10939	0.000201459	0.000402384
FGRAMPH1_01G25755	0	5.46263	5.52142	0	0	0	3.66135	0	4.23326	0.030533	0.0467724
FGRAMPH1_01G25753	76.9176	72.8351	91.1034	0	0	0	80.2854	0	8.68404	8.62905e-13	3.06443e-12
FGRAMPH1_01G25749	181.097	214.863	211.654	0	0	0	202.538	0	10.0194	4.64155e-17	2.01149e-16
FGRAMPH1_01G25745	73.9967	60.0889	75.4594	4.04981	2.19397	7.53397	69.8484	4.59259	3.92547	7.45695e-15	2.91262e-14
FGRAMPH1_01G25743	743.862	663.71	704.901	150.856	106.408	85.0262	704.158	114.097	2.62091	7.09738e-67	9.06188e-66
FGRAMPH1_01G25741	1493.56	1478.55	1453.05	464.716	519.972	440.199	1475.06	474.962	1.63537	7.38067e-78	1.08341e-76
FGRAMPH1_01G25737	43.8138	51.895	68.0975	0	5.48493	1.07628	54.6021	2.18707	4.67982	1.6499e-11	5.477e-11
FGRAMPH1_01G25735	26.2883	29.134	23.0059	1.01245	0	0	26.1428	0.337485	6.10348	1.86153e-06	4.41194e-06
FGRAMPH1_01G25733	22.3937	16.3879	14.7238	0	0	1.07628	17.8351	0.35876	5.55039	2.83676e-05	6.08829e-05
FGRAMPH1_01G25731	487.794	503.472	517.173	85.0461	75.6921	93.6365	502.813	84.7916	2.56755	6.52529e-67	8.34719e-66
FGRAMPH1_01G25727	46.7348	33.6862	23.9262	0	0	1.07628	34.7824	0.35876	6.5138	2.60068e-07	6.58884e-07
FGRAMPH1_01G25725	26.2883	35.5071	34.0488	6.07472	0	3.22884	31.9481	3.10119	3.33943	5.32355e-07	1.31837e-06
FGRAMPH1_01G25721	572.501	669.172	619.319	0	0	0	620.331	0	11.6341	8.73657e-23	4.57765e-22
FGRAMPH1_01G25719	12.6573	6.37307	9.20237	0	0	0	9.41092	0	5.58931	0.00012775	0.000259176
FGRAMPH1_01G25715	147.02	160.237	129.753	15.1868	19.7458	17.2205	145.67	17.3844	3.07031	9.05608e-26	5.2222e-25
FGRAMPH1_01G25713	181.097	77.3873	59.8154	3.03736	5.48493	12.9154	106.1	7.14589	3.89612	3.00421e-07	7.57856e-07
FGRAMPH1_01G25711	55.4975	73.7455	46.9321	22.274	21.9397	24.7545	58.725	22.9894	1.35386	8.82705e-05	0.000181613
FGRAMPH1_01G25689	18.4992	27.3132	23.0059	5.06227	6.58192	9.68653	22.9394	7.11024	1.69534	0.00288443	0.005093
FGRAMPH1_01G25687	104.18	94.6856	104.907	12.1494	23.0367	30.1359	101.257	21.774	2.22449	1.21373e-12	4.28671e-12
FGRAMPH1_01G25685	38582.5	37858.8	39103.6	7883.98	8644.25	8680.21	38514.9	8402.81	2.19659	0	0
FGRAMPH1_01G25683	8.76277	10.0148	7.36189	0	0	0	8.71316	0	5.48016	0.000195086	0.000389769
FGRAMPH1_01G25679	335.906	307.728	287.114	5.06227	12.0669	8.61025	310.249	8.57979	5.19009	1.22394e-54	1.32837e-53
FGRAMPH1_01G25677	195.702	192.103	171.164	5.06227	5.48493	10.7628	186.323	7.10334	4.71855	4.65584e-36	3.4584e-35
FGRAMPH1_01G25675	6.81549	2.73132	1.84047	0	0	0	3.79576	0	4.27742	0.0184761	0.0292806
FGRAMPH1_01G25673	19.4728	12.7461	21.1654	0	1.09699	0	17.7948	0.365662	5.54774	2.94239e-05	6.30598e-05
FGRAMPH1_01G25671	51.603	43.701	34.0488	0	1.09699	1.07628	43.1176	0.724423	5.92694	6.15116e-08	1.6282e-07
FGRAMPH1_01G25669	16.5519	11.8357	16.5643	3.03736	0	2.15256	14.984	1.72997	3.09202	0.000655294	0.0012409
FGRAMPH1_01G25659	109.048	107.432	96.6249	1.01245	2.19397	2.15256	104.368	1.78633	5.8824	2.08499e-17	9.1737e-17
FGRAMPH1_01G25657	218.096	234.893	270.55	6.07472	8.77589	8.61025	241.179	7.82029	4.95389	1.79829e-44	1.60753e-43
FGRAMPH1_01G25655	39.9193	40.9697	40.4904	6.07472	0	1.07628	40.4598	2.38367	4.04232	3.97006e-09	1.1454e-08
FGRAMPH1_01G25653	541.344	563.561	596.313	258.176	221.591	264.765	567.073	248.177	1.19158	9.27622e-24	5.03385e-23
FGRAMPH1_01G25651	116.837	132.014	150.919	4.04981	4.38795	2.15256	133.256	3.53011	5.23694	1.24556e-24	6.94577e-24
FGRAMPH1_01G25649	505.32	415.16	400.303	7.08718	4.38795	10.7628	440.261	7.41265	5.8895	6.97663e-65	8.6705e-64
FGRAMPH1_01G25647	23.3674	44.6115	41.4107	0	0	0	36.4632	0	7.54695	2.31521e-09	6.78666e-09
FGRAMPH1_01G25645	1529.59	1533.18	1363.79	13.1619	14.2608	10.7628	1475.52	12.7285	6.85699	1.10371e-157	3.72509e-156
FGRAMPH1_01G25643	10073.3	9716.2	10164	1606.76	1636.7	1573.52	9984.5	1605.66	2.63654	0	0
FGRAMPH1_01G25641	212.254	228.52	262.267	10.1245	23.0367	13.9917	234.347	15.7176	3.9098	2.19674e-43	1.9144e-42
FGRAMPH1_01G25639	859.725	941.393	960.727	128.582	140.414	134.535	920.615	134.51	2.77614	7.60494e-119	1.82169e-117
FGRAMPH1_01G25637	77.8913	81.029	112.269	2.02491	3.29096	0	90.3964	1.77196	5.67653	9.46144e-16	3.84538e-15
FGRAMPH1_01G25635	13.631	15.4775	9.20237	0	0	1.07628	12.7703	0.35876	5.06965	0.000234632	0.000465004
FGRAMPH1_01G25631	10.71	7.28351	6.44166	2.02491	0	1.07628	8.14507	1.03373	2.95067	0.0130345	0.0210763
FGRAMPH1_01G25625	4.8682	8.19395	4.60118	0	0	0	5.88778	0	4.91574	0.00212893	0.00381729
FGRAMPH1_01G25621	127.547	118.357	182.207	3.03736	3.29096	4.30513	142.704	3.54448	5.3348	4.70251e-25	2.65625e-24
FGRAMPH1_01G25613	309.618	309.549	336.807	27.3362	21.9397	24.7545	318.658	24.6768	3.68772	6.6439e-60	7.6985e-59
FGRAMPH1_01G25611	13.631	15.4775	5.52142	0	0	3.22884	11.5433	1.07628	3.43701	0.00272462	0.00482783
FGRAMPH1_01G25609	400.166	343.235	403.984	103.27	94.3408	78.5685	382.462	92.0599	2.05271	4.79619e-37	3.62432e-36
FGRAMPH1_01G25607	8.76277	10.0148	17.4845	0	1.09699	0	12.0874	0.365662	4.99167	0.000341374	0.000665537
FGRAMPH1_01G25601	142.152	153.864	152.759	52.6476	64.7222	63.5006	149.592	60.2901	1.31341	6.38875e-10	1.94217e-09
FGRAMPH1_01G25599	2.92092	10.9253	10.1226	0	0	0	7.9896	0	5.35801	0.000451915	0.000871255
FGRAMPH1_01G25591	18.4992	28.2236	25.7666	0	0	0	24.1631	0	6.95284	7.72386e-08	2.03296e-07
FGRAMPH1_01G25587	275.54	225.789	208.894	2.02491	1.09699	2.15256	236.741	1.75815	7.06481	6.67564e-26	3.86764e-25
FGRAMPH1_01G25585	7.78913	10.0148	0.920237	0	0	0	6.2414	0	4.99819	0.00247197	0.00439917
FGRAMPH1_01G25583	21.4201	18.2088	14.7238	1.01245	3.29096	0	18.1176	1.43447	3.67362	8.26148e-05	0.000170391
FGRAMPH1_01G25581	161.624	182.088	187.728	23.2864	10.9699	16.1442	177.147	16.8002	3.38851	4.43855e-32	3.02322e-31
FGRAMPH1_01G25579	63.2867	76.4768	63.4963	0	5.48493	1.07628	67.7533	2.18707	4.99224	9.95807e-14	3.70356e-13
FGRAMPH1_01G25571	19.4728	15.4775	20.2452	1.01245	0	0	18.3985	0.337485	5.59615	2.22494e-05	4.82337e-05
FGRAMPH1_01G25569	176.229	140.208	155.52	0	5.48493	0	157.319	1.82831	6.47251	2.04757e-21	1.03056e-20
FGRAMPH1_01G25565	144.099	133.834	156.44	4.04981	7.6789	8.61025	144.791	6.77966	4.42765	3.68428e-29	2.3476e-28
FGRAMPH1_01G25563	295.013	292.251	289.875	71.8842	74.5951	57.0429	292.379	67.8407	2.10711	1.06269e-32	7.31557e-32
FGRAMPH1_01G25561	145.072	142.939	148.158	4.04981	1.09699	12.9154	145.39	6.02073	4.59581	4.11238e-28	2.53331e-27
FGRAMPH1_01G25557	225.885	219.416	195.09	0	0	0	213.464	0	10.0945	2.55931e-17	1.12096e-16
FGRAMPH1_01G25555	34.0774	39.1489	35.8892	0	0	0	36.3718	0	7.54199	1.79624e-09	5.31024e-09
FGRAMPH1_01G25553	149.941	115.626	142.637	0	0	0	136.068	0	9.44447	3.71631e-15	1.47023e-14
FGRAMPH1_01G25551	79.8385	59.1785	56.1344	0	0	0	65.0505	0	8.37926	7.74085e-12	2.61613e-11
FGRAMPH1_01G25549	86.654	79.2081	116.87	0	3.29096	0	94.2441	1.09699	6.47103	1.94893e-13	7.14239e-13
FGRAMPH1_01G25547	29.2092	17.2983	21.1654	0	0	0	22.5577	0	6.85085	1.47915e-07	3.82477e-07
FGRAMPH1_01G25545	153.835	109.253	103.987	0	1.09699	0	122.358	0.365662	8.32891	4.91085e-12	1.67456e-11
FGRAMPH1_01G25543	48.682	36.4175	31.288	0	1.09699	0	38.7959	0.365662	6.67166	9.91429e-08	2.59035e-07
FGRAMPH1_01G25541	124.626	106.521	98.4653	0	0	2.15256	109.871	0.717521	7.27839	4.4176e-12	1.51208e-11
FGRAMPH1_01G25539	14.6046	24.5818	24.8464	0	0	0	21.3443	0	6.77422	2.38926e-07	6.07481e-07
FGRAMPH1_01G25535	334.932	338.683	358.892	46.5729	50.4614	40.8987	344.169	45.9776	2.90456	1.07333e-54	1.16678e-53
FGRAMPH1_01G25533	1494.54	1482.19	1434.65	2.02491	2.19397	3.22884	1470.46	2.48257	9.21459	1.23408e-62	1.49126e-61
FGRAMPH1_01G25531	458.585	541.711	511.652	3.03736	0	0	503.982	1.01245	8.89341	5.34529e-26	3.11153e-25
FGRAMPH1_01G25525	348.563	298.624	291.715	15.1868	19.7458	35.5173	312.967	23.4833	3.74227	1.73219e-53	1.84015e-52
FGRAMPH1_01G25523	2356.21	2836.02	2881.26	4.04981	4.38795	11.8391	2691.16	6.75895	8.64598	1.56271e-140	4.49995e-139
FGRAMPH1_01G25521	712.705	772.962	810.729	2.02491	1.09699	0	765.465	1.04063	9.4957	1.27955e-29	8.21899e-29
FGRAMPH1_01G25519	23.3674	34.5967	40.4904	0	0	0	32.8182	0	7.39463	5.49197e-09	1.56645e-08
FGRAMPH1_01G25517	205.438	237.624	241.102	0	0	0	228.055	0	10.1906	1.22636e-17	5.44361e-17
FGRAMPH1_01G25515	32.1301	25.4923	21.1654	0	0	0	26.2626	0	7.07073	3.75235e-08	1.00943e-07
FGRAMPH1_01G25511	65.2339	71.9246	69.0178	0	2.19397	4.30513	68.7254	2.16637	5.01454	5.05358e-14	1.90728e-13
FGRAMPH1_01G25509	162.598	139.297	135.275	0	0	0	145.723	0	9.54339	1.71163e-15	6.85971e-15
FGRAMPH1_01G25507	56.4712	122.909	150.919	0	0	0	110.1	0	9.14095	7.98393e-14	2.98493e-13
FGRAMPH1_01G25505	80.8122	133.834	130.674	0	0	0	115.107	0	9.20493	2.74726e-14	1.04795e-13
FGRAMPH1_01G25503	111.969	98.3274	81.9011	3.03736	0	6.45769	97.399	3.16502	4.9362	5.63412e-19	2.62757e-18
FGRAMPH1_01G25501	9.73641	9.10439	12.8833	0	0	2.15256	10.5747	0.717521	3.89818	0.00233798	0.00417389
FGRAMPH1_01G25499	695.18	615.456	594.473	113.395	139.317	131.306	635.036	128.006	2.31231	4.20881e-66	5.34353e-65
FGRAMPH1_01G25497	46829.2	46312.2	48329.9	10027.3	10030.8	9256.02	47157.1	9771.4	2.27081	0	0
FGRAMPH1_01G25495	157.73	160.237	194.17	62.7721	23.0367	37.6699	170.712	41.1596	2.04435	1.41374e-14	5.45425e-14
FGRAMPH1_01G25491	3.89456	18.2088	12.8833	0	0	0	11.6622	0	5.90375	4.27745e-05	9.04405e-05
FGRAMPH1_01G25485	2.92092	5.46263	4.60118	0	0	0	4.32825	0	4.4724	0.00953104	0.0157041
FGRAMPH1_01G25483	11.6837	8.19395	11.9631	1.01245	1.09699	4.30513	10.6136	2.13819	2.31729	0.0129385	0.020934
FGRAMPH1_01G25481	754.572	926.826	961.647	49.6102	44.9764	69.9583	881.015	54.8483	4.00686	2.83709e-129	7.42693e-128
FGRAMPH1_01G25479	59.3921	49.1637	51.5333	0	2.19397	0	53.363	0.731324	6.23456	7.66527e-09	2.16399e-08
FGRAMPH1_01G25477	69.1285	94.6856	94.7844	0	1.09699	0	86.1995	0.365662	7.82564	1.12253e-10	3.54548e-10
FGRAMPH1_01G25475	42.8402	60.0889	35.8892	1.01245	1.09699	4.30513	46.2728	2.13819	4.44568	3.34666e-10	1.03175e-09
FGRAMPH1_01G25473	11.6837	4.55219	13.8036	3.03736	0	0	10.0131	1.01245	3.25865	0.00612015	0.010368
FGRAMPH1_01G25471	2786.56	2647.56	2912.55	220.715	254.501	227.095	2782.22	234.104	3.57239	0	0
FGRAMPH1_01G25461	493.636	253.102	282.513	0	2.19397	0	343.083	0.731324	8.91793	9.67008e-16	3.929e-15
FGRAMPH1_01G25457	59.3921	50.0741	63.4963	15.1868	9.87288	15.0679	57.6542	13.3759	2.10385	5.15928e-08	1.37344e-07
FGRAMPH1_01G25455	80.8122	62.8203	76.3796	15.1868	17.5518	24.7545	73.3374	19.1644	1.93824	1.0145e-08	2.83858e-08
FGRAMPH1_01G25445	107.1	92.8647	129.753	20.2491	15.3578	16.1442	109.906	17.2504	2.66774	3.18856e-17	1.38937e-16
FGRAMPH1_01G25443	374.852	405.145	376.377	70.8718	87.7589	67.8057	385.458	75.4788	2.35445	6.4781e-47	6.07165e-46
FGRAMPH1_01G25441	231.727	245.818	248.464	33.411	27.4247	34.441	242.003	31.7589	2.92817	3.94736e-40	3.21442e-39
FGRAMPH1_01G25439	2159.54	2088.55	2110.1	226.79	205.136	235.706	2119.39	222.544	3.25069	9.80072e-274	6.98121e-272
FGRAMPH1_01G25437	1348.49	1397.52	1417.16	267.288	251.21	345.486	1387.73	287.995	2.26904	1.13762e-100	2.24768e-99
FGRAMPH1_01G25435	9973.98	10338	11101.7	2635.42	2482.48	2517.42	10471.2	2545.11	2.04049	7.7055e-246	4.67651e-244
FGRAMPH1_01G25429	2349.4	2519.18	2613.47	482.94	443.182	505.852	2494.02	477.325	2.3852	3.01933e-183	1.27699e-181
FGRAMPH1_01G25427	8.76277	7.28351	10.1226	0	2.19397	0	8.72296	0.731324	3.6129	0.00633296	0.0107031
FGRAMPH1_01G25425	14.6046	37.328	14.7238	5.06227	5.48493	6.45769	22.2188	5.6683	1.97466	0.00203483	0.00366069
FGRAMPH1_01G25423	4.8682	0.910439	4.60118	0	0	0	3.45994	0	4.1452	0.0272778	0.0420907
FGRAMPH1_01G25421	7.78913	3.64175	6.44166	0	0	0	5.95751	0	4.9298	0.00204806	0.00368204
FGRAMPH1_01G25417	66.2076	48.2532	47.8523	0	0	0	54.1044	0	8.11342	4.63772e-11	1.49837e-10
FGRAMPH1_01G25415	389.456	385.115	378.217	4.04981	2.19397	1.07628	384.263	2.44002	7.27913	2.96893e-38	2.31327e-37
FGRAMPH1_01G25411	30.1829	31.8653	34.0488	0	0	0	32.0323	0	7.35859	5.74531e-09	1.63664e-08
FGRAMPH1_01G25409	1336.81	1021.51	1162.26	26.3238	36.2006	39.8224	1173.53	34.1156	5.10969	1.7047e-170	6.55436e-169
FGRAMPH1_01G25407	20.4465	12.7461	13.8036	0	0	0	15.6654	0	6.32478	2.92726e-06	6.82708e-06
FGRAMPH1_01G25405	5.84184	11.8357	6.44166	0	0	0	8.03973	0	5.36567	0.000361123	0.000702723
FGRAMPH1_01G25403	8.76277	18.2088	16.5643	0	0	0	14.5119	0	6.21804	5.8015e-06	1.32318e-05
FGRAMPH1_01G25401	36.9983	50.9846	46.9321	9.11208	10.9699	11.8391	44.9717	10.6403	2.08325	1.5187e-06	3.6257e-06
FGRAMPH1_01G25399	78.8649	65.5516	68.0975	22.274	20.8427	17.2205	70.838	20.1124	1.81414	3.96708e-08	1.06508e-07
FGRAMPH1_01G25397	51.603	52.8054	71.7785	18.2242	18.6488	25.8308	58.729	20.9012	1.49242	2.27998e-05	4.93637e-05
FGRAMPH1_01G25395	19.4728	16.3879	11.9631	0	0	0	15.9413	0	6.35054	2.51446e-06	5.88563e-06
FGRAMPH1_01G25393	36.9983	36.4175	34.969	0	0	2.15256	36.1283	0.717521	5.67329	2.83951e-07	7.18181e-07
FGRAMPH1_01G25391	657.208	586.322	637.724	29.3612	30.7156	25.8308	627.085	28.6358	4.45244	7.25049e-114	1.66037e-112
FGRAMPH1_01G25385	27.2619	27.3132	22.0857	0	2.19397	0	25.5536	0.731324	5.1702	5.5428e-06	1.26567e-05
FGRAMPH1_01G25383	3355.17	3284.86	3234.63	32.3985	39.4915	26.907	3291.55	32.9324	6.64515	0	0
FGRAMPH1_01G25381	1058.35	1006.03	1036.19	2.02491	1.09699	1.07628	1033.52	1.39939	9.51336	4.49895e-39	3.56283e-38
FGRAMPH1_01G25379	297.934	225.789	207.053	3.03736	0	1.07628	243.592	1.37121	7.42889	2.71887e-23	1.45271e-22
FGRAMPH1_01G25377	11.6837	29.134	36.8095	0	0	0	25.8757	0	7.05262	7.15245e-08	1.88696e-07
FGRAMPH1_01G25371	95.4168	90.1334	66.257	10.1245	8.77589	17.2205	83.9358	12.0403	2.80222	7.47048e-14	2.79838e-13
FGRAMPH1_01G25369	401.14	359.623	428.83	25.3113	42.7825	20.4493	396.531	29.5144	3.75373	7.86417e-67	1.0022e-65
FGRAMPH1_01G25367	1799.29	1670.65	1627.9	21.2615	35.1036	49.5089	1699.28	35.2913	5.59935	9.45658e-239	5.58888e-237
FGRAMPH1_01G25365	548.16	461.592	516.253	22.274	42.7825	27.9833	508.668	31.0133	4.04421	1.79209e-87	3.00546e-86
FGRAMPH1_01G25357	50.6293	49.1637	50.613	0	0	0	50.1353	0	8.00455	8.55886e-11	2.7166e-10
FGRAMPH1_01G25355	1043.74	989.647	904.593	272.35	215.009	236.782	979.327	241.38	2.01832	3.00948e-72	4.12251e-71
FGRAMPH1_01G25353	3391.19	3227.5	3117.76	749.216	682.326	704.964	3245.49	712.169	2.1874	2.82329e-196	1.34544e-194
FGRAMPH1_01G25351	2603.52	2860.6	2782.8	1315.18	1199.01	1223.73	2748.97	1245.97	1.14136	1.24448e-57	1.39428e-56
FGRAMPH1_01G25349	3693.99	3730.98	3701.19	670.244	640.64	647.921	3708.72	652.935	2.50554	1.28612e-294	1.05493e-292
FGRAMPH1_01G25347	1981.36	1910.1	1949.98	401.944	451.958	426.207	1947.15	426.703	2.19093	3.36185e-155	1.10974e-153
FGRAMPH1_01G25345	5503.02	5500.87	5699.95	238.939	216.106	251.85	5567.94	235.632	4.56181	0	0
FGRAMPH1_01G25343	533.555	452.488	522.694	14.1744	4.38795	17.2205	502.913	11.9276	5.38773	1.03211e-81	1.60558e-80
FGRAMPH1_01G25341	490.715	538.069	535.578	59.7348	64.7222	54.8904	521.454	59.7824	3.12556	1.13703e-83	1.83416e-82
FGRAMPH1_01G25339	8.76277	9.10439	12.8833	1.01245	0	3.22884	10.2502	1.41377	2.85822	0.00655718	0.0110572
FGRAMPH1_01G25337	196.675	231.251	199.691	92.1333	98.7288	83.95	209.206	91.604	1.19216	4.50225e-11	1.456e-10
FGRAMPH1_01G25333	365.115	379.653	380.978	2.02491	2.19397	7.53397	375.249	3.91762	6.59187	4.34295e-47	4.08744e-46
FGRAMPH1_01G25329	30.1829	28.2236	23.9262	0	0	0	27.4442	0	7.13484	2.37349e-08	6.46855e-08
FGRAMPH1_01G25327	279.435	293.161	277.911	47.5853	53.7523	60.2718	283.503	53.8698	2.39794	1.34607e-37	1.03217e-36
FGRAMPH1_01G25325	67.1812	36.4175	57.0547	1.01245	0	0	53.5511	0.337485	7.13658	8.09778e-09	2.28181e-08
FGRAMPH1_01G25323	77.8913	113.805	103.067	0	0	0	98.2542	0	8.97633	1.20504e-13	4.45723e-13
FGRAMPH1_01G25321	1466.3	1024.24	1011.34	0	0	0	1167.3	0	12.5457	2.20983e-25	1.25981e-24
FGRAMPH1_01G25317	26.2883	18.2088	29.4476	4.04981	5.48493	1.07628	24.6482	3.53701	2.80075	3.40414e-05	7.25767e-05
FGRAMPH1_01G25313	716.6	764.768	677.294	321.96	303.865	278.757	719.554	301.527	1.25419	1.26514e-30	8.34834e-30
FGRAMPH1_01G25309	272.619	295.893	352.451	138.706	83.371	133.459	306.988	118.512	1.37102	7.69264e-14	2.87841e-13
FGRAMPH1_01G25307	62.313	101.059	85.582	28.3487	27.4247	31.2122	82.9846	28.9952	1.51874	6.4018e-07	1.57416e-06
FGRAMPH1_01G25295	214.201	214.863	204.293	3.03736	8.77589	6.45769	211.119	6.09031	5.13228	8.42294e-39	6.63153e-38
FGRAMPH1_01G25291	74.9703	60.9994	52.4535	0	0	0	62.8077	0	8.32883	1.07232e-11	3.59138e-11
FGRAMPH1_01G25287	177.203	175.715	200.612	24.2989	13.1638	16.1442	184.51	17.869	3.35908	2.13709e-33	1.4994e-32
FGRAMPH1_01G25281	244.384	220.326	237.421	1.01245	0	1.07628	234.044	0.696245	8.37066	6.18131e-16	2.54434e-15
FGRAMPH1_01G25279	463.453	472.518	448.155	106.308	91.0499	121.62	461.375	106.326	2.11678	2.18023e-47	2.06634e-46
FGRAMPH1_01G25277	39.9193	33.6862	32.2083	24.2989	10.9699	5.38141	35.2713	13.5501	1.36946	0.004533	0.00781922
FGRAMPH1_01G25275	21.4201	19.1192	20.2452	2.02491	1.09699	1.07628	20.2615	1.39939	3.84337	2.04225e-05	4.44155e-05
FGRAMPH1_01G25273	130.468	139.297	141.716	29.3612	25.2307	24.7545	137.16	26.4488	2.37266	1.17955e-19	5.63303e-19
FGRAMPH1_01G25271	20.4465	13.6566	18.4047	0	0	2.15256	17.5026	0.717521	4.6253	0.000101313	0.000207282
FGRAMPH1_01G25269	104.18	132.014	129.753	20.2491	21.9397	10.7628	121.982	17.6505	2.78833	2.67608e-19	1.25845e-18
FGRAMPH1_01G25267	205.438	213.043	255.826	0	0	1.07628	224.769	0.35876	9.20769	1.15501e-14	4.47264e-14
FGRAMPH1_01G25265	69.1285	66.462	58.8952	1.01245	0	0	64.8286	0.337485	7.41333	1.2781e-09	3.81599e-09
FGRAMPH1_01G25259	154.809	125.641	136.195	15.1868	12.0669	22.6019	138.881	16.6185	3.06238	5.63262e-24	3.08132e-23
FGRAMPH1_01G25255	16.5519	12.7461	12.8833	3.03736	2.19397	1.07628	14.0604	2.10254	2.73183	0.00150032	0.00273731
FGRAMPH1_01G25253	124.626	173.894	140.796	31.3861	19.7458	58.1192	146.439	36.417	2.00819	4.81782e-12	1.64491e-11
FGRAMPH1_01G25251	283.329	264.938	257.666	4.04981	7.6789	6.45769	268.644	6.06214	5.48069	8.70274e-46	7.9907e-45
FGRAMPH1_01G25249	308.644	356.892	343.248	89.0959	87.7589	110.857	336.261	95.9039	1.81102	9.21618e-29	5.78265e-28
FGRAMPH1_01G25247	125.6	142.939	114.109	13.1619	18.6488	11.8391	127.549	14.5499	3.13589	5.84305e-23	3.08785e-22
FGRAMPH1_01G25245	157.73	172.073	192.329	47.5853	23.0367	27.9833	174.044	32.8685	2.39663	5.65398e-21	2.80914e-20
FGRAMPH1_01G25243	207.385	148.401	154.6	20.2491	16.4548	5.38141	170.129	14.0284	3.5914	7.69708e-29	4.84522e-28
FGRAMPH1_01G25237	817.858	842.156	805.207	161.993	153.578	163.595	821.74	159.722	2.36275	4.63268e-94	8.51885e-93
FGRAMPH1_01G25235	587.105	539.89	521.774	136.681	184.294	123.772	549.59	148.249	1.8919	1.32027e-39	1.06361e-38
FGRAMPH1_01G25233	2292.92	2046.67	1961.02	178.192	172.227	181.892	2100.2	177.437	3.56469	3.43723e-262	2.28036e-260
FGRAMPH1_01G25231	1090.48	905.886	942.322	165.03	178.809	175.434	979.562	173.091	2.50097	6.7736e-100	1.33054e-98
FGRAMPH1_01G25229	11.6837	9.10439	5.52142	0	0	0	8.76983	0	5.4879	0.000206479	0.000412045
FGRAMPH1_01G25227	560.817	568.114	634.043	68.8468	76.789	74.2634	587.658	73.2998	3.00468	2.55877e-88	4.36152e-87
FGRAMPH1_01G25225	245.357	288.609	286.194	5.06227	9.87288	8.61025	273.387	7.84847	5.13431	5.80729e-49	5.683e-48
FGRAMPH1_01G25223	431.323	530.786	518.093	32.3985	29.6186	36.5936	493.401	32.8702	3.9081	4.43966e-86	7.34551e-85
FGRAMPH1_01G25221	1332.91	1349.27	1434.65	89.0959	99.8258	89.3314	1372.28	92.751	3.88847	6.40663e-222	3.58295e-220
FGRAMPH1_01G25219	514.082	591.785	528.216	51.6351	30.7156	31.2122	544.694	37.8543	3.83827	2.24051e-91	3.95345e-90
FGRAMPH1_01G25217	29473.1	32231.3	33243.6	6822.93	6656.51	6207.99	31649.3	6562.48	2.26983	4.94162e-301	4.17999e-299
FGRAMPH1_01G25215	732.178	716.515	776.68	96.1831	110.796	120.544	741.791	109.174	2.76654	1.31108e-98	2.53851e-97
FGRAMPH1_01G25213	109.048	112.894	126.993	28.3487	13.1638	26.907	116.312	22.8065	2.34457	2.41356e-15	9.60458e-15
FGRAMPH1_01G25211	148.967	151.133	113.189	36.4483	50.4614	58.1192	137.763	48.343	1.51379	6.1572e-10	1.87262e-09
FGRAMPH1_01G25209	924.959	891.319	826.373	403.969	399.303	421.902	880.884	408.391	1.10881	2.79516e-30	1.82488e-29
FGRAMPH1_01G25207	240.489	267.669	268.709	13.1619	7.6789	19.3731	258.956	13.4046	4.26956	1.52537e-49	1.51463e-48
FGRAMPH1_01G25203	366.089	380.563	419.628	69.8593	54.8493	65.6532	388.76	63.4539	2.61286	7.78489e-53	8.16749e-52
FGRAMPH1_01G25201	263.857	284.967	282.513	5.06227	8.77589	5.38141	277.112	6.40652	5.44375	1.52633e-47	1.45167e-46
FGRAMPH1_01G25199	255.094	271.311	236.501	7.08718	21.9397	26.907	254.302	18.6446	3.78415	3.79485e-44	3.34808e-43
FGRAMPH1_01G25197	38.9456	59.1785	53.3737	1.01245	1.09699	0	50.4993	0.703147	6.15988	1.41677e-08	3.91079e-08
FGRAMPH1_01G25195	96.3904	75.5664	80.0606	9.11208	2.19397	3.22884	84.0058	4.84497	4.09061	2.47372e-17	1.08417e-16
FGRAMPH1_01G25193	148.967	148.401	142.637	3.03736	3.29096	0	146.668	2.10944	6.11188	2.02381e-22	1.04943e-21
FGRAMPH1_01G25191	2159.54	1928.31	1907.65	8.09963	13.1638	13.9917	1998.5	11.7517	7.41956	3.79618e-173	1.4892e-171
FGRAMPH1_01G25189	111.969	111.984	97.5451	3.03736	8.77589	2.15256	107.166	4.65527	4.54022	9.66017e-22	4.92247e-21
FGRAMPH1_01G25185	370.957	349.608	385.579	76.9465	75.6921	80.7211	368.715	77.7865	2.24487	3.7307e-44	3.29578e-43
FGRAMPH1_01G25183	746.782	703.769	727.907	218.69	241.337	210.951	726.153	223.659	1.69941	2.77123e-52	2.87621e-51
FGRAMPH1_01G25175	10.71	8.19395	15.644	0	0	2.15256	11.516	0.717521	4.02118	0.0015359	0.00279996
FGRAMPH1_01G25169	60.3657	50.9846	30.3678	1.01245	0	0	47.2394	0.337485	6.95588	2.37835e-08	6.48048e-08
FGRAMPH1_01G25167	551.081	563.561	473.922	24.2989	14.2608	22.6019	529.521	20.3872	4.69192	2.13647e-93	3.876e-92
FGRAMPH1_01G25163	47.7084	35.5071	38.6499	1.01245	1.09699	5.38141	40.6218	2.49695	4.03315	2.98184e-09	8.66757e-09
FGRAMPH1_01G25157	257.041	284.057	297.236	21.2615	44.9764	49.5089	279.445	38.5823	2.86531	2.43228e-37	1.85456e-36
FGRAMPH1_01G25155	293.066	311.37	306.439	27.3362	21.9397	22.6019	303.625	23.9593	3.66009	2.1432e-57	2.39127e-56
FGRAMPH1_01G25153	92.4959	116.536	80.9808	11.137	6.58192	6.45769	96.6709	8.05887	3.57528	6.66716e-19	3.09655e-18
FGRAMPH1_01G25151	247.305	223.968	260.427	51.6351	40.5885	49.5089	243.9	47.2442	2.3656	1.24086e-31	8.35929e-31
FGRAMPH1_01G25149	30.1829	32.7758	44.1714	1.01245	0	0	35.71	0.337485	6.55398	1.84657e-07	4.73861e-07
FGRAMPH1_01G25137	210.306	241.266	231.9	45.5604	42.7825	45.2038	227.824	44.5156	2.3554	2.41901e-30	1.58312e-29
FGRAMPH1_01G25135	44.7875	28.2236	32.2083	0	0	0	35.0731	0	7.48773	2.91649e-09	8.49038e-09
FGRAMPH1_01G25133	20.4465	23.6714	16.5643	0	0	0	20.2274	0	6.6952	3.4297e-07	8.6086e-07
FGRAMPH1_01G25131	29.2092	40.0593	57.9749	0	0	1.07628	42.4145	0.35876	6.80284	5.55619e-08	1.47475e-07
FGRAMPH1_01G25129	164.545	152.043	150.919	36.4483	75.6921	48.4327	155.836	53.5244	1.54682	1.6007e-10	5.02061e-10
FGRAMPH1_01G25127	597.815	581.77	569.627	67.8344	86.6619	87.1788	583.071	80.5584	2.85875	5.46023e-84	8.86076e-83
FGRAMPH1_01G25125	2109.88	1954.71	2087.1	509.264	485.965	532.759	2050.56	509.329	2.00907	1.78764e-136	4.96796e-135
FGRAMPH1_01G25123	355.379	360.534	303.678	82.0087	73.4981	69.9583	339.864	75.155	2.17531	1.93704e-37	1.48029e-36
FGRAMPH1_01G25121	41.8666	35.5071	33.1285	2.02491	0	0	36.8341	0.674969	5.70713	2.5318e-07	6.42637e-07
FGRAMPH1_01G25119	80.8122	76.4768	78.2201	0	0	2.15256	78.503	0.717521	6.79369	1.51857e-10	4.76853e-10
FGRAMPH1_01G25115	62892.3	65535.2	67748.7	17247.1	16064.3	16284.1	65392.1	16531.9	1.98383	9.02343e-305	7.77854e-303
FGRAMPH1_01G25113	2285.13	2410.84	2415.62	129.594	157.966	179.739	2370.53	155.766	3.93102	0	0
FGRAMPH1_01G25111	2149.8	2205.08	2115.62	391.82	369.684	359.478	2156.84	373.661	2.52843	2.98028e-207	1.53951e-205
FGRAMPH1_01G25109	258.015	257.654	245.703	33.411	34.0066	30.1359	253.791	32.5178	2.964	9.88857e-43	8.52433e-42
FGRAMPH1_01G25095	6.81549	2.73132	2.76071	0	0	0	4.1025	0	4.39004	0.0128891	0.0208686
FGRAMPH1_01G25091	36.9983	27.3132	29.4476	16.1993	10.9699	17.2205	31.253	14.7965	1.07503	0.0149119	0.0239036
FGRAMPH1_01G25089	119.758	81.029	81.9011	10.1245	20.8427	23.6782	94.2293	18.2152	2.37746	3.91446e-12	1.34258e-11
FGRAMPH1_01G25081	186.939	185.729	191.409	19.2366	18.6488	32.2884	188.026	23.3913	3.00917	2.20853e-31	1.48191e-30
FGRAMPH1_01G25079	149.941	132.924	129.753	3.03736	7.6789	2.15256	137.539	4.28961	5.01642	2.99898e-26	1.75858e-25
FGRAMPH1_01G25077	531.608	511.666	530.977	117.445	121.765	115.162	524.75	118.124	2.15148	1.14848e-57	1.28885e-56
FGRAMPH1_01G25067	160.651	202.117	135.275	71.8842	53.7523	76.416	166.014	67.3508	1.30043	6.0558e-09	1.72256e-08
FGRAMPH1_01G25047	88.6013	70.1038	67.1773	4.04981	8.77589	2.15256	75.2941	4.99276	3.9235	1.21633e-15	4.91543e-15
FGRAMPH1_01G25031	36.9983	40.0593	34.969	5.06227	0	5.38141	37.3422	3.48123	3.40699	3.82801e-08	1.02917e-07
FGRAMPH1_01G25029	23.3674	21.8505	26.6869	4.04981	0	1.07628	23.9683	1.7087	3.77222	5.67244e-06	1.29462e-05
FGRAMPH1_01G25025	4.8682	7.28351	5.52142	0	0	0	5.89104	0	4.91642	0.00205177	0.00368823
FGRAMPH1_01G25011	1712.63	1704.34	1708.88	114.407	88.8559	76.416	1708.62	93.2264	4.19088	1.98122e-261	1.30799e-259
FGRAMPH1_01G24985	107.1	96.5065	64.4166	48.5978	51.5584	32.2884	89.3412	44.1482	1.01547	0.00042157	0.000816359
FGRAMPH1_01G24965	3.89456	3.64175	6.44166	0	0	0	4.65932	0	4.57756	0.00684907	0.0115121
FGRAMPH1_01G24953	63.2867	79.2081	69.938	12.1494	18.6488	13.9917	70.8109	14.93	2.25105	3.31168e-10	1.02189e-09
FGRAMPH1_01G24929	261.909	284.057	234.66	101.245	121.765	134.535	260.209	119.182	1.12834	2.17366e-11	7.15775e-11
FGRAMPH1_01G24925	128.521	112.894	95.7046	42.5231	41.6855	35.5173	112.373	39.9086	1.49196	5.7092e-09	1.62704e-08
FGRAMPH1_01G24759	535.502	441.563	503.369	103.27	106.408	148.527	493.478	119.402	2.04804	2.98778e-40	2.4433e-39
FGRAMPH1_01G24751	18.4992	24.5818	15.644	10.1245	3.29096	9.68653	19.575	7.70068	1.34	0.0246953	0.0384256
FGRAMPH1_01G24693	574.448	535.338	564.105	232.864	206.233	315.35	557.964	251.483	1.14971	7.40216e-17	3.17833e-16
FGRAMPH1_01G24651	919.117	1012.41	992.015	309.811	300.574	307.816	974.513	306.067	1.6709	1.01373e-63	1.24274e-62
FGRAMPH1_01G24647	8.76277	15.4775	6.44166	0	0	0	10.2273	0	5.71229	7.85693e-05	0.00016232
FGRAMPH1_01G24643	59.3921	41.8802	47.8523	0	0	0	49.7082	0	7.99124	1.033e-10	3.26879e-10
FGRAMPH1_01G24515	89.575	64.6411	95.7046	48.5978	47.1704	23.6782	83.3069	39.8155	1.06281	0.00048669	0.000934837
FGRAMPH1_01G24409	1393.28	1433.03	1510.11	592.285	623.088	654.379	1445.47	623.251	1.21424	2.28755e-48	2.21457e-47
FGRAMPH1_01G24373	1026.22	930.468	965.328	117.445	117.378	124.849	974.005	119.89	3.02222	3.57668e-138	1.01058e-136
FGRAMPH1_01G24329	949.3	925.916	1006.74	414.094	410.273	408.987	960.652	411.118	1.2244	2.78933e-39	2.22194e-38
FGRAMPH1_01G24311	6.81549	5.46263	5.52142	0	0	0	5.93318	0	4.92488	0.00195221	0.00351954
FGRAMPH1_01G24195	7328.59	5031.08	5250.87	797.813	782.151	1038.61	5870.18	872.859	2.7496	2.97721e-34	2.12744e-33
FGRAMPH1_01G24193	5.84184	9.10439	2.76071	1.01245	1.09699	0	5.90231	0.703147	3.06444	0.0324589	0.0495151
FGRAMPH1_01G24191	9.73641	11.8357	7.36189	0	0	3.22884	9.64467	1.07628	3.17813	0.0065749	0.0110843
FGRAMPH1_01G24189	7.78913	3.64175	0	0	0	0	3.81029	0	4.28296	0.0281537	0.0433583
FGRAMPH1_01G24155	25.3147	37.328	29.4476	13.1619	5.48493	1.07628	30.6967	6.57437	2.20838	0.000164218	0.000330488
FGRAMPH1_01G24145	1170.32	1222.72	1233.12	43.5355	44.9764	22.6019	1208.72	37.038	5.02572	6.6476e-195	3.1131e-193
FGRAMPH1_01G24109	1090.48	975.08	944.163	235.902	267.665	349.791	1003.24	284.453	1.8195	5.41722e-49	5.30511e-48
FGRAMPH1_01G24033	14222	13612	13445.6	2718.44	2609.73	2960.85	13759.8	2763.01	2.31612	0	0
FGRAMPH1_01G24031	1366.02	1085.24	1077.6	349.297	383.945	351.944	1176.29	361.729	1.70123	6.17298e-54	6.61481e-53
FGRAMPH1_01G23913	153.835	145.67	157.36	20.2491	26.3277	47.3564	152.289	31.311	2.2866	1.76343e-17	7.78419e-17
FGRAMPH1_01G23877	572.501	577.218	657.969	190.341	156.869	150.679	602.563	165.963	1.85836	1.72609e-45	1.57738e-44
FGRAMPH1_01G23683	1766.18	1219.08	1321.46	304.749	331.29	327.19	1435.57	321.076	2.16064	2.85936e-68	3.7246e-67
FGRAMPH1_01G23447	1925.86	2139.53	2061.33	329.047	337.872	396.072	2042.24	354.33	2.52784	3.10171e-168	1.17917e-166
FGRAMPH1_01G23409	58.4184	60.9994	65.3368	20.2491	21.9397	29.0596	61.5849	23.7495	1.37675	3.02892e-05	6.47912e-05
FGRAMPH1_01G23349	1811.95	1901.91	1985.87	611.522	745.951	651.15	1899.91	669.541	1.50577	4.65491e-68	6.04022e-67
FGRAMPH1_01G23347	5651.01	5919.67	5560.07	2458.24	2277.34	2883.36	5710.25	2539.65	1.16894	2.62402e-51	2.66617e-50
FGRAMPH1_01G23311	1397.17	1138.05	1241.4	412.069	435.504	508.005	1258.87	451.859	1.47843	2.70555e-45	2.45916e-44
FGRAMPH1_01G23123	43.8138	33.6862	34.969	16.1993	17.5518	18.2968	37.4897	17.3493	1.11125	0.00559221	0.00952013
FGRAMPH1_01G23069	2741.77	2411.75	2446.91	900.071	786.539	823.355	2533.48	836.655	1.59752	7.73688e-87	1.29113e-85
FGRAMPH1_01G23019	59.3921	47.3428	45.0916	5.06227	1.09699	1.07628	50.6088	2.41185	4.35939	3.43042e-11	1.11873e-10
FGRAMPH1_01G22845	160.651	191.192	165.643	44.548	62.5282	47.3564	172.495	51.4775	1.74792	1.6447e-15	6.59731e-15
FGRAMPH1_01G22715	260.936	221.237	231.9	84.0337	52.6553	86.1025	238.024	74.2638	1.67706	1.8615e-17	8.20906e-17
FGRAMPH1_01G22713	13272.7	12785.3	12519.8	5636.33	5758.08	5620.34	12859.3	5671.58	1.18098	2.42309e-114	5.59625e-113
FGRAMPH1_01G22711	81.7858	114.715	74.5392	11.137	10.9699	23.6782	90.3468	15.2617	2.56924	1.08989e-12	3.85938e-12
FGRAMPH1_01G22709	1970.65	1993.86	1799.98	978.03	919.275	916.992	1921.5	938.099	1.034	1.47503e-41	1.24381e-40
FGRAMPH1_01G22705	130.468	102.88	122.391	16.1993	12.0669	16.1442	118.58	14.8034	2.99818	6.53107e-21	3.24016e-20
FGRAMPH1_01G22703	736.072	696.485	627.601	62.7721	75.6921	64.5769	686.72	67.6804	3.34476	3.28958e-107	7.06686e-106
FGRAMPH1_01G22701	4.8682	0	6.44166	0	0	0	3.76995	0	4.26966	0.0284019	0.0436908
FGRAMPH1_01G22691	157.73	156.595	126.993	43.5355	42.7825	57.0429	147.106	47.787	1.62261	2.84306e-12	9.82834e-12
FGRAMPH1_01G22687	22.3937	3.64175	11.9631	0	0	3.22884	12.6662	1.07628	3.56757	0.00223503	0.00399906
FGRAMPH1_01G22685	35.0511	62.8203	41.4107	2.02491	7.6789	6.45769	46.4273	5.38717	3.12377	6.49449e-09	1.84424e-08
FGRAMPH1_01G22681	94.4432	128.372	96.6249	34.4234	58.1403	48.4327	106.48	46.9988	1.18467	7.73869e-06	1.74967e-05
FGRAMPH1_01G22679	22.3937	19.1192	9.20237	0	1.09699	6.45769	16.9051	2.51823	2.76014	0.0013508	0.00247484
FGRAMPH1_01G22673	662.076	589.964	560.424	128.582	155.772	150.679	604.155	145.011	2.0602	4.41465e-54	4.73438e-53
FGRAMPH1_01G22663	73.9967	89.223	86.5023	15.1868	17.5518	12.9154	83.2406	15.218	2.45311	5.98881e-13	2.14709e-12
FGRAMPH1_01G22647	22.3937	15.4775	11.9631	4.04981	5.48493	0	16.6114	3.17825	2.38321	0.00238651	0.00425491
FGRAMPH1_01G22635	6438.69	5194.05	5323.57	2016.81	1977.87	2160.1	5652.1	2051.59	1.46191	1.19081e-73	1.65977e-72
FGRAMPH1_01G22613	210.306	190.282	173.005	13.1619	21.9397	22.6019	191.198	19.2345	3.3203	4.62389e-34	3.28848e-33
FGRAMPH1_01G22599	586.132	640.038	686.497	295.636	240.24	269.07	637.556	268.316	1.24762	7.17269e-26	4.15028e-25
FGRAMPH1_01G22503	192.781	204.849	215.335	76.9465	68.0132	78.5685	204.322	74.5094	1.45486	8.12189e-15	3.16595e-14
FGRAMPH1_01G22479	17.5255	16.3879	15.644	10.1245	3.29096	5.38141	16.5192	6.26563	1.38757	0.0308464	0.0472044
FGRAMPH1_01G22463	30.1829	26.4027	34.0488	18.2242	12.0669	9.68653	30.2114	13.3258	1.17548	0.0105151	0.0172144
FGRAMPH1_01G22413	11.6837	15.4775	22.0857	0	0	0	16.4156	0	6.39513	2.10922e-06	4.96886e-06
FGRAMPH1_01G22409	6.81549	10.0148	8.28213	0	0	0	8.37081	0	5.42329	0.000255197	0.000503989
FGRAMPH1_01G22405	211.28	236.714	231.9	15.1868	6.58192	15.0679	226.631	12.2789	4.19742	5.08489e-44	4.4804e-43
FGRAMPH1_01G22385	21.4201	28.2236	21.1654	3.03736	3.29096	0	23.603	2.10944	3.47879	9.1725e-06	2.06282e-05
FGRAMPH1_01G22383	4.8682	3.64175	3.68095	0	0	0	4.06363	0	4.3786	0.012302	0.0199731
FGRAMPH1_01G22379	111.969	141.118	109.508	13.1619	4.38795	31.2122	120.865	16.254	2.89437	1.77763e-05	3.88856e-05
FGRAMPH1_01G22377	292.092	232.162	288.034	113.395	112.99	108.704	270.763	111.696	1.27672	1.88052e-14	7.23039e-14
FGRAMPH1_01G22375	507.267	549.905	472.081	32.3985	31.8126	34.441	509.751	32.884	3.95452	1.72591e-92	3.10205e-91
FGRAMPH1_01G22349	36.9983	44.6115	41.4107	4.04981	3.29096	0	41.0068	2.44692	4.05427	2.00242e-09	5.89274e-09
FGRAMPH1_01G22343	429.376	462.503	377.297	0	5.48493	1.07628	423.058	2.18707	7.63855	1.94347e-36	1.45401e-35
FGRAMPH1_01G22341	942.484	782.977	742.631	111.37	103.117	147.451	822.697	120.646	2.76958	1.62633e-83	2.61721e-82
FGRAMPH1_01G22339	116.837	90.1334	103.987	2.02491	9.87288	8.61025	103.652	6.83601	3.94121	1.04841e-20	5.15781e-20
FGRAMPH1_01G22335	22.3937	20.0296	15.644	9.11208	2.19397	3.22884	19.3558	4.84497	1.98098	0.00304852	0.00536664
FGRAMPH1_01G22333	1171.29	1422.1	1465.94	5.06227	6.58192	10.7628	1353.11	7.469	7.50964	8.00885e-114	1.83094e-112
FGRAMPH1_01G22323	104.18	116.536	103.067	19.2366	14.2608	8.61025	107.927	14.0359	2.93597	1.347e-18	6.19446e-18
FGRAMPH1_01G22321	18.4992	14.567	18.4047	0	0	0	17.157	0	6.45708	1.30538e-06	3.13412e-06
FGRAMPH1_01G22317	7.78913	2.73132	2.76071	0	0	0	4.42705	0	4.49945	0.00960789	0.0158191
FGRAMPH1_01G22311	29.2092	40.0593	38.6499	1.01245	1.09699	0	35.9728	0.703147	5.67048	3.02159e-07	7.61957e-07
FGRAMPH1_01G22307	13.631	20.9401	21.1654	0	0	0	18.5788	0	6.57381	7.24173e-07	1.772e-06
FGRAMPH1_01G22305	43.8138	30.9549	30.3678	0	0	0	35.0455	0	7.48676	2.83108e-09	8.24883e-09
FGRAMPH1_01G22301	215.175	193.013	193.25	52.6476	29.6186	43.0513	200.479	41.7725	2.25686	1.09276e-23	5.92288e-23
FGRAMPH1_01G22299	209.333	198.476	194.17	26.3238	28.5216	39.8224	200.659	31.556	2.67105	3.20339e-30	2.08838e-29
FGRAMPH1_01G22295	3.89456	5.46263	2.76071	0	0	0	4.0393	0	4.37144	0.0129403	0.020934
FGRAMPH1_01G22293	1030.11	935.931	891.709	250.076	255.598	233.553	952.584	246.409	1.95041	9.98504e-74	1.39605e-72
FGRAMPH1_01G22291	55.4975	41.8802	72.6987	21.2615	13.1638	23.6782	56.6921	19.3679	1.54671	3.89592e-05	8.2606e-05
FGRAMPH1_01G22289	85.6804	79.2081	98.4653	0	0	2.15256	87.7846	0.717521	6.95515	4.92046e-11	1.58669e-10
FGRAMPH1_01G22287	83.7331	72.8351	83.7415	11.137	6.58192	4.30513	80.1032	7.34134	3.43554	4.95488e-16	2.04636e-15
FGRAMPH1_01G22283	876.277	834.872	842.937	21.2615	35.1036	41.975	851.362	32.78	4.70786	1.86771e-146	5.75798e-145
FGRAMPH1_01G22281	109.048	121.088	83.7415	1.01245	1.09699	0	104.626	0.703147	7.20929	8.24062e-12	2.77641e-11
FGRAMPH1_01G22279	686.417	821.216	757.355	46.5729	20.8427	43.0513	754.996	36.8223	4.34942	2.21827e-121	5.39966e-120
FGRAMPH1_01G22277	190.834	174.804	184.968	35.4359	46.0734	47.3564	183.535	42.9552	2.09811	1.39115e-21	7.05428e-21
FGRAMPH1_01G22275	535.502	586.322	617.479	271.338	324.708	216.333	579.768	270.793	1.09907	3.15182e-16	1.31413e-15
FGRAMPH1_01G22271	9.73641	7.28351	9.20237	0	0	0	8.74076	0	5.48393	0.000191346	0.000382523
FGRAMPH1_01G22269	106.127	109.253	79.1404	0	6.58192	1.07628	98.1733	2.55273	5.30465	5.0218e-18	2.26324e-17
FGRAMPH1_01G22267	352.458	306.818	335.886	0	2.19397	4.30513	331.721	2.16637	7.28759	4.46053e-33	3.10699e-32
FGRAMPH1_01G22265	41.8666	51.895	39.5702	2.02491	0	1.07628	44.4439	1.03373	5.39266	4.49049e-09	1.2906e-08
FGRAMPH1_01G22263	135.336	116.536	122.391	0	1.09699	9.68653	124.755	3.59451	5.12348	5.69529e-06	1.29917e-05
FGRAMPH1_01G22261	60.3657	83.7603	80.9808	0	0	0	75.0356	0	8.58734	1.80903e-12	6.33137e-12
FGRAMPH1_01G22259	3.89456	4.55219	6.44166	0	0	0	4.9628	0	4.66896	0.00500249	0.00857335
FGRAMPH1_01G22257	470.268	518.04	501.529	165.03	149.19	168.976	496.612	161.065	1.62416	6.36565e-36	4.70523e-35
FGRAMPH1_01G22255	16.5519	14.567	26.6869	2.02491	2.19397	6.45769	19.2686	3.55886	2.44278	0.000718615	0.00135343
FGRAMPH1_01G22253	2913.13	2729.49	2958.56	960.819	1008.13	924.526	2867.06	964.492	1.57181	2.25275e-107	4.84716e-106
FGRAMPH1_01G22123	585.158	605.442	561.344	160.98	152.481	158.213	583.981	157.225	1.89264	1.8821e-52	1.9579e-51
FGRAMPH1_01G22121	66.2076	40.9697	68.0975	1.01245	3.29096	6.45769	58.4249	3.58703	4.04101	3.04262e-12	1.04968e-11
FGRAMPH1_01G22117	79.8385	109.253	117.79	0	0	1.07628	102.294	0.35876	8.07263	2.46689e-11	8.10743e-11
FGRAMPH1_01G22115	82.7595	55.5367	53.3737	1.01245	0	0	63.89	0.337485	7.39119	1.69492e-09	5.02057e-09
FGRAMPH1_01G22105	54.5239	60.9994	39.5702	7.08718	0	3.22884	51.6978	3.43867	3.87957	6.83748e-11	2.18819e-10
FGRAMPH1_01G22103	68.1549	87.4021	118.711	0	0	0	91.4225	0	8.87231	2.96281e-13	1.07792e-12
FGRAMPH1_01G22101	581.264	530.786	594.473	170.092	167.839	203.417	568.841	180.449	1.65671	9.57738e-39	7.52294e-38
FGRAMPH1_01G22099	6.81549	13.6566	9.20237	0	0	0	9.89148	0	5.66482	9.10572e-05	0.000187119
FGRAMPH1_01G22097	325.196	345.967	392.941	0	0	0	354.701	0	10.8276	7.75943e-20	3.73457e-19
FGRAMPH1_01G22091	44.7875	28.2236	37.7297	9.11208	3.29096	1.07628	36.9136	4.49311	3.01604	3.90117e-07	9.75581e-07
FGRAMPH1_01G22089	246.331	215.774	253.065	102.258	131.638	100.094	238.39	111.33	1.09977	2.51992e-10	7.83114e-10
FGRAMPH1_01G22087	56.4712	42.7906	40.4904	8.09963	4.38795	8.61025	46.5841	7.03261	2.72138	1.62437e-08	4.46108e-08
FGRAMPH1_01G22083	45.7611	29.134	42.3309	8.09963	12.0669	5.38141	39.0753	8.51596	2.19979	6.10326e-06	1.3899e-05
FGRAMPH1_01G22079	37.972	27.3132	39.5702	4.04981	7.6789	2.15256	34.9518	4.62709	2.923	4.97046e-07	1.23409e-06
FGRAMPH1_01G22077	67.1812	80.1186	81.9011	0	0	5.38141	76.4003	1.7938	5.43203	2.93807e-14	1.11916e-13
FGRAMPH1_01G22075	15.5783	13.6566	16.5643	1.01245	0	3.22884	15.2664	1.41377	3.43205	0.000358996	0.000698786
FGRAMPH1_01G22073	26.2883	22.761	22.0857	2.02491	4.38795	1.07628	23.7116	2.49638	3.25614	1.08576e-05	2.42327e-05
FGRAMPH1_01G22071	179.15	182.088	202.452	41.5106	41.6855	52.7378	187.897	45.3113	2.05317	2.41237e-21	1.21102e-20
FGRAMPH1_01G22069	206.412	150.222	160.121	37.4608	31.8126	39.8224	172.252	36.3653	2.24169	1.51894e-20	7.44023e-20
FGRAMPH1_01G22067	758.466	759.306	768.398	44.548	44.9764	32.2884	762.057	40.6043	4.22871	2.35744e-137	6.59207e-136
FGRAMPH1_01G22065	173.308	150.222	162.882	4.04981	6.58192	9.68653	162.137	6.77276	4.59093	4.72677e-32	3.21792e-31
FGRAMPH1_01G22061	2229.64	2216.01	2312.55	791.739	853.455	844.881	2252.73	830.025	1.44096	1.1006e-87	1.85498e-86
FGRAMPH1_01G22059	409.903	352.34	372.696	124.532	119.572	115.162	378.313	119.755	1.65842	3.25278e-29	2.07656e-28
FGRAMPH1_01G22057	13.631	9.10439	8.28213	2.02491	0	0	10.3392	0.674969	3.88243	0.00269602	0.00478091
FGRAMPH1_01G22055	14.6046	15.4775	23.0059	0	0	3.22884	17.696	1.07628	4.05657	9.46642e-05	0.000194296
FGRAMPH1_01G22051	26.2883	40.0593	46.0118	1.01245	0	0	37.4531	0.337485	6.62349	1.36676e-07	3.5416e-07
FGRAMPH1_01G22049	169.413	208.49	205.213	2.02491	0	1.07628	194.372	1.03373	7.51924	1.59393e-18	7.3176e-18
FGRAMPH1_01G22047	5.84184	5.46263	2.76071	0	0	0	4.6884	0	4.58495	0.00680039	0.0114388
FGRAMPH1_01G22045	1344.6	1350.18	1360.11	121.494	134.929	160.366	1351.63	138.93	3.28438	3.0558e-188	1.33842e-186
FGRAMPH1_01G22043	12506.4	12821.7	12911.8	6119.27	5895.2	5829.14	12746.7	5947.87	1.09961	1.73065e-101	3.45466e-100
FGRAMPH1_01G22041	87.6277	76.4768	60.7356	16.1993	12.0669	16.1442	74.9467	14.8034	2.33641	6.62453e-11	2.12205e-10
FGRAMPH1_01G22039	91.5222	97.4169	89.263	5.06227	2.19397	5.38141	92.734	4.21255	4.45173	1.73879e-19	8.22823e-19
FGRAMPH1_01G22037	55.4975	75.5664	49.6928	5.06227	1.09699	0	60.2522	2.05308	4.83519	2.07141e-12	7.23098e-12
FGRAMPH1_01G22033	246.331	263.117	309.2	73.9091	86.6619	96.8653	272.882	85.8121	1.67135	9.71744e-21	4.78588e-20
FGRAMPH1_01G22031	96.3904	124.73	127.913	46.5729	47.1704	34.441	116.344	42.7281	1.44545	1.33599e-08	3.69987e-08
FGRAMPH1_01G22029	1155.71	1267.33	1306.74	349.297	330.193	373.47	1243.26	350.986	1.82476	4.65766e-80	7.09874e-79
FGRAMPH1_01G22027	76.9176	98.3274	92.0237	11.137	12.0669	9.68653	89.0896	10.9635	3.02369	1.82276e-16	7.6971e-16
FGRAMPH1_01G22025	453.717	456.13	566.866	16.1993	23.0367	21.5256	492.237	20.2539	4.60913	9.38602e-86	1.5435e-84
FGRAMPH1_01G22023	33.1038	26.4027	24.8464	6.07472	0	2.15256	28.1176	2.74243	3.32556	2.78851e-06	6.51246e-06
FGRAMPH1_01G22021	2987.13	2972.58	3123.28	716.817	734.981	645.769	3027.67	699.189	2.11439	2.57732e-178	1.05382e-176
FGRAMPH1_01G22019	330.064	261.296	317.482	82.0087	60.3343	82.8737	302.947	75.0722	2.01003	3.33693e-28	2.06031e-27
FGRAMPH1_01G22017	2801.16	2957.1	2943.84	328.035	293.992	258.308	2900.7	293.445	3.30362	3.85638e-305	3.36724e-303
FGRAMPH1_01G22015	35.0511	27.3132	14.7238	0	2.19397	1.07628	25.696	1.09008	4.59055	3.34863e-06	7.76831e-06
FGRAMPH1_01G22013	548.16	560.83	597.234	182.242	188.682	242.163	568.741	204.362	1.47772	2.66929e-30	1.74438e-29
FGRAMPH1_01G22011	473.189	589.054	610.117	69.8593	107.505	50.5852	557.453	75.9831	2.8783	1.99001e-54	2.14262e-53
FGRAMPH1_01G22009	65.2339	73.7455	81.9011	26.3238	14.2608	15.0679	73.6268	18.5509	1.98177	9.16144e-09	2.57029e-08
FGRAMPH1_01G22007	18.4992	26.4027	12.8833	2.02491	2.19397	0	19.2617	1.40629	3.77016	5.03961e-05	0.000106025
FGRAMPH1_01G22001	8633.27	8679.21	8837.95	3086.97	2966.25	2873.67	8716.81	2975.63	1.55045	1.13122e-172	4.41209e-171
FGRAMPH1_01G21991	9.73641	11.8357	21.1654	4.04981	4.38795	6.45769	14.2459	4.96515	1.52454	0.0315543	0.0482082
FGRAMPH1_01G21989	6125.17	6361.23	6035.83	722.892	726.205	887.932	6174.08	779.01	2.98694	0	0
FGRAMPH1_01G21987	1710.69	1658.82	1614.1	21.2615	36.2006	44.1275	1661.2	33.8632	5.62647	3.92986e-240	2.33275e-238
FGRAMPH1_01G21983	34.0774	30.9549	34.969	2.02491	0	0	33.3338	0.674969	5.56397	5.93203e-07	1.4629e-06
FGRAMPH1_01G21981	2.92092	6.37307	2.76071	0	0	0	4.01823	0	4.36519	0.0136906	0.022074
FGRAMPH1_01G21979	958.063	874.931	863.182	71.8842	69.1101	74.2634	898.725	71.7526	3.64623	1.00434e-148	3.17588e-147
FGRAMPH1_01G21975	722.441	705.59	711.343	113.395	122.862	144.222	713.125	126.826	2.49279	4.31049e-85	7.04568e-84
FGRAMPH1_01G21973	1873.28	2066.7	2262.86	671.257	687.81	624.243	2067.61	661.103	1.64524	5.04442e-79	7.53545e-78
FGRAMPH1_01G21971	73.9967	60.0889	59.8154	3.03736	2.19397	3.22884	64.6337	2.82006	4.51404	5.35235e-14	2.01723e-13
FGRAMPH1_01G21969	94.4432	91.0439	70.8582	45.5604	42.7825	38.7461	85.4484	42.363	1.01074	0.000175683	0.000352513
FGRAMPH1_01G21967	339.801	257.654	307.359	84.0337	99.8258	104.399	301.605	96.0862	1.65126	1.50571e-21	7.62662e-21
FGRAMPH1_01G21961	241.463	227.61	255.826	82.0087	75.6921	62.4243	241.633	73.375	1.71786	9.1162e-21	4.49795e-20
FGRAMPH1_01G21959	36.9983	46.4324	46.9321	0	1.09699	2.15256	43.4543	1.08318	5.35439	5.72198e-09	1.63034e-08
FGRAMPH1_01G21957	104.18	84.6708	93.8641	28.3487	50.4614	40.8987	94.2382	39.9029	1.2437	6.60837e-06	1.50063e-05
FGRAMPH1_01G21951	20.4465	22.761	10.1226	0	0	1.07628	17.7767	0.35876	5.54653	3.32314e-05	7.09503e-05
FGRAMPH1_01G21949	19.4728	12.7461	11.9631	1.01245	0	1.07628	14.7273	0.696245	4.38211	0.000305805	0.000599213
FGRAMPH1_01G21947	21.4201	30.0445	16.5643	0	6.58192	1.07628	22.6763	2.55273	3.18095	5.57398e-05	0.000116777
FGRAMPH1_01G21945	9.73641	11.8357	6.44166	0	2.19397	0	9.33792	0.731324	3.71173	0.00468889	0.00806961
FGRAMPH1_01G21943	3.89456	5.46263	5.52142	0	0	0	4.95954	0	4.66818	0.00495225	0.00849476
FGRAMPH1_01G21941	13.631	17.2983	23.0059	0	1.09699	0	17.9784	0.365662	5.5644	2.73077e-05	5.86452e-05
FGRAMPH1_01G21939	971.693	932.289	936.801	49.6102	58.1403	74.2634	946.928	60.6713	3.96775	1.20042e-159	4.1445e-158
FGRAMPH1_01G21935	325.196	399.683	370.855	68.8468	41.6855	48.4327	365.245	52.9883	2.7795	5.79832e-48	5.56162e-47
FGRAMPH1_01G21927	136.31	104.7	127.913	15.1868	9.87288	15.0679	122.974	13.3759	3.19554	2.30382e-22	1.19053e-21
FGRAMPH1_01G21925	27.2619	28.2236	24.8464	4.04981	4.38795	4.30513	26.7773	4.24763	2.65734	1.40347e-05	3.09711e-05
FGRAMPH1_01G21923	958.063	963.244	952.445	184.267	198.555	198.036	957.917	193.619	2.30755	1.19794e-103	2.44908e-102
FGRAMPH1_01G21921	80.8122	58.2681	31.288	0	0	6.45769	56.7894	2.15256	4.72677	0.00140104	0.00256378
FGRAMPH1_01G21919	60.3657	88.3125	76.3796	0	0	1.07628	75.0193	0.35876	7.62528	3.88721e-10	1.19459e-09
FGRAMPH1_01G21917	413.797	471.607	506.13	0	0	0	463.845	0	11.2148	3.19031e-21	1.59681e-20
FGRAMPH1_01G21915	541.344	555.367	544.78	23.2864	25.2307	21.5256	547.164	23.3476	4.55136	6.20017e-102	1.25244e-100
FGRAMPH1_01G21913	337.853	275.863	271.47	31.3861	38.3945	30.1359	295.062	33.3055	3.14853	8.40314e-48	8.00902e-47
FGRAMPH1_01G21911	537.45	515.308	519.014	126.557	121.765	109.781	523.924	119.368	2.13296	5.40111e-56	5.95265e-55
FGRAMPH1_01G21907	97.3641	111.073	97.5451	8.09963	12.0669	10.7628	101.994	10.3098	3.31249	6.66814e-20	3.21391e-19
FGRAMPH1_01G21903	454.69	511.666	491.406	52.6476	57.0433	52.7378	485.921	54.1429	3.1671	1.90795e-79	2.88193e-78
FGRAMPH1_01G21901	814.937	821.216	778.52	124.532	121.765	114.086	804.891	120.128	2.74362	2.30792e-109	5.11217e-108
FGRAMPH1_01G21899	387.509	394.22	447.235	76.9465	120.669	73.1871	409.655	90.2674	2.18562	2.08251e-36	1.55545e-35
FGRAMPH1_01G21897	38.9456	25.4923	29.4476	8.09963	6.58192	18.2968	31.2952	10.9928	1.50966	0.0024798	0.00441194
FGRAMPH1_01G21895	16.5519	20.9401	22.0857	2.02491	0	6.45769	19.8592	2.82753	2.8126	0.000259316	0.000511451
FGRAMPH1_01G21893	26.2883	32.7758	12.8833	2.02491	3.29096	4.30513	23.9825	3.207	2.90981	4.2265e-05	8.94612e-05
FGRAMPH1_01G21889	26.2883	15.4775	29.4476	0	0	0	23.7378	0	6.9252	1.02733e-07	2.68259e-07
FGRAMPH1_01G21877	352.458	422.443	399.383	89.0959	76.789	71.0346	391.428	78.9732	2.30769	1.1292e-44	1.01343e-43
FGRAMPH1_01G21873	228.806	232.162	202.452	0	1.09699	3.22884	221.14	1.44194	7.28786	1.14766e-22	5.99013e-22
FGRAMPH1_01G21871	164.545	177.536	153.68	0	3.29096	0	165.253	1.09699	7.28228	2.14765e-17	9.44019e-17
FGRAMPH1_01G21867	400.166	412.429	399.383	1.01245	0	1.07628	403.993	0.696245	9.15841	5.69716e-19	2.65606e-18
FGRAMPH1_01G21865	248.278	240.356	249.384	76.9465	85.5649	88.2551	246.006	83.5888	1.55847	2.53712e-19	1.19476e-18
FGRAMPH1_01G21863	126.573	79.2081	65.3368	8.09963	12.0669	6.45769	90.3728	8.87472	3.35031	1.07502e-15	4.35217e-15
FGRAMPH1_01G21861	673.759	709.232	794.164	8.09963	7.6789	4.30513	725.718	6.69455	6.75584	5.77121e-83	9.18912e-82
FGRAMPH1_01G21859	11.6837	7.28351	6.44166	0	0	0	8.46962	0	5.43726	0.000251787	0.000497619
FGRAMPH1_01G21857	519.924	534.427	515.333	4.04981	7.6789	10.7628	523.228	7.49718	6.13808	7.40522e-74	1.03857e-72
FGRAMPH1_01G21853	64.2603	50.9846	59.8154	7.08718	7.6789	15.0679	58.3534	9.94467	2.55611	1.34247e-09	3.99935e-09
FGRAMPH1_01G21851	81.7858	73.7455	51.5333	2.02491	0	1.07628	69.0215	1.03373	6.02569	1.74034e-11	5.76591e-11
FGRAMPH1_01G21849	930.801	934.11	995.696	35.4359	31.8126	43.0513	953.536	36.7666	4.69678	1.35831e-165	4.98193e-164
FGRAMPH1_01G21847	1021.35	1043.36	1092.32	182.242	165.645	215.256	1052.34	187.714	2.48699	3.26471e-109	7.2197e-108
FGRAMPH1_01G21845	1084.64	1057.93	1048.15	368.533	423.437	316.427	1063.57	369.466	1.52579	2.7057e-48	2.61378e-47
FGRAMPH1_01G21843	110.021	118.357	121.471	1.01245	1.09699	3.22884	116.617	1.77943	6.04338	1.67777e-18	7.69207e-18
FGRAMPH1_01G21841	641.629	562.651	549.381	227.802	246.822	226.019	584.554	233.548	1.32358	2.5469e-28	1.57973e-27
FGRAMPH1_01G21839	878.224	881.304	872.384	422.193	403.691	374.546	877.304	400.143	1.13201	3.24299e-32	2.21223e-31
FGRAMPH1_01G21837	15.5783	20.0296	23.9262	3.03736	3.29096	1.07628	19.8447	2.4682	3.00577	9.41491e-05	0.000193297
FGRAMPH1_01G21835	20.4465	17.2983	11.9631	0	0	0	16.5693	0	6.40625	1.88585e-06	4.46677e-06
FGRAMPH1_01G21821	50.6293	50.9846	56.1344	2.02491	1.09699	5.38141	52.5828	2.83443	4.21605	9.5865e-12	3.21945e-11
FGRAMPH1_01G21819	213.227	209.401	232.82	6.07472	3.29096	10.7628	218.483	6.7095	5.02369	1.96655e-40	1.61403e-39
FGRAMPH1_01G21817	241.463	210.311	188.649	11.137	7.6789	7.53397	213.474	8.78329	4.59494	8.25943e-41	6.84107e-40
FGRAMPH1_01G21815	605.605	613.636	595.393	262.225	273.15	272.299	604.878	269.225	1.1682	1.21102e-26	7.21073e-26
FGRAMPH1_01G21813	94.4432	96.5065	107.668	0	0	0	99.5391	0	8.99427	9.22573e-14	3.4397e-13
FGRAMPH1_01G21811	131.442	132.924	101.226	33.411	31.8126	67.8057	121.864	44.3431	1.45992	2.0175e-07	5.16256e-07
FGRAMPH1_01G21809	1036.93	914.08	867.783	148.831	202.942	209.875	939.597	187.216	2.32977	6.87199e-75	9.75924e-74
FGRAMPH1_01G21807	624.104	657.337	668.092	248.051	277.538	223.867	649.844	249.818	1.37989	6.81891e-33	4.7254e-32
FGRAMPH1_01G21801	1540.3	1413.91	1421.77	533.563	567.142	555.361	1458.66	552.022	1.40201	1.61264e-62	1.94005e-61
FGRAMPH1_01G21799	9.73641	24.5818	11.9631	0	0	0	15.4271	0	6.30632	4.21872e-06	9.7218e-06
FGRAMPH1_01G21797	2246.19	1917.38	2012.56	399.919	374.072	319.656	2058.71	364.549	2.49638	1.99639e-146	6.12679e-145
FGRAMPH1_01G21795	27.2619	36.4175	14.7238	0	0	4.30513	26.1344	1.43504	4.20318	3.8958e-06	8.99451e-06
FGRAMPH1_01G21791	190.834	194.834	149.078	9.11208	8.77589	9.68653	178.249	9.1915	4.27708	7.90424e-35	5.71148e-34
FGRAMPH1_01G21785	67.1812	76.4768	61.6559	19.2366	29.6186	33.3647	68.438	27.4067	1.32479	3.43808e-05	7.32541e-05
FGRAMPH1_01G21781	274.567	344.146	283.433	48.5978	69.1101	47.3564	300.715	55.0214	2.45393	9.8578e-36	7.25478e-35
FGRAMPH1_01G21777	26.2883	14.567	31.288	1.01245	1.09699	1.07628	24.0478	1.06191	4.5018	5.27875e-06	1.20823e-05
FGRAMPH1_01G21775	177.203	178.446	157.36	12.1494	5.48493	2.15256	171.003	6.59565	4.67392	7.69624e-33	5.31976e-32
FGRAMPH1_01G21773	20.4465	22.761	40.4904	0	0	3.22884	27.8993	1.07628	4.71477	1.579e-06	3.765e-06
FGRAMPH1_01G21769	2897.55	2758.63	2643.84	0	1.09699	0	2766.67	0.365662	12.8289	1.60564e-27	9.76222e-27
FGRAMPH1_01G21767	284.303	274.042	277.911	23.2864	31.8126	19.3731	278.752	24.824	3.49227	5.66268e-51	5.73643e-50
FGRAMPH1_01G21763	208.359	131.103	166.563	3.03736	1.09699	0	168.675	1.37812	6.89875	8.35672e-20	4.01348e-19
FGRAMPH1_01G21761	32.1301	33.6862	37.7297	0	0	0	34.5154	0	7.46634	2.92838e-09	8.51949e-09
FGRAMPH1_01G21759	5.84184	10.9253	12.8833	0	1.09699	2.15256	9.88347	1.08318	3.21327	0.00505129	0.00864778
FGRAMPH1_01G21755	943.458	910.439	892.63	216.665	195.264	222.79	915.509	211.573	2.11259	6.82483e-86	1.12506e-84
FGRAMPH1_01G21753	2979.34	2905.21	2996.29	788.701	736.078	796.448	2960.28	773.743	1.93544	4.16815e-167	1.55833e-165
FGRAMPH1_01G21751	7.78913	3.64175	4.60118	0	0	0	5.34402	0	4.77238	0.00362844	0.00633479
FGRAMPH1_01G21749	11106.3	8675.57	9008.2	172.117	153.578	172.205	9596.7	165.967	5.85248	0	0
FGRAMPH1_01G21747	243.41	269.49	216.256	4.04981	7.6789	5.38141	243.052	5.70338	5.42401	1.33903e-41	1.13195e-40
FGRAMPH1_01G21745	659.155	637.307	566.866	10.1245	3.29096	8.61025	621.109	7.34192	6.38719	4.35757e-80	6.65636e-79
FGRAMPH1_01G21743	361.221	344.146	289.875	6.07472	3.29096	8.61025	331.747	5.99198	5.7865	2.18337e-51	2.22011e-50
FGRAMPH1_01G21741	24.341	33.6862	31.288	0	2.19397	0	29.7718	0.731324	5.39243	1.60563e-06	3.82715e-06
FGRAMPH1_01G21739	81.7858	74.656	75.4594	20.2491	7.6789	8.61025	77.3004	12.1794	2.65186	3.67327e-12	1.26242e-11
FGRAMPH1_01G21737	16.5519	11.8357	23.9262	0	0	0	17.4379	0	6.48098	1.35428e-06	3.24462e-06
FGRAMPH1_01G21735	1.94728	8.19395	5.52142	0	0	0	5.22088	0	4.74439	0.00457141	0.00787545
FGRAMPH1_01G21733	1.94728	3.64175	5.52142	0	0	0	3.70349	0	4.24792	0.0190933	0.0302106
FGRAMPH1_01G21731	828.568	857.633	807.968	69.8593	48.2674	41.975	831.39	53.3672	3.9543	4.18374e-138	1.17475e-136
FGRAMPH1_01G21729	94.4432	66.462	100.306	7.08718	13.1638	6.45769	87.0703	8.9029	3.29645	4.07215e-16	1.69057e-15
FGRAMPH1_01G21725	10.71	1.82088	9.20237	0	0	1.07628	7.24443	0.35876	4.24916	0.00598408	0.0101439
FGRAMPH1_01G21723	172.334	197.565	177.606	91.1208	80.08	78.5685	182.502	83.2565	1.13139	2.21293e-09	6.49388e-09
FGRAMPH1_01G21721	36.0247	40.0593	38.6499	0	0	0	38.2446	0	7.61437	1.12002e-09	3.35882e-09
FGRAMPH1_01G21719	81.7858	65.5516	57.9749	10.1245	8.77589	21.5256	68.4374	13.4754	2.34577	1.77048e-09	5.23754e-09
FGRAMPH1_01G21717	51.603	39.1489	20.2452	2.02491	2.19397	2.15256	36.999	2.12381	4.12242	2.86936e-08	7.76678e-08
FGRAMPH1_01G21713	113.916	161.148	167.483	5.06227	9.87288	11.8391	147.516	8.92475	4.0586	5.38108e-28	3.30734e-27
FGRAMPH1_01G21707	707.837	707.411	686.497	142.756	144.802	172.205	700.581	153.254	2.19335	9.9956e-72	1.36097e-70
FGRAMPH1_01G21705	25.3147	23.6714	30.3678	2.02491	4.38795	4.30513	26.4513	3.57266	2.89862	8.38239e-06	1.88953e-05
FGRAMPH1_01G21703	200.57	193.923	169.324	55.685	41.6855	72.1109	187.939	56.4938	1.73289	1.98639e-15	7.94271e-15
FGRAMPH1_01G21701	41.8666	51.895	46.0118	8.09963	5.48493	9.68653	46.5911	7.75703	2.58463	2.58006e-08	7.01456e-08
FGRAMPH1_01G21699	437.165	430.637	442.634	10.1245	9.87288	3.22884	436.812	7.74209	5.81196	1.60786e-67	2.06851e-66
FGRAMPH1_01G21697	859.725	696.485	790.483	12.1494	12.0669	7.53397	782.231	10.5834	6.20444	2.35227e-103	4.80175e-102
FGRAMPH1_01G21695	184.018	193.923	194.17	22.274	28.5216	13.9917	190.704	21.5958	3.14405	6.91836e-33	4.79187e-32
FGRAMPH1_01G21693	16635.6	17163.6	16106.9	876.785	889.656	1214.05	16635.4	993.495	4.06573	4.66555e-140	1.33496e-138
FGRAMPH1_01G21691	19.4728	16.3879	11.0428	3.03736	2.19397	1.07628	15.6345	2.10254	2.88459	0.000668537	0.00126474
FGRAMPH1_01G21689	217.122	184.819	210.734	6.07472	18.6488	7.53397	204.225	10.7525	4.26278	9.77358e-39	7.6726e-38
FGRAMPH1_01G21685	982.404	961.423	994.776	283.487	262.18	255.079	979.534	266.915	1.87479	1.40688e-77	2.06069e-76
FGRAMPH1_01G21683	219.069	227.61	256.746	72.8967	59.2373	50.5852	234.475	60.9064	1.94205	6.26601e-23	3.30234e-22
FGRAMPH1_01G21681	85.6804	110.163	96.6249	21.2615	18.6488	7.53397	97.4894	15.8148	2.61962	1.88772e-14	7.25601e-14
FGRAMPH1_01G21679	239.516	240.356	235.581	75.934	80.08	81.7974	238.484	79.2705	1.58968	1.4812e-19	7.03142e-19
FGRAMPH1_01G21677	140.204	129.282	164.722	40.4981	28.5216	29.0596	144.736	32.6931	2.14199	3.98917e-17	1.73154e-16
FGRAMPH1_01G21675	55.4975	91.0439	63.4963	6.07472	9.87288	2.15256	70.0126	6.03339	3.54169	1.54601e-13	5.69199e-13
FGRAMPH1_01G21673	379.72	307.728	327.604	36.4483	55.9463	44.1275	338.351	45.5074	2.89861	8.4229e-49	8.21886e-48
FGRAMPH1_01G21671	11.6837	13.6566	11.0428	0	0	0	12.1277	0	5.95739	1.9135e-05	4.17498e-05
FGRAMPH1_01G21665	2203.35	2189.6	2303.35	1095.47	1050.91	1155.93	2232.1	1100.77	1.01985	2.16971e-46	2.00717e-45
FGRAMPH1_01G21663	272.619	303.176	328.525	174.142	138.22	133.459	301.44	148.607	1.01885	1.03022e-10	3.26151e-10
FGRAMPH1_01G21659	121.705	101.059	105.827	39.4857	53.7523	47.3564	109.53	46.8648	1.22661	7.05634e-07	1.72841e-06
FGRAMPH1_01G21655	7.78913	2.73132	3.68095	1.01245	0	0	4.7338	0.337485	3.63437	0.0276166	0.0425892
FGRAMPH1_01G21653	136.31	248.55	209.814	0	0	0	198.224	0	9.98897	8.93093e-17	3.81779e-16
FGRAMPH1_01G21651	38.9456	79.2081	85.582	0	0	0	67.9119	0	8.44411	7.70064e-12	2.60486e-11
FGRAMPH1_01G21649	828.568	907.707	912.875	0	0	0	883.05	0	12.1434	9.62826e-25	5.39358e-24
FGRAMPH1_01G21647	130.468	128.372	150.919	17.2117	10.9699	7.53397	136.586	11.9052	3.51017	6.55062e-26	3.79684e-25
FGRAMPH1_01G21645	73.9967	95.596	78.2201	6.07472	0	6.45769	82.6043	4.17747	4.2879	4.89252e-17	2.11686e-16
FGRAMPH1_01G21643	13.631	4.55219	11.0428	0	0	1.07628	9.742	0.35876	4.67694	0.00123185	0.0022649
FGRAMPH1_01G21641	20.4465	35.5071	41.4107	0	0	0	32.4547	0	7.37889	6.82663e-09	1.9345e-08
FGRAMPH1_01G21639	3103.97	3201.1	3232.79	155.918	176.615	180.815	3179.29	171.116	4.21768	0	0
FGRAMPH1_01G21637	6.81549	7.28351	9.20237	0	0	0	7.76712	0	5.31477	0.000406797	0.000788879
FGRAMPH1_01G21635	125.6	162.058	138.036	26.3238	43.8795	29.0596	141.898	33.0876	2.10589	6.28604e-16	2.58509e-15
FGRAMPH1_01G21633	176.229	132.924	160.121	28.3487	21.9397	11.8391	156.425	20.7092	2.91008	7.13678e-24	3.88533e-23
FGRAMPH1_01G21631	39.9193	33.6862	30.3678	0	0	0	34.6578	0	7.47122	2.92808e-09	8.51949e-09
FGRAMPH1_01G21629	932.748	854.902	958.887	235.902	215.009	219.561	915.512	223.491	2.03332	1.48961e-78	2.21057e-77
FGRAMPH1_01G21625	9.73641	8.19395	11.9631	0	1.09699	0	9.96448	0.365662	4.71181	0.000927209	0.0017273
FGRAMPH1_01G21623	3203.28	3304.89	3320.21	55.685	28.5216	43.0513	3276.13	42.4193	6.26043	0	0
FGRAMPH1_01G21621	91.5222	95.596	84.6618	4.04981	5.48493	7.53397	90.5934	5.68957	3.99966	3.50419e-19	1.64444e-18
FGRAMPH1_01G21617	210.306	232.162	232.82	11.137	18.6488	17.2205	225.096	15.6688	3.85293	1.33797e-43	1.17053e-42
FGRAMPH1_01G21615	22.3937	25.4923	32.2083	0	2.19397	2.15256	26.6981	1.44885	4.23319	1.20164e-06	2.89273e-06
FGRAMPH1_01G21611	486.82	493.458	496.928	33.411	34.0066	23.6782	492.402	30.3652	4.01792	1.06138e-91	1.89009e-90
FGRAMPH1_01G21609	7559.35	7942.67	7975.69	381.695	420.146	345.486	7825.9	382.442	4.35547	0	0
FGRAMPH1_01G21607	1015.51	1116.2	1016.86	182.242	171.13	154.985	1049.52	169.452	2.62982	3.46211e-121	8.41224e-120
FGRAMPH1_01G21605	60.3657	65.5516	76.3796	7.08718	18.6488	8.61025	67.4323	11.4487	2.56893	1.59609e-10	5.00731e-10
FGRAMPH1_01G21601	217.122	258.565	227.298	14.1744	17.5518	11.8391	234.328	14.5217	4.01472	2.32543e-45	2.12078e-44
FGRAMPH1_01G21599	227.832	213.043	253.065	10.1245	20.8427	9.68653	231.313	13.5513	4.1031	7.13629e-44	6.27567e-43
FGRAMPH1_01G21597	41.8666	74.656	62.5761	0	0	0	59.6995	0	8.25796	2.06172e-11	6.80568e-11
FGRAMPH1_01G21591	510.188	584.502	530.056	3.03736	4.38795	1.07628	541.582	2.83386	7.58124	3.04097e-47	2.87205e-46
FGRAMPH1_01G21589	2464.28	2507.35	2636.48	32.3985	46.0734	52.7378	2536.04	43.7366	5.86477	0	0
FGRAMPH1_01G21585	24.341	26.4027	20.2452	0	0	0	23.663	0	6.92139	8.7725e-08	2.30046e-07
FGRAMPH1_01G21583	208.359	186.64	218.096	0	0	0	204.365	0	10.0317	4.16584e-17	1.80707e-16
FGRAMPH1_01G21581	260.936	263.117	292.635	0	0	1.07628	272.229	0.35876	9.4839	1.54872e-15	6.22711e-15
FGRAMPH1_01G21579	1686.35	1630.6	1617.78	0	1.09699	0	1644.91	0.365662	12.0788	1.45642e-24	8.09163e-24
FGRAMPH1_01G21577	20.4465	5.46263	8.28213	0	0	0	11.3971	0	5.86377	4.89714e-05	0.000103172
FGRAMPH1_01G21567	20.4465	11.8357	19.325	0	0	0	17.2024	0	6.46026	1.42347e-06	3.40676e-06
FGRAMPH1_01G21563	1629.87	1650.63	1747.53	427.255	473.898	469.259	1676.01	456.804	1.87632	6.33465e-108	1.37173e-106
FGRAMPH1_01G21561	119.758	132.924	128.833	2.02491	0	2.15256	127.172	1.39249	6.49193	1.07916e-17	4.79492e-17
FGRAMPH1_01G21559	401.14	384.205	360.733	142.756	121.765	119.467	382.026	127.996	1.57557	3.94425e-27	2.37251e-26
FGRAMPH1_01G21557	19.4728	25.4923	10.1226	0	0	1.07628	18.3626	0.35876	5.59382	2.78852e-05	5.9857e-05
FGRAMPH1_01G21555	124.626	153.864	126.993	3.03736	2.19397	3.22884	135.161	2.82006	5.57936	1.79849e-23	9.68207e-23
FGRAMPH1_01G21553	1413.73	1605.1	1614.1	54.6725	47.1704	54.8904	1544.31	52.2444	4.88401	2.1779e-240	1.29849e-238
FGRAMPH1_01G21551	657.208	637.307	664.411	58.7223	70.2071	85.0262	652.975	71.3186	3.19793	1.0131e-100	2.00458e-99
FGRAMPH1_01G21547	296.96	280.415	254.906	65.8095	44.9764	63.5006	277.427	58.0955	2.25207	6.94706e-32	4.70814e-31
FGRAMPH1_01G21537	184.018	188.461	171.164	0	2.19397	1.07628	181.214	1.09008	7.41554	4.45037e-18	2.01106e-17
FGRAMPH1_01G21535	104.18	83.7603	107.668	0	0	0	98.5359	0	8.97905	1.08877e-13	4.03932e-13
FGRAMPH1_01G21533	232.7	226.699	233.74	1.01245	0	1.07628	231.046	0.696245	8.35227	7.09845e-16	2.90557e-15
FGRAMPH1_01G21529	161.624	169.342	178.526	59.7348	50.4614	47.3564	169.831	52.5175	1.69129	1.98656e-15	7.94271e-15
FGRAMPH1_01G21527	39.9193	29.134	20.2452	0	0	3.22884	29.7662	1.07628	4.80594	7.40441e-07	1.81017e-06
FGRAMPH1_01G21525	92.4959	53.7159	66.257	0	0	0	70.8229	0	8.50155	3.85416e-12	1.32291e-11
FGRAMPH1_01G21523	42.8402	39.1489	27.6071	1.01245	1.09699	2.15256	36.5321	1.42067	4.68936	2.14576e-08	5.86206e-08
FGRAMPH1_01G21515	279.435	308.639	311.04	37.4608	21.9397	55.9666	299.705	38.4557	2.96072	1.54171e-40	1.26997e-39
FGRAMPH1_01G21513	32.1301	23.6714	24.8464	2.02491	7.6789	3.22884	26.8826	4.31089	2.65395	2.4955e-05	5.37889e-05
FGRAMPH1_01G21507	54.5239	69.1933	67.1773	36.4483	12.0669	34.441	63.6315	27.6521	1.19782	0.000809596	0.00151571
FGRAMPH1_01G21505	2761.25	2595.66	2529.73	138.706	145.899	158.213	2628.88	147.606	4.15562	0	0
FGRAMPH1_01G21503	3138.04	3237.52	3443.53	1399.21	1366.85	1301.22	3273.03	1355.76	1.27144	1.19582e-77	1.75344e-76
FGRAMPH1_01G21501	12093.6	11883	12153.6	1767.74	1996.52	1776.94	12043.4	1847.07	2.70532	0	0
FGRAMPH1_01G21499	25.3147	29.134	28.5273	10.1245	2.19397	3.22884	27.6587	5.18245	2.39718	7.06218e-05	0.000146594
FGRAMPH1_01G21497	3.89456	2.73132	3.68095	0	0	0	3.43561	0	4.13661	0.024158	0.0376502
FGRAMPH1_01G21491	36.0247	40.0593	44.1714	2.02491	0	0	40.0851	0.674969	5.82996	1.16065e-07	3.02024e-07
FGRAMPH1_01G21489	2231.58	2245.14	2418.38	934.495	973.027	938.517	2298.37	948.68	1.27688	8.82364e-70	1.17078e-68
FGRAMPH1_01G21485	711.731	669.172	690.178	23.2864	25.2307	19.3731	690.36	22.6301	4.93103	8.26002e-122	2.02888e-120
FGRAMPH1_01G21481	12.6573	20.9401	11.9631	0	0	0	15.1868	0	6.2827	3.8856e-06	8.97554e-06
FGRAMPH1_01G21479	71.0758	64.6411	75.4594	0	0	0	70.3921	0	8.49409	3.13677e-12	1.08133e-11
FGRAMPH1_01G21477	55.4975	34.5967	60.7356	0	0	0	50.2766	0	8.00799	1.09231e-10	3.45163e-10
FGRAMPH1_01G21473	337.853	293.161	307.359	17.2117	27.4247	12.9154	312.791	19.1839	4.03221	6.00359e-58	6.77105e-57
FGRAMPH1_01G21471	10395.6	4052.36	4052.72	304.749	309.35	424.055	6166.88	346.051	4.1555	1.30141e-15	5.25144e-15
FGRAMPH1_01G21469	36.9983	42.7906	41.4107	19.2366	21.9397	13.9917	40.3999	18.3893	1.13632	0.00361201	0.00630936
FGRAMPH1_01G21463	736.072	789.35	876.065	45.5604	48.2674	50.5852	800.496	48.1377	4.05713	9.94907e-136	2.74797e-134
FGRAMPH1_01G21461	795.465	881.304	909.194	30.3736	32.9096	15.0679	861.988	26.117	5.04278	7.5125e-141	2.18312e-139
FGRAMPH1_01G21459	1035.95	1031.53	1065.63	99.2205	105.311	131.306	1044.37	111.946	3.22354	1.03952e-150	3.32596e-149
FGRAMPH1_01G21457	110.021	106.521	94.7844	3.03736	0	1.07628	103.776	1.37121	6.19948	6.05052e-16	2.49126e-15
FGRAMPH1_01G21455	173.308	173.894	177.606	3.03736	1.09699	0	174.936	1.37812	6.95197	1.59885e-20	7.82315e-20
FGRAMPH1_01G21453	374.852	388.757	415.027	149.843	139.317	145.298	392.879	144.819	1.43947	3.1648e-25	1.79365e-24
FGRAMPH1_01G21451	36.9983	53.7159	41.4107	3.03736	4.38795	0	44.0416	2.4751	4.15444	6.69529e-10	2.03262e-09
FGRAMPH1_01G21449	49.6557	57.3576	66.257	7.08718	7.6789	1.07628	57.7568	5.28079	3.44748	9.86585e-12	3.30998e-11
FGRAMPH1_01G21447	374.852	400.593	366.254	28.3487	31.8126	27.9833	380.566	29.3815	3.69663	9.32659e-71	1.25473e-69
FGRAMPH1_01G21443	303.776	290.43	280.672	4.04981	1.09699	0	291.626	1.7156	7.36702	1.52421e-28	9.49753e-28
FGRAMPH1_01G21441	582.237	526.233	509.811	46.5729	44.9764	33.3647	539.427	41.638	3.6931	2.0988e-93	3.81277e-92
FGRAMPH1_01G21437	16.5519	23.6714	22.0857	3.03736	0	3.22884	20.7697	2.08874	3.29881	4.2432e-05	8.98005e-05
FGRAMPH1_01G21435	357.326	365.086	354.291	4.04981	0	2.15256	358.901	2.06746	7.40348	2.84099e-34	2.03116e-33
FGRAMPH1_01G21433	607.552	587.233	528.216	16.1993	17.5518	13.9917	574.334	15.9142	5.17363	6.86545e-98	1.31239e-96
FGRAMPH1_01G21431	5136.93	5228.65	5118.36	93.1457	98.7288	85.0262	5161.31	92.3002	5.80556	0	0
FGRAMPH1_01G21429	865.567	896.782	856.74	16.1993	10.9699	25.8308	873.03	17.6666	5.62614	1.55842e-134	4.2438e-133
FGRAMPH1_01G21427	273.593	265.848	248.464	4.04981	7.6789	6.45769	262.635	6.06214	5.44811	4.12731e-45	3.73389e-44
FGRAMPH1_01G21425	806.175	847.618	931.28	214.64	217.203	195.883	861.691	209.242	2.04206	3.87243e-73	5.36982e-72
FGRAMPH1_01G21423	26.2883	24.5818	15.644	0	0	0	22.1714	0	6.82673	1.71788e-07	4.42095e-07
FGRAMPH1_01G21421	1119.69	1086.15	1071.16	302.724	268.762	276.604	1092.33	282.697	1.94884	8.71024e-88	1.47172e-86
FGRAMPH1_01G21413	914.249	920.453	822.692	0	0	1.07628	885.798	0.35876	11.1858	3.09924e-21	1.5518e-20
FGRAMPH1_01G21411	1010.64	1019.69	1024.22	0	0	0	1018.18	0	12.3487	1.46875e-25	8.41576e-25
FGRAMPH1_01G21409	386.535	322.295	331.285	1.01245	2.19397	3.22884	346.705	2.14509	7.35157	1.283e-33	9.05796e-33
FGRAMPH1_01G21407	113.916	66.462	63.4963	0	2.19397	2.15256	81.2914	1.44885	5.84025	1.48265e-13	5.46614e-13
FGRAMPH1_01G21405	347.59	357.802	356.132	24.2989	19.7458	18.2968	353.841	20.7805	4.08552	3.30657e-68	4.29885e-67
FGRAMPH1_01G21403	119.758	156.595	102.146	3.03736	2.19397	0	126.167	1.74378	6.15898	6.59442e-19	3.06381e-18
FGRAMPH1_01G21401	184.018	212.132	201.532	4.04981	0	2.15256	199.227	2.06746	6.55538	3.54015e-26	2.07323e-25
FGRAMPH1_01G21399	3.89456	17.2983	19.325	0	0	0	13.506	0	6.11535	1.64791e-05	3.61531e-05
FGRAMPH1_01G21397	105.153	69.1933	111.349	1.01245	0	4.30513	95.2317	1.77253	5.7504	4.74597e-16	1.96188e-15
FGRAMPH1_01G21395	493.636	469.786	500.609	57.7099	55.9463	66.7294	488.01	60.1285	3.02107	2.26042e-77	3.3073e-76
FGRAMPH1_01G21393	34.0774	28.2236	25.7666	1.01245	1.09699	0	29.3559	0.703147	5.37548	1.71082e-06	4.07071e-06
FGRAMPH1_01G21391	118.784	101.059	94.7844	20.2491	12.0669	16.1442	104.876	16.1534	2.69185	6.86983e-17	2.95444e-16
FGRAMPH1_01G21389	13.631	16.3879	6.44166	0	0	0	12.1535	0	5.95991	2.38505e-05	5.15561e-05
FGRAMPH1_01G21387	12.6573	17.2983	22.0857	2.02491	0	0	17.3471	0.674969	4.6275	0.000112092	0.000228368
FGRAMPH1_01G21385	2210.16	2236.95	2242.62	753.266	732.787	647.921	2229.91	711.325	1.64799	9.04555e-100	1.77167e-98
FGRAMPH1_01G21379	939.563	848.529	857.661	271.338	227.076	218.485	881.918	238.966	1.88174	7.64386e-63	9.26989e-62
FGRAMPH1_01G21377	143.125	157.506	148.158	0	1.09699	0	149.596	0.365662	8.62025	6.08952e-13	2.18088e-12
FGRAMPH1_01G21375	613.394	660.978	640.485	33.411	34.0066	43.0513	638.286	36.8229	4.11732	3.12092e-116	7.34584e-115
FGRAMPH1_01G21373	2.92092	15.4775	5.52142	0	0	2.15256	7.97327	0.717521	3.49223	0.012803	0.0207466
FGRAMPH1_01G21371	64.2603	64.6411	48.7725	0	0	0	59.2247	0	8.24468	1.85147e-11	6.1206e-11
FGRAMPH1_01G21369	1165.45	1062.48	1211.03	56.6974	65.8192	52.7378	1146.32	58.4181	4.29587	1.71872e-189	7.60169e-188
FGRAMPH1_01G21365	1093.4	995.109	944.163	241.976	227.076	244.316	1010.89	237.789	2.08712	5.90183e-85	9.63514e-84
FGRAMPH1_01G21363	56.4712	104.7	100.306	5.06227	12.0669	4.30513	87.1591	7.14475	3.62059	7.63438e-16	3.11873e-15
FGRAMPH1_01G21361	14.6046	13.6566	20.2452	1.01245	0	3.22884	16.1688	1.41377	3.51546	0.000233456	0.000462877
FGRAMPH1_01G21355	12.6573	22.761	23.0059	1.01245	0	0	19.4747	0.337485	5.68039	1.67214e-05	3.66668e-05
FGRAMPH1_01G21353	17.5255	20.9401	17.4845	0	0	0	18.65	0	6.57837	6.48769e-07	1.59326e-06
FGRAMPH1_01G21351	159.677	43.701	63.4963	0	0	0	88.9582	0	8.83143	1.28761e-09	3.84099e-09
FGRAMPH1_01G21349	855.83	855.812	852.139	431.305	391.624	446.657	854.594	423.195	1.01348	4.53681e-26	2.64889e-25
FGRAMPH1_01G21347	1352.39	1357.46	1413.48	6.07472	3.29096	4.30513	1374.44	4.55694	8.22449	7.68055e-90	1.32757e-88
FGRAMPH1_01G21345	179.15	226.699	171.164	17.2117	36.2006	27.9833	192.338	27.1319	2.83422	1.89635e-27	1.15039e-26
FGRAMPH1_01G21343	282.356	299.534	280.672	14.1744	23.0367	22.6019	287.521	19.9377	3.85795	8.50343e-55	9.25124e-54
FGRAMPH1_01G21341	87.6277	132.924	140.796	3.03736	5.48493	0	120.449	2.84076	5.41275	4.97915e-21	2.47658e-20
FGRAMPH1_01G21339	6.81549	5.46263	0.920237	0	0	0	4.39945	0	4.49204	0.0112676	0.0183641
FGRAMPH1_01G21337	1833.37	1843.64	1750.29	705.68	710.847	635.006	1809.1	683.844	1.40332	5.78524e-70	7.6913e-69
FGRAMPH1_01G21335	41.8666	62.8203	55.2142	9.11208	7.6789	5.38141	53.3003	7.3908	2.84734	7.37205e-10	2.23257e-09
FGRAMPH1_01G21333	201.544	186.64	184.047	8.09963	3.29096	16.1442	190.744	9.17827	4.37513	1.02567e-36	7.70761e-36
FGRAMPH1_01G21331	333.959	334.131	368.095	154.905	110.796	154.985	345.395	140.229	1.2987	7.11465e-17	3.05682e-16
FGRAMPH1_01G21329	321.301	376.011	392.021	0	0	0	363.111	0	10.8616	5.9338e-20	2.86201e-19
FGRAMPH1_01G21327	9.73641	25.4923	11.9631	0	0	0	15.7306	0	6.33447	3.7448e-06	8.66955e-06
FGRAMPH1_01G21323	159.677	134.745	122.391	0	0	0	138.938	0	9.47448	2.97481e-15	1.18033e-14
FGRAMPH1_01G21321	1316.36	1270.06	1348.15	15.1868	1.09699	5.38141	1311.52	7.22173	7.49115	1.84722e-26	1.09124e-25
FGRAMPH1_01G21317	2453.57	2531.02	2610.71	3.03736	6.58192	3.22884	2531.77	4.28271	9.22084	1.7887e-105	3.7474e-104
FGRAMPH1_01G21315	14.6046	9.10439	7.36189	0	0	0	10.357	0	5.72739	6.74947e-05	0.000140232
FGRAMPH1_01G21313	1250.15	1189.03	1243.24	372.583	399.303	384.232	1227.48	385.373	1.67179	2.68405e-77	3.91865e-76
FGRAMPH1_01G21311	271.646	212.132	255.826	3.03736	1.09699	4.30513	246.535	2.81316	6.44552	9.51827e-33	6.56242e-32
FGRAMPH1_01G21309	55.4975	83.7603	65.3368	0	1.09699	1.07628	68.1982	0.724423	6.59108	7.37654e-10	2.23342e-09
FGRAMPH1_01G21305	2.92092	8.19395	0.920237	0	0	0	4.0117	0	4.36301	0.0170778	0.0271727
FGRAMPH1_01G21303	12.6573	11.8357	19.325	3.03736	0	0	14.606	1.01245	3.79942	0.000433009	0.000836834
FGRAMPH1_01G21301	6.81549	4.55219	1.84047	0	0	0	4.40272	0	4.49281	0.00981059	0.0161332
FGRAMPH1_01G21295	64.2603	65.5516	46.0118	0	2.19397	0	58.6079	0.731324	6.37017	3.36532e-09	9.74251e-09
FGRAMPH1_01G21293	102.232	101.969	91.1034	0	0	0	98.4349	0	8.97781	1.03419e-13	3.84419e-13
FGRAMPH1_01G21291	34.0774	12.7461	10.1226	5.06227	0	0	18.9821	1.68742	3.44457	0.000286102	0.000562478
FGRAMPH1_01G21289	3.89456	7.28351	7.36189	0	0	1.07628	6.17999	0.35876	4.02474	0.00938023	0.0154687
FGRAMPH1_01G21287	4588.77	5098.46	5044.74	222.74	240.24	236.782	4910.65	233.254	4.39702	0	0
FGRAMPH1_01G21285	4212.94	2882.45	2971.44	172.117	238.046	254.002	3355.61	221.389	3.92263	2.10469e-58	2.39369e-57
FGRAMPH1_01G21283	4845.81	4227.17	4419.9	1459.96	1381.11	1308.76	4497.62	1383.27	1.70062	1.78808e-122	4.44034e-121
FGRAMPH1_01G21281	3092.28	3032.67	3330.34	1146.1	1216.56	1105.34	3151.76	1156	1.44722	2.00333e-92	3.5959e-91
FGRAMPH1_01G21279	7.78913	17.2983	9.20237	0	1.09699	0	11.4299	0.365662	4.91179	0.000484075	0.000930342
FGRAMPH1_01G21277	12.6573	16.3879	18.4047	1.01245	1.09699	5.38141	15.8167	2.49695	2.67221	0.00118731	0.00218627
FGRAMPH1_01G21275	321.301	403.324	346.929	60.7472	55.9463	51.6615	357.185	56.1183	2.66924	1.85848e-48	1.80177e-47
FGRAMPH1_01G21273	44.7875	44.6115	56.1344	1.01245	1.09699	2.15256	48.5111	1.42067	5.09982	2.92295e-10	9.05453e-10
FGRAMPH1_01G21271	39.9193	56.4472	39.5702	3.03736	7.6789	2.15256	45.3122	4.28961	3.41324	1.6212e-09	4.8096e-09
FGRAMPH1_01G21267	128.521	93.7752	88.3427	26.3238	32.9096	31.2122	103.546	30.1485	1.78096	4.15413e-10	1.27459e-09
FGRAMPH1_01G21265	188.886	189.371	229.139	89.0959	78.983	66.7294	202.465	78.2695	1.36976	1.72432e-12	6.04271e-12
FGRAMPH1_01G21263	212.254	175.715	210.734	0	2.19397	2.15256	199.568	1.44885	7.1392	1.15228e-21	5.85616e-21
FGRAMPH1_01G21257	144.099	150.222	149.078	17.2117	9.87288	11.8391	147.8	12.9746	3.50124	1.19651e-28	7.4901e-28
FGRAMPH1_01G21251	15.5783	4.55219	7.36189	0	1.09699	0	9.16411	0.365662	4.58738	0.00177733	0.00321754
FGRAMPH1_01G21249	85.6804	66.462	92.0237	2.02491	0	6.45769	81.3887	2.82753	4.84635	3.07633e-16	1.28424e-15
FGRAMPH1_01G21247	76.9176	45.5219	52.4535	1.01245	3.29096	3.22884	58.2977	2.51075	4.55297	2.33698e-12	8.13077e-12
FGRAMPH1_01G21245	119.758	137.476	97.5451	35.4359	26.3277	39.8224	118.26	33.862	1.80265	2.35389e-11	7.74182e-11
FGRAMPH1_01G21243	216.148	243.087	240.182	47.5853	44.9764	61.348	233.139	51.3033	2.18504	2.24534e-27	1.36027e-26
FGRAMPH1_01G21241	1392.31	1240.93	1197.23	34.4234	37.2975	55.9666	1276.82	42.5625	4.91019	1.39022e-197	6.71973e-196
FGRAMPH1_01G21239	5.84184	10.0148	6.44166	0	0	0	7.43278	0	5.25207	0.00055631	0.00106118
FGRAMPH1_01G21235	155.783	153.864	159.201	5.06227	3.29096	2.15256	156.283	3.50193	5.46728	1.09055e-27	6.65442e-27
FGRAMPH1_01G21233	45.7611	30.9549	25.7666	1.01245	0	0	34.1609	0.337485	6.48773	2.87123e-07	7.25527e-07
FGRAMPH1_01G21231	77.8913	81.029	93.8641	2.02491	0	0	84.2615	0.674969	6.89941	7.66226e-11	2.44003e-10
FGRAMPH1_01G21229	67.1812	66.462	61.6559	0	2.19397	0	65.0997	0.731324	6.52231	1.03806e-09	3.12132e-09
FGRAMPH1_01G21227	12.6573	37.328	14.7238	0	0	0	21.5697	0	6.78993	3.59452e-07	9.0056e-07
FGRAMPH1_01G21225	549.133	515.308	518.093	60.7472	64.7222	79.6448	527.512	68.3714	2.94931	3.27954e-79	4.91531e-78
FGRAMPH1_01G21223	395.298	416.07	414.107	6.07472	1.09699	6.45769	408.492	4.54313	6.47471	6.33914e-53	6.66102e-52
FGRAMPH1_01G21221	1920.99	1806.31	1776.98	113.395	78.983	97.9416	1834.76	96.7731	4.23996	6.154e-275	4.40678e-273
FGRAMPH1_01G21219	8701.43	9570.53	9859.42	97.1956	86.6619	103.323	9377.12	95.7268	6.61311	0	0
FGRAMPH1_01G21217	10388.7	10464.6	10573.5	251.089	284.119	353.02	10475.6	296.076	5.14707	0	0
FGRAMPH1_01G21215	14677.6	15290.8	16029.6	17.2117	17.5518	21.5256	15332.7	18.763	9.67634	0	0
FGRAMPH1_01G21213	23.3674	6.37307	14.7238	0	0	0	14.8214	0	6.24366	6.84775e-06	1.55343e-05
FGRAMPH1_01G21205	32.1301	37.328	33.1285	3.03736	5.48493	0	34.1955	2.84076	3.59463	8.70583e-08	2.28343e-07
FGRAMPH1_01G21197	12.6573	2.73132	4.60118	0	0	0	6.66328	0	5.08882	0.00144411	0.00263867
FGRAMPH1_01G21187	84.7067	68.2829	101.226	27.3362	23.0367	7.53397	84.7386	19.3023	2.12915	3.50148e-09	1.01237e-08
FGRAMPH1_01G21183	1092.42	984.184	966.249	2.02491	0	3.22884	1014.29	1.75125	9.16418	9.3897e-45	8.43826e-44
FGRAMPH1_01G21181	1893.73	1880.97	1843.23	175.154	137.123	148.527	1872.64	153.602	3.60457	5.63327e-264	3.81203e-262
FGRAMPH1_01G21179	139.231	140.208	117.79	0	2.19397	0	132.409	0.731324	7.54752	5.31622e-13	1.91254e-12
FGRAMPH1_01G21177	821.753	884.946	801.526	8.09963	4.38795	4.30513	836.075	5.59757	7.20816	3.95497e-82	6.20958e-81
FGRAMPH1_01G21173	236.595	212.132	209.814	61.7597	35.1036	63.5006	219.514	53.4546	2.03381	2.50701e-21	1.25759e-20
FGRAMPH1_01G21171	10625.3	10237	10288.2	4294.83	4376.98	4238.4	10383.5	4303.4	1.27074	3.61412e-131	9.57212e-130
FGRAMPH1_01G21169	44.7875	38.2384	24.8464	10.1245	2.19397	7.53397	35.9574	6.61749	2.42847	7.72206e-06	1.74621e-05
FGRAMPH1_01G21167	101.259	104.7	98.4653	5.06227	7.6789	2.15256	101.475	4.96458	4.35698	3.93227e-21	1.95875e-20
FGRAMPH1_01G21165	3408.72	3365.89	3345.06	1016.5	991.676	964.348	3373.22	990.842	1.76714	2.78872e-160	9.75259e-159
FGRAMPH1_01G21163	14757.5	15022.2	15382.7	6322.77	6285.73	6167.09	15054.1	6258.53	1.26626	1.45607e-140	4.2018e-139
FGRAMPH1_01G21161	467.348	452.488	451.836	43.5355	30.7156	34.441	457.224	36.2307	3.65209	1.41813e-82	2.25005e-81
FGRAMPH1_01G21159	41.8666	40.9697	66.257	0	0	0	49.6978	0	7.99251	1.18725e-10	3.7464e-10
FGRAMPH1_01G21157	25.3147	19.1192	13.8036	1.01245	0	0	19.4125	0.337485	5.67252	1.69627e-05	3.71779e-05
FGRAMPH1_01G21155	7.78913	14.567	11.9631	0	0	1.07628	11.4397	0.35876	4.91287	0.000450128	0.000868181
FGRAMPH1_01G21153	216.148	250.371	250.304	1.01245	3.29096	5.38141	238.941	3.22827	6.22978	4.75832e-34	3.3823e-33
FGRAMPH1_01G21151	589.053	663.71	642.325	43.5355	52.6553	52.7378	631.696	49.6429	3.67291	4.96281e-109	1.0957e-107
FGRAMPH1_01G21149	568.606	640.038	669.012	7.08718	10.9699	4.30513	625.886	7.45406	6.39743	2.27141e-80	3.48146e-79
FGRAMPH1_01G21147	520.898	458.861	531.897	5.06227	0	0	503.885	1.68742	8.15607	3.17358e-35	2.31543e-34
FGRAMPH1_01G21145	377.773	360.534	350.61	19.2366	40.5885	44.1275	362.972	34.6509	3.39852	7.16425e-58	8.07335e-57
FGRAMPH1_01G21139	439.112	451.577	422.389	22.274	18.6488	21.5256	437.693	20.8161	4.39167	5.1245e-83	8.16903e-82
FGRAMPH1_01G21135	307.67	325.027	272.39	122.507	127.25	119.467	301.696	123.075	1.29372	8.76725e-17	3.749e-16
FGRAMPH1_01G21133	2340.63	2361.68	2236.18	893.997	811.77	969.73	2312.83	891.832	1.37457	1.24586e-68	1.63228e-67
FGRAMPH1_01G21129	1203.42	1024.24	1104.28	350.309	336.775	318.579	1110.65	335.221	1.72737	4.19945e-66	5.33665e-65
FGRAMPH1_01G21127	9.73641	10.0148	11.0428	0	0	1.07628	10.2647	0.35876	4.75493	0.00077235	0.00144899
FGRAMPH1_01G21125	55.4975	67.3724	100.306	14.1744	9.87288	12.9154	74.3919	12.3209	2.59149	3.09987e-11	1.01288e-10
FGRAMPH1_01G21123	201.544	223.968	202.452	51.6351	63.6252	80.7211	209.321	65.3272	1.68296	6.88904e-17	2.96176e-16
FGRAMPH1_01G21119	963.904	968.707	916.556	300.699	332.387	367.012	949.722	333.366	1.51141	9.98992e-50	9.96341e-49
FGRAMPH1_01G21117	12.6573	9.10439	9.20237	0	1.09699	2.15256	10.3214	1.08318	3.27278	0.00362704	0.00633317
FGRAMPH1_01G21115	182.071	182.998	181.287	38.4732	27.4247	39.8224	182.119	35.2401	2.3668	1.13314e-24	6.33713e-24
FGRAMPH1_01G21113	91.5222	72.8351	63.4963	1.01245	1.09699	1.07628	75.9512	1.06191	6.16095	3.82774e-12	1.31417e-11
FGRAMPH1_01G21111	4.8682	3.64175	4.60118	0	0	0	4.37038	0	4.48393	0.00892753	0.0147636
FGRAMPH1_01G21109	534.529	562.651	561.344	1.01245	2.19397	10.7628	552.841	4.65641	6.9096	2.72707e-61	3.22906e-60
FGRAMPH1_01G21107	33.1038	45.5219	25.7666	0	2.19397	2.15256	34.7974	1.44885	4.61603	5.22431e-08	1.3902e-07
FGRAMPH1_01G21103	2524.65	2337.1	2324.52	702.643	812.867	871.788	2395.42	795.766	1.59059	3.09169e-79	4.6389e-78
FGRAMPH1_01G21101	1229.71	1311.03	1297.53	113.395	132.735	133.459	1279.42	126.53	3.34033	8.43814e-188	3.68393e-186
FGRAMPH1_01G21099	672.786	808.469	762.876	82.0087	70.2071	99.0179	748.044	83.7446	3.15894	1.35896e-102	2.75745e-101
FGRAMPH1_01G21097	125.6	88.3125	108.588	18.2242	15.3578	12.9154	107.5	15.4991	2.7897	1.54237e-17	6.82615e-17
FGRAMPH1_01G21095	36.0247	15.4775	30.3678	0	0	0	27.29	0	7.12547	3.58084e-08	9.63673e-08
FGRAMPH1_01G21091	30.1829	25.4923	30.3678	4.04981	8.77589	5.38141	28.681	6.06904	2.24842	5.435e-05	0.000113972
FGRAMPH1_01G21087	290.145	294.982	322.083	24.2989	34.0066	32.2884	302.403	30.198	3.32902	2.81944e-53	2.98111e-52
FGRAMPH1_01G21085	5.84184	7.28351	9.20237	0	0	2.15256	7.44257	0.717521	3.39097	0.0132299	0.0213668
FGRAMPH1_01G21081	66.2076	71.0142	52.4535	0	0	0	63.2251	0	8.33918	9.72995e-12	3.26519e-11
FGRAMPH1_01G21075	114.89	134.745	114.109	14.1744	25.2307	37.6699	121.248	25.6916	2.24563	4.46577e-14	1.6892e-13
FGRAMPH1_01G21071	351.484	297.713	345.089	1.01245	7.6789	9.68653	331.429	6.12596	5.78236	1.92877e-51	1.96418e-50
FGRAMPH1_01G21069	110.995	92.8647	118.711	0	0	0	107.523	0	9.10511	4.36272e-14	1.65161e-13
FGRAMPH1_01G21067	31.1565	36.4175	31.288	0	2.19397	0	32.954	0.731324	5.53877	6.45292e-07	1.58529e-06
FGRAMPH1_01G21059	564.712	568.114	552.142	29.3612	32.9096	26.907	561.656	29.7259	4.24095	4.17813e-105	8.72637e-104
FGRAMPH1_01G21055	5.84184	7.28351	10.1226	1.01245	2.19397	0	7.74932	1.06881	2.8669	0.0168179	0.0267844
FGRAMPH1_01G21053	4.8682	11.8357	11.0428	2.02491	1.09699	0	9.24892	1.04063	3.13543	0.00732431	0.0122576
FGRAMPH1_01G21049	839.278	625.471	637.724	103.27	112.99	88.2551	700.825	101.505	2.78712	1.04142e-73	1.45455e-72
FGRAMPH1_01G21047	1872.31	1580.52	1641.7	501.165	468.413	537.064	1698.18	502.214	1.75712	2.98363e-80	4.56793e-79
FGRAMPH1_01G21045	103.206	111.984	103.987	47.5853	40.5885	39.8224	106.392	42.6654	1.31671	1.2088e-07	3.14312e-07
FGRAMPH1_01G21043	107.1	86.4917	103.987	14.1744	5.48493	12.9154	99.193	10.8582	3.18164	3.9186e-18	1.77313e-17
FGRAMPH1_01G21041	1346.55	1229.09	1115.33	286.524	293.992	255.079	1230.32	278.532	2.14269	3.05896e-91	5.37662e-90
FGRAMPH1_01G21039	857.778	722.888	813.489	244.001	217.203	292.749	798.052	251.318	1.66651	1.12681e-42	9.70122e-42
FGRAMPH1_01G21037	2612.28	1957.44	1791.7	89.0959	78.983	95.789	2120.47	87.956	4.59041	4.81637e-216	2.55627e-214
FGRAMPH1_01G21035	11029.4	10003	10496.2	4001.22	3775.83	3734.7	10509.5	3837.25	1.45335	7.58722e-133	2.04146e-131
FGRAMPH1_01G21033	9.73641	14.567	4.60118	2.02491	1.09699	1.07628	9.63487	1.39939	2.77401	0.00934804	0.0154213
FGRAMPH1_01G21031	478.058	502.562	449.996	15.1868	28.5216	31.2122	476.872	24.9735	4.26537	3.40648e-86	5.64992e-85
FGRAMPH1_01G21029	1196.6	1216.35	1144.77	198.441	176.615	167.9	1185.91	180.985	2.71037	5.85943e-142	1.72395e-140
FGRAMPH1_01G21027	128.521	98.3274	114.109	2.02491	2.19397	0	113.652	1.40629	6.32822	1.19688e-16	5.08909e-16
FGRAMPH1_01G21025	328.117	321.385	356.132	11.137	9.87288	8.61025	335.211	9.87337	5.08208	1.82358e-60	2.13313e-59
FGRAMPH1_01G21023	274.567	281.325	236.501	28.3487	17.5518	35.5173	264.131	27.1393	3.27964	8.66244e-44	7.60294e-43
FGRAMPH1_01G21019	8.76277	12.7461	10.1226	0	0	0	10.5438	0	5.75618	5.38675e-05	0.000112995
FGRAMPH1_01G21017	38.9456	36.4175	36.8095	0	0	0	37.3909	0	7.58125	1.37949e-09	4.10872e-09
FGRAMPH1_01G21015	202.517	187.55	191.409	89.0959	88.8559	96.8653	193.826	91.6057	1.08114	1.80776e-09	5.34198e-09
FGRAMPH1_01G21009	69.1285	44.6115	45.0916	5.06227	1.09699	0	52.9439	2.05308	4.64751	3.53227e-11	1.15084e-10
FGRAMPH1_01G21007	160.651	176.625	215.335	45.5604	53.7523	41.975	184.204	47.0959	1.96938	1.05784e-18	4.8846e-18
FGRAMPH1_01G21005	1825.58	1747.13	1888.33	381.695	439.892	446.657	1820.34	422.748	2.10755	1.38091e-127	3.52628e-126
FGRAMPH1_01G21001	876.277	705.59	763.796	0	5.48493	1.07628	781.888	2.18707	8.52459	9.28155e-46	8.51637e-45
FGRAMPH1_01G20993	924.959	895.871	968.089	13.1619	9.87288	21.5256	929.64	14.8535	5.96814	3.31877e-132	8.91195e-131
FGRAMPH1_01G20991	2239.37	2174.13	2126.67	541.663	445.376	531.683	2180.06	506.241	2.10531	8.69753e-135	2.38768e-133
FGRAMPH1_01G20989	318.381	319.564	283.433	40.4981	72.4011	59.1955	307.126	57.3649	2.42634	9.77473e-36	7.19756e-35
FGRAMPH1_01G20987	27.2619	40.9697	41.4107	3.03736	0	1.07628	36.5474	1.37121	4.69924	2.50945e-08	6.82396e-08
FGRAMPH1_01G20985	23.3674	22.761	12.8833	1.01245	4.38795	10.7628	19.6706	5.38774	1.87813	0.00622466	0.0105306
FGRAMPH1_01G20981	9.73641	1.82088	1.84047	0	0	0	4.46592	0	4.51045	0.0111854	0.0182368
FGRAMPH1_01G20979	3278.25	3077.28	3073.59	22.274	13.1638	21.5256	3143.04	18.9878	7.3634	2.94107e-273	2.084e-271
FGRAMPH1_01G20977	13.631	8.19395	5.52142	0	0	0	9.11545	0	5.54284	0.000170454	0.000342324
FGRAMPH1_01G20975	40.8929	40.9697	46.0118	5.06227	10.9699	9.68653	42.6248	8.57289	2.32284	5.98737e-07	1.47601e-06
FGRAMPH1_01G20971	6269.27	6305.7	6700.24	2969.53	2924.57	2731.6	6425.07	2875.23	1.15996	5.22231e-82	8.17096e-81
FGRAMPH1_01G20969	511.161	571.755	637.724	16.1993	24.1337	27.9833	573.547	22.7721	4.66235	1.19718e-98	2.32796e-97
FGRAMPH1_01G20967	948.326	912.259	929.439	17.2117	20.8427	35.5173	930.008	24.5239	5.25143	2.44467e-151	7.85894e-150
FGRAMPH1_01G20965	90.5486	85.5812	92.9439	30.3736	13.1638	17.2205	89.6912	20.2526	2.13724	5.69542e-11	1.83136e-10
FGRAMPH1_01G20963	296.96	293.161	306.439	2.02491	3.29096	5.38141	298.853	3.56576	6.40073	2.8452e-40	2.32811e-39
FGRAMPH1_01G20959	63.2867	69.1933	76.3796	9.11208	8.77589	4.30513	69.6199	7.3977	3.23112	8.52527e-14	3.18292e-13
FGRAMPH1_01G20957	22.3937	13.6566	18.4047	2.02491	0	0	18.1517	0.674969	4.68983	8.07906e-05	0.000166782
FGRAMPH1_01G20955	65.2339	68.2829	67.1773	2.02491	2.19397	9.68653	66.898	4.63514	3.86067	5.39866e-14	2.03412e-13
FGRAMPH1_01G20949	99.3114	125.641	111.349	3.03736	5.48493	5.38141	112.1	4.63457	4.60706	9.62386e-23	5.03477e-22
FGRAMPH1_01G20947	497.53	463.413	499.689	3.03736	3.29096	4.30513	486.877	3.54448	7.10522	6.74352e-51	6.82623e-50
FGRAMPH1_01G20945	50.6293	29.134	55.2142	0	0	0	44.9925	0	7.84767	3.34963e-10	1.03243e-09
FGRAMPH1_01G20943	757.493	743.828	704.901	120.482	168.936	166.824	735.407	152.081	2.27692	1.05711e-68	1.39037e-67
FGRAMPH1_01G20941	39.9193	39.1489	38.6499	9.11208	3.29096	2.15256	39.2394	4.85187	2.99625	7.68546e-08	2.02364e-07
FGRAMPH1_01G20923	1762.29	1631.51	1582.81	718.842	642.834	793.219	1658.87	718.299	1.20711	6.4744e-42	5.52139e-41
FGRAMPH1_01G20919	36.0247	35.5071	42.3309	0	0	0	37.9542	0	7.60324	1.22744e-09	3.66794e-09
FGRAMPH1_01G20917	54.5239	74.656	52.4535	3.03736	7.6789	6.45769	60.5444	5.72465	3.41582	2.63844e-12	9.14669e-12
FGRAMPH1_01G20893	4872.1	4741.56	4525.72	814.013	782.151	868.559	4713.13	821.574	2.5201	1.37933e-291	1.11783e-289
FGRAMPH1_01G20891	68.1549	45.5219	40.4904	1.01245	4.38795	2.15256	51.3891	2.51765	4.37001	3.78242e-11	1.23086e-10
FGRAMPH1_01G20889	158.703	168.431	188.649	0	0	2.15256	171.928	0.717521	7.92556	2.58804e-14	9.88612e-14
FGRAMPH1_01G20887	263.857	230.341	190.489	2.02491	3.29096	2.15256	228.229	2.48948	6.5259	1.32746e-29	8.52268e-29
FGRAMPH1_01G20885	27.2619	17.2983	10.1226	0	0	1.07628	18.2276	0.35876	5.58088	3.04802e-05	6.51896e-05
FGRAMPH1_01G20883	386.535	401.503	323.923	102.258	92.1469	79.6448	370.654	91.3498	2.01882	1.64945e-34	1.18302e-33
FGRAMPH1_01G20881	223.937	371.459	332.205	61.7597	81.177	48.4327	309.201	63.7898	2.2795	1.05895e-25	6.09086e-25
FGRAMPH1_01G20879	1566.59	1616.03	1648.14	430.293	488.159	583.345	1610.25	500.599	1.68669	5.35158e-66	6.75007e-65
FGRAMPH1_01G20877	634.814	542.621	617.479	187.304	164.548	170.052	598.305	173.968	1.78049	8.31742e-45	7.4796e-44
FGRAMPH1_01G20875	47.7084	50.9846	62.5761	1.01245	2.19397	2.15256	53.7564	1.78633	4.92513	1.86944e-11	6.17853e-11
FGRAMPH1_01G20873	293.066	228.52	313.801	30.3736	28.5216	20.4493	278.462	26.4482	3.39343	1.06842e-45	9.79008e-45
FGRAMPH1_01G20871	9.73641	11.8357	7.36189	0	1.09699	0	9.64467	0.365662	4.66497	0.00111616	0.00206227
FGRAMPH1_01G20867	33.1038	37.328	50.613	16.1993	29.6186	13.9917	40.3483	19.9365	1.02201	0.0124729	0.0202383
FGRAMPH1_01G20803	623.13	655.516	657.049	181.229	137.123	154.985	645.232	157.779	2.02947	3.05926e-57	3.41055e-56
FGRAMPH1_01G20791	41.8666	45.5219	57.0547	9.11208	23.0367	7.53397	48.1477	13.2276	1.87216	1.87248e-05	4.08811e-05
FGRAMPH1_01G20775	6638.28	6387.64	6543.8	1380.99	1161.71	1166.69	6523.24	1236.46	2.3985	4.64754e-247	2.83332e-245
FGRAMPH1_01G20721	286.25	271.311	288.034	137.694	159.063	113.01	281.865	136.589	1.04552	6.34672e-11	2.03546e-10
FGRAMPH1_01G20711	3503.16	3139.19	3121.44	1114.71	1113.44	1094.58	3254.6	1107.58	1.55484	4.88212e-105	1.01653e-103
FGRAMPH1_01G20703	12459.7	11964.1	11580.3	5430.8	5093.31	5217.81	12001.3	5247.31	1.19339	6.2913e-103	1.28233e-101
FGRAMPH1_01G20639	78378.1	57654.4	56625.8	24089.3	22617.7	23935.4	64219.5	23547.5	1.44743	3.459e-19	1.6238e-18
FGRAMPH1_01G20591	368.036	465.234	426.99	149.843	207.33	168.976	420.087	175.383	1.2628	2.67889e-17	1.17069e-16
FGRAMPH1_01G20551	1155.71	1240.93	1309.5	462.691	601.149	644.693	1235.38	569.511	1.11856	6.63905e-25	3.73609e-24
FGRAMPH1_01G20441	232.7	221.237	174.845	46.5729	58.1403	64.5769	209.594	56.43	1.89517	2.80875e-19	1.32038e-18
FGRAMPH1_01G20439	80.8122	44.6115	52.4535	10.1245	17.5518	13.9917	59.2924	13.8893	2.09724	1.90206e-07	4.87454e-07
FGRAMPH1_01G20433	107.1	90.1334	80.9808	10.1245	1.09699	6.45769	92.7382	5.89307	3.9534	1.58265e-18	7.26826e-18
FGRAMPH1_01G20393	80.8122	61.9098	80.0606	9.11208	18.6488	33.3647	74.2609	20.3752	1.87208	4.37301e-07	1.09055e-06
FGRAMPH1_01G20265	584.184	614.546	669.012	260.201	277.538	267.994	622.581	268.577	1.21369	6.338e-27	3.79551e-26
FGRAMPH1_01G20259	77.8913	109.253	114.109	27.3362	43.8795	37.6699	100.418	36.2952	1.47344	1.78712e-07	4.59041e-07
FGRAMPH1_01G20173	1238.47	1102.54	1237.72	568.999	540.814	590.879	1192.91	566.897	1.07295	4.89898e-33	3.40713e-32
FGRAMPH1_01G20151	205.438	220.326	219.937	101.245	96.5348	80.7211	215.234	92.8338	1.2125	9.46104e-12	3.17889e-11
FGRAMPH1_01G20143	683.496	759.306	795.085	245.014	267.665	300.283	745.962	270.987	1.46222	3.80564e-37	2.88547e-36
FGRAMPH1_01G20117	6.81549	21.8505	10.1226	4.04981	3.29096	4.30513	12.9295	3.88197	1.73791	0.0270406	0.0417391
FGRAMPH1_01G19949	769.176	869.469	785.882	234.889	187.585	203.417	808.176	208.63	1.95199	3.7052e-62	4.44558e-61
FGRAMPH1_01G19781	1022.32	959.602	966.249	403.969	461.831	389.614	982.725	418.471	1.23212	1.08555e-36	8.15306e-36
FGRAMPH1_01G19703	20239.1	16743.9	18218.8	4324.19	5071.37	5585.9	18400.6	4993.82	1.88167	2.28488e-109	5.06943e-108
FGRAMPH1_01G19551	309.618	256.744	299.997	95.1706	119.572	138.84	288.786	117.861	1.29465	2.97199e-14	1.13144e-13
FGRAMPH1_01G19549	490.715	363.265	403.984	103.27	116.281	144.222	419.321	121.258	1.79078	6.3099e-28	3.86767e-27
FGRAMPH1_01G19171	69.1285	85.5812	93.8641	25.3113	36.2006	39.8224	82.858	33.7781	1.29908	9.28088e-06	2.08512e-05
FGRAMPH1_01G19167	256.068	277.684	270.55	68.8468	86.6619	75.3397	268.1	76.9495	1.80322	9.94084e-25	5.56638e-24
FGRAMPH1_01G19161	1085.61	1001.48	979.132	358.409	387.236	394.995	1022.07	380.213	1.42701	1.56967e-49	1.55747e-48
FGRAMPH1_01G19159	5.84184	7.28351	19.325	0	0	0	10.8168	0	5.79373	6.65757e-05	0.000138387
FGRAMPH1_01G19143	36.0247	41.8802	38.6499	9.11208	28.5216	19.3731	38.8516	19.0023	1.04004	0.0138306	0.0222837
FGRAMPH1_01G19137	144.099	118.357	117.79	11.137	7.6789	5.38141	126.749	8.06577	3.96408	1.71793e-25	9.81444e-25
FGRAMPH1_01G19133	398.219	393.309	376.377	43.5355	30.7156	54.8904	389.302	43.0472	3.17488	5.48829e-62	6.56751e-61
FGRAMPH1_01G19131	317.407	392.399	347.849	90.1084	84.468	92.5602	352.552	89.0455	1.98541	5.32236e-34	3.78125e-33
FGRAMPH1_01G19123	12.6573	16.3879	14.7238	3.03736	4.38795	3.22884	14.5897	3.55138	2.04321	0.00585643	0.00993893
FGRAMPH1_01G19111	41.8666	42.7906	67.1773	6.07472	6.58192	6.45769	50.6115	6.37144	2.99163	1.1383e-09	3.41137e-09
FGRAMPH1_01G19097	1211.21	1319.23	1233.12	316.898	270.956	318.579	1254.52	302.144	2.05298	1.14508e-96	2.16166e-95
FGRAMPH1_01G19055	611.446	619.098	574.228	26.3238	16.4548	15.0679	601.591	19.2822	4.95299	1.62441e-105	3.40849e-104
FGRAMPH1_01G18905	9173.64	9132.61	9310.96	3640.78	3045.23	3921.97	9205.74	3536	1.38027	2.07826e-72	2.86136e-71
FGRAMPH1_01G18875	25.3147	34.5967	43.2511	4.04981	6.58192	2.15256	34.3875	4.26143	3.01816	4.52808e-07	1.12777e-06
FGRAMPH1_01G18873	572.501	586.322	569.627	276.4	262.18	266.918	576.15	268.499	1.10116	2.4702e-23	1.32193e-22
FGRAMPH1_01G18869	1141.11	1132.59	1149.38	402.957	356.521	429.436	1141.02	396.304	1.52513	1.46498e-58	1.67176e-57
FGRAMPH1_01G18865	11.6837	3.64175	3.68095	0	0	2.15256	6.33546	0.717521	3.15196	0.0297836	0.0456916
FGRAMPH1_01G18861	6297.51	6560.62	6254.85	137.694	201.845	132.383	6370.99	157.307	5.34392	0	0
FGRAMPH1_01G18859	813.964	762.037	792.324	335.122	392.721	370.241	789.442	366.028	1.10979	1.64402e-27	9.99111e-27
FGRAMPH1_01G18845	90.5486	128.372	149.078	62.7721	62.5282	44.1275	122.666	56.476	1.11959	1.00757e-05	2.25434e-05
FGRAMPH1_01G18839	169.413	168.431	156.44	4.04981	0	11.8391	164.762	5.2963	4.95855	5.95786e-08	1.57889e-07
FGRAMPH1_01G18837	3190.62	3021.75	3137.09	679.356	695.489	612.404	3116.48	662.417	2.23394	2.03807e-198	9.99392e-197
FGRAMPH1_01G18835	2.92092	1.82088	9.20237	0	0	0	4.64806	0	4.5746	0.00857117	0.0142107
FGRAMPH1_01G18833	868.488	469.786	477.603	14.1744	13.1638	24.7545	605.292	17.3642	5.1244	1.53415e-31	1.03197e-30
FGRAMPH1_01G18831	378.746	481.622	377.297	0	0	0	412.555	0	11.0457	1.39596e-20	6.84774e-20
FGRAMPH1_01G18829	947.352	975.99	980.972	0	1.09699	2.15256	968.105	1.08318	9.83393	9.05876e-32	6.127e-31
FGRAMPH1_01G18827	40.8929	45.5219	28.5273	0	0	0	38.3141	0	7.61652	1.28291e-09	3.82948e-09
FGRAMPH1_01G18825	458.585	383.295	383.739	3.03736	3.29096	1.07628	408.539	2.4682	7.36658	5.54551e-39	4.38137e-38
FGRAMPH1_01G18823	1362.12	1343.81	1397.84	50.6227	74.5951	62.4243	1367.92	62.5474	4.45663	1.04879e-226	5.96398e-225
FGRAMPH1_01G18821	1217.05	1227.27	1124.53	230.839	228.173	248.621	1189.62	235.878	2.33448	5.87796e-118	1.39565e-116
FGRAMPH1_01G18819	795.465	814.842	852.139	32.3985	43.8795	47.3564	820.815	41.2115	4.32152	4.01123e-145	1.2145e-143
FGRAMPH1_01G18817	72.0494	56.4472	69.938	0	0	0	66.1449	0	8.40388	6.08533e-12	2.06776e-11
FGRAMPH1_01G18807	24432.5	24106.6	24340.3	11407.3	11484.4	12416	24293.1	11769.2	1.04556	1.75561e-87	2.94795e-86
FGRAMPH1_01G18803	714.652	824.857	784.962	336.135	344.454	460.648	774.824	380.412	1.02722	2.33409e-17	1.02364e-16
FGRAMPH1_01G18801	204.465	182.088	198.771	41.5106	35.1036	33.3647	195.108	36.6596	2.40911	5.78033e-27	3.46768e-26
FGRAMPH1_01G18799	1128.45	1037.9	994.776	29.3612	16.4548	21.5256	1053.71	22.4472	5.54244	3.78299e-160	1.31956e-158
FGRAMPH1_01G18797	97.3641	111.073	130.674	3.03736	2.19397	0	113.037	1.74378	6.00066	5.09217e-18	2.29343e-17
FGRAMPH1_01G18795	17200.3	17445.8	17858.1	454.592	498.032	566.124	17501.4	506.249	5.11276	0	0
FGRAMPH1_01G18793	667.918	675.545	705.822	16.1993	8.77589	3.22884	683.095	9.40133	6.16271	6.48904e-94	1.19162e-92
FGRAMPH1_01G18785	218.096	223.057	201.532	36.4483	44.9764	54.8904	214.228	45.4384	2.24031	5.12304e-26	2.98473e-25
FGRAMPH1_01G18781	20.4465	13.6566	24.8464	0	0	2.15256	19.6498	0.717521	4.79301	4.72269e-05	9.95746e-05
FGRAMPH1_01G18779	64.2603	50.9846	46.0118	7.08718	7.6789	5.38141	53.7522	6.71583	2.99936	1.78862e-10	5.59444e-10
FGRAMPH1_01G18777	166.493	258.565	270.55	7.08718	13.1638	16.1442	231.869	12.1317	4.26726	1.48381e-39	1.19039e-38
FGRAMPH1_01G18775	163.572	129.282	168.403	0	3.29096	2.15256	153.752	1.81451	6.44014	3.55776e-21	1.77547e-20
FGRAMPH1_01G18773	110.995	96.5065	115.03	1.01245	0	2.15256	107.51	1.05501	6.66341	1.98079e-14	7.60296e-14
FGRAMPH1_01G18771	5648.09	5770.36	5680.62	2142.35	2209.33	2042.78	5699.69	2131.49	1.41908	5.37453e-129	1.39614e-127
FGRAMPH1_01G18767	1423.46	1419.37	1467.78	110.357	134.929	104.399	1436.87	116.562	3.62577	4.67769e-217	2.53231e-215
FGRAMPH1_01G18765	135.336	138.387	149.078	3.03736	5.48493	9.68653	140.934	6.06961	4.54935	3.37443e-28	2.08061e-27
FGRAMPH1_01G18763	605.605	593.606	694.779	73.9091	78.983	76.416	631.33	76.436	3.04699	8.9242e-93	1.6104e-91
FGRAMPH1_01G18761	821.753	872.2	867.783	330.06	357.618	325.037	853.912	337.571	1.33956	3.19085e-41	2.66574e-40
FGRAMPH1_01G18759	123.652	150.222	189.569	14.1744	13.1638	7.53397	154.481	11.6241	3.7292	3.06046e-28	1.89393e-27
FGRAMPH1_01G18757	0	7.28351	8.28213	0	0	1.07628	5.18855	0.35876	3.77461	0.0293182	0.0450235
FGRAMPH1_01G18755	12675.8	11429.6	11875.7	4340.39	4746.66	5443.83	11993.7	4843.63	1.30823	2.11094e-67	2.71314e-66
FGRAMPH1_01G18751	105.153	70.1038	91.1034	8.09963	1.09699	10.7628	88.7868	6.65314	3.7271	5.63177e-17	2.42972e-16
FGRAMPH1_01G18701	10.71	4.55219	11.0428	0	0	0	8.76836	0	5.48776	0.000220734	0.000438873
FGRAMPH1_01G18699	286.25	313.191	275.151	41.5106	34.0066	31.2122	291.531	35.5764	3.03126	7.87257e-48	7.50863e-47
FGRAMPH1_01G18697	438.138	446.115	463.799	43.5355	32.9096	36.5936	449.351	37.6796	3.5719	9.61759e-81	1.48251e-79
FGRAMPH1_01G18695	7493.14	7170.61	6830.92	1620.94	1724.46	1964.21	7164.89	1769.87	2.01758	2.22057e-168	8.4657e-167
FGRAMPH1_01G18693	11.6837	11.8357	6.44166	3.03736	0	0	9.98702	1.01245	3.25447	0.00541733	0.00923867
FGRAMPH1_01G18687	71.0758	82.8499	70.8582	3.03736	7.6789	5.38141	74.928	5.36589	3.81718	6.8156e-16	2.79353e-15
FGRAMPH1_01G18679	12.6573	19.1192	22.0857	2.02491	5.48493	0	17.9541	2.50328	2.85452	0.000460406	0.00088712
FGRAMPH1_01G18677	455.664	438.831	393.861	23.2864	32.9096	34.441	429.452	30.2123	3.83474	2.41907e-77	3.53561e-76
FGRAMPH1_01G18663	183.044	197.565	146.318	57.7099	66.9162	50.5852	175.642	58.4038	1.58917	2.26778e-13	8.28398e-13
FGRAMPH1_01G18659	5242.08	5113.93	5330.93	501.165	491.45	529.53	5228.98	507.382	3.36541	0	0
FGRAMPH1_01G18655	1.94728	5.46263	2.76071	0	0	0	3.39021	0	4.12072	0.0268001	0.0413913
FGRAMPH1_01G18649	274.567	119.267	80.0606	14.1744	25.2307	13.9917	157.965	17.7989	3.15115	4.41236e-07	1.09976e-06
FGRAMPH1_01G18647	1159.61	1079.78	1075.76	203.503	249.016	246.468	1105.05	232.996	2.24752	4.38051e-99	8.55496e-98
FGRAMPH1_01G18645	120.731	138.387	99.3856	50.6227	43.8795	54.8904	119.501	49.7975	1.26231	2.18254e-07	5.57225e-07
FGRAMPH1_01G18601	4435.91	4453.87	4540.45	1899.36	1913.14	2176.24	4476.74	1996.25	1.16533	1.50672e-67	1.94024e-66
FGRAMPH1_01G18599	7.78913	11.8357	7.36189	1.01245	0	0	8.99557	0.337485	4.56525	0.00162218	0.00295048
FGRAMPH1_01G18595	34.0774	32.7758	41.4107	8.09963	3.29096	6.45769	36.088	5.94943	2.59157	1.04915e-06	2.53965e-06
FGRAMPH1_01G18593	443.98	434.279	410.426	38.4732	48.2674	38.7461	429.562	41.8289	3.36281	1.68369e-74	2.38358e-73
FGRAMPH1_01G18591	233.674	328.668	324.844	92.1333	50.4614	115.162	295.729	85.9189	1.78204	6.62924e-16	2.72292e-15
FGRAMPH1_01G18587	184.992	153.864	186.808	54.6725	63.6252	53.8141	175.221	57.3706	1.61149	1.83418e-14	7.05822e-14
FGRAMPH1_01G18585	4671.53	4812.58	4923.27	1534.88	1546.75	1529.4	4802.46	1537.01	1.64373	4.24584e-164	1.53645e-162
FGRAMPH1_01G18581	273.593	294.072	278.832	54.6725	68.0132	39.8224	282.165	54.1694	2.3823	4.08209e-34	2.90773e-33
FGRAMPH1_01G18579	610.473	677.366	651.528	67.8344	52.6553	63.5006	646.456	61.3301	3.39514	5.32658e-106	1.12465e-104
FGRAMPH1_01G18571	299.881	297.713	304.598	107.32	122.862	125.925	300.731	118.702	1.34253	2.74043e-18	1.24585e-17
FGRAMPH1_01G18567	113.916	80.1186	98.4653	46.5729	50.4614	29.0596	97.5	42.0313	1.2123	1.23933e-05	2.74563e-05
FGRAMPH1_01G18557	22.3937	26.4027	18.4047	4.04981	1.09699	0	22.4004	1.7156	3.67415	1.3678e-05	3.02185e-05
FGRAMPH1_01G18555	97.3641	96.5065	110.428	12.1494	24.1337	18.2968	101.433	18.1933	2.48692	4.85495e-15	1.91064e-14
FGRAMPH1_01G18511	54.5239	38.2384	51.5333	16.1993	28.5216	15.0679	48.0985	19.9296	1.27415	0.000917802	0.00171072
FGRAMPH1_01G18495	83.7331	71.9246	81.9011	5.06227	5.48493	13.9917	79.1863	8.17962	3.28062	4.30987e-15	1.69909e-14
FGRAMPH1_01G18417	19.4728	28.2236	34.0488	4.04981	12.0669	7.53397	27.2484	7.88354	1.80054	0.00108609	0.00200891
FGRAMPH1_01G18415	110.021	104.7	111.349	46.5729	29.6186	64.5769	108.69	46.9228	1.21054	6.24488e-06	1.42047e-05
FGRAMPH1_01G18299	44.7875	52.8054	47.8523	10.1245	16.4548	20.4493	48.4817	15.6762	1.63486	3.3012e-05	7.05152e-05
FGRAMPH1_01G18291	627.998	514.398	578.829	142.756	165.645	168.976	573.742	159.126	1.85122	1.04148e-43	9.1291e-43
FGRAMPH1_01G18287	59.3921	72.8351	67.1773	29.3612	36.2006	27.9833	66.4681	31.1817	1.09422	0.000323162	0.000631487
FGRAMPH1_01G18239	199.596	213.953	196.931	110.357	80.08	90.4076	203.493	93.615	1.11766	1.24847e-09	3.72997e-09
FGRAMPH1_01G18231	17.5255	23.6714	28.5273	11.137	10.9699	8.61025	23.2414	10.239	1.18342	0.022485	0.0351887
FGRAMPH1_01G18149	13.631	11.8357	11.0428	4.04981	2.19397	2.15256	12.1698	2.79878	2.11075	0.0103691	0.0169919
FGRAMPH1_01G18127	881.145	843.976	854.9	312.848	334.581	369.165	860.007	338.865	1.3443	4.18742e-40	3.40785e-39
FGRAMPH1_01G18017	8237	8855.84	8959.42	1516.66	1601.6	2029.87	8684.09	1716.04	2.33962	7.80137e-161	2.73533e-159
FGRAMPH1_01G17813	40.8929	33.6862	18.4047	10.1245	10.9699	7.53397	30.9946	9.54279	1.69763	0.00088589	0.00165374
FGRAMPH1_01G17691	110.021	140.208	151.839	66.8219	47.1704	49.5089	134.023	54.5004	1.29593	5.26044e-08	1.39927e-07
FGRAMPH1_01G17649	119.758	71.0142	99.3856	11.137	12.0669	32.2884	96.7192	18.4974	2.3895	6.00564e-11	1.92927e-10
FGRAMPH1_01G17619	1991.1	1966.55	1871.76	622.659	615.409	717.88	1943.13	651.983	1.57565	2.01317e-81	3.12816e-80
FGRAMPH1_01G17615	11949.5	10702.2	10979.3	3770.38	3948.05	3984.39	11210.3	3900.94	1.52298	1.35272e-141	3.9627e-140
FGRAMPH1_01G17353	19.4728	21.8505	23.0059	7.08718	4.38795	3.22884	21.4431	4.90132	2.12165	0.000718018	0.00135249
FGRAMPH1_01G17325	6420.19	6384.91	6299.02	1578.42	1898.88	2018.03	6368.04	1831.78	1.79815	5.82742e-119	1.39837e-117
FGRAMPH1_01G17281	3226.65	3277.58	3080.95	891.972	849.067	1069.82	3195.06	936.954	1.76989	8.24497e-102	1.663e-100
FGRAMPH1_01G17267	22.3937	19.1192	11.0428	5.06227	4.38795	10.7628	17.5186	6.73768	1.37885	0.0307075	0.0470024
FGRAMPH1_01G17261	841.226	826.678	807.048	177.179	123.959	175.434	824.984	158.858	2.37404	8.13168e-79	1.20939e-77
FGRAMPH1_01G17129	31.1565	45.5219	35.8892	2.02491	3.29096	2.15256	37.5226	2.48948	3.92167	8.79078e-09	2.46835e-08
FGRAMPH1_01G17063	310.591	239.445	309.2	93.1457	95.4378	118.391	286.412	102.325	1.4852	2.64177e-17	1.15558e-16
FGRAMPH1_01G16877	68.1549	77.3873	52.4535	7.08718	5.48493	8.61025	65.9985	7.06079	3.22302	6.06246e-13	2.17177e-12
FGRAMPH1_01G16857	1070.03	1062.48	1142.93	458.642	488.159	510.157	1091.82	485.653	1.16936	3.30232e-38	2.57008e-37
FGRAMPH1_01G16849	659.155	363.265	318.402	35.4359	38.3945	39.8224	446.941	37.8843	3.56057	2.12774e-21	1.07051e-20
FGRAMPH1_01G16839	286.25	273.132	295.396	97.1956	98.7288	136.688	284.926	110.871	1.3627	6.60265e-16	2.71282e-15
FGRAMPH1_01G16837	12132.5	13343.4	13079.3	1365.8	1182.55	1397.01	12851.7	1315.12	3.28831	0	0
FGRAMPH1_01G16835	849.988	767.5	782.201	127.569	118.475	97.9416	799.896	114.662	2.80044	1.06137e-102	2.1601e-101
FGRAMPH1_01G16815	241.463	244.908	253.985	49.6102	58.1403	78.5685	246.785	62.1064	1.99322	1.71408e-24	9.50753e-24
FGRAMPH1_01G16799	1349.47	1392.97	1310.42	571.024	536.426	704.964	1350.95	604.138	1.16118	2.93739e-32	2.00579e-31
FGRAMPH1_01G16797	807.148	827.589	877.906	231.852	265.471	217.409	837.548	238.244	1.81466	2.37743e-60	2.7762e-59
FGRAMPH1_01G16787	12.6573	11.8357	14.7238	0	1.09699	0	13.0723	0.365662	5.10358	0.000193775	0.000387263
FGRAMPH1_01G16783	65.2339	104.7	75.4594	2.02491	2.19397	2.15256	81.7979	2.12381	5.26995	1.7217e-15	6.898e-15
FGRAMPH1_01G16781	4321.02	4316.39	4173.27	453.579	467.316	475.716	4270.23	465.537	3.1977	0	0
FGRAMPH1_01G16779	159.677	252.191	186.808	80.9963	62.5282	74.2634	199.559	72.596	1.4582	1.25298e-11	4.18093e-11
FGRAMPH1_01G16775	30.1829	44.6115	37.7297	0	0	1.07628	37.508	0.35876	6.62528	1.24436e-07	3.23124e-07
FGRAMPH1_01G16771	239.516	288.609	234.66	125.544	120.669	97.9416	254.262	114.718	1.14779	2.28708e-11	7.5239e-11
FGRAMPH1_01G16769	482.926	450.667	405.824	84.0337	106.408	90.4076	446.472	93.6163	2.25559	3.50589e-48	3.37714e-47
FGRAMPH1_01G16767	204.465	196.655	229.139	58.7223	87.7589	48.4327	210.086	64.9713	1.69574	1.52827e-15	6.15034e-15
FGRAMPH1_01G16765	82.7595	72.8351	60.7356	19.2366	13.1638	18.2968	72.1101	16.8991	2.08903	2.00548e-09	5.90046e-09
FGRAMPH1_01G16759	1658.11	1766.25	1904.89	671.257	695.489	684.515	1776.42	683.754	1.37784	1.5989e-63	1.95656e-62
FGRAMPH1_01G16757	153.835	139.297	152.759	7.08718	10.9699	4.30513	148.631	7.45406	4.32208	5.72115e-30	3.69948e-29
FGRAMPH1_01G16733	116.837	100.148	121.471	30.3736	34.0066	41.975	112.819	35.4517	1.67166	1.61295e-10	5.0555e-10
FGRAMPH1_01G16729	1703.87	1733.47	1758.57	520.401	522.166	595.184	1731.97	545.917	1.66605	1.60226e-89	2.76595e-88
FGRAMPH1_01G16693	1627.93	1638.79	1651.82	239.952	218.3	244.316	1639.51	234.189	2.80682	1.44012e-196	6.88715e-195
FGRAMPH1_01G16689	100.285	88.3125	113.189	18.2242	25.2307	26.907	100.596	23.454	2.10458	1.52902e-12	5.37501e-12
FGRAMPH1_01G16687	550.107	518.95	570.547	0	3.29096	1.07628	546.535	1.45575	8.59353	7.24237e-32	4.90581e-31
FGRAMPH1_01G16683	61.3394	55.5367	45.0916	0	0	0	53.9892	0	8.11086	4.54576e-11	1.46937e-10
FGRAMPH1_01G16679	114.89	94.6856	71.7785	8.09963	30.7156	12.9154	93.7846	17.2435	2.45364	5.3649e-11	1.72713e-10
FGRAMPH1_01G16675	111.969	147.491	136.195	8.09963	9.87288	5.38141	131.885	7.78464	4.08429	1.82581e-26	1.07906e-25
FGRAMPH1_01G16669	1159.61	1057.02	1098.76	278.425	273.15	325.037	1105.13	292.204	1.91927	3.33432e-79	4.99189e-78
FGRAMPH1_01G16667	204.465	199.386	166.563	21.2615	32.9096	29.0596	190.138	27.7436	2.7819	3.83524e-29	2.44264e-28
FGRAMPH1_01G16665	185.965	141.118	125.152	63.7846	43.8795	47.3564	150.745	51.6735	1.53996	1.64345e-10	5.14991e-10
FGRAMPH1_01G16649	2253.98	2408.11	2294.15	832.237	876.492	1076.28	2318.75	928.337	1.32116	1.10222e-49	1.09849e-48
FGRAMPH1_01G16595	8.76277	3.64175	10.1226	0	0	0	7.50904	0	5.26431	0.000592535	0.00112679
FGRAMPH1_01G16593	40.8929	47.3428	47.8523	6.07472	4.38795	7.53397	45.3627	5.99888	2.9174	4.91327e-09	1.40762e-08
FGRAMPH1_01G16591	95.4168	116.536	102.146	0	0	0	104.7	0	9.06748	5.58931e-14	2.10302e-13
FGRAMPH1_01G16589	400.166	302.266	355.211	0	0	0	352.548	0	10.8179	8.98041e-20	4.31149e-19
FGRAMPH1_01G16587	59.3921	43.701	48.7725	0	0	0	50.6219	0	8.01763	8.48149e-11	2.6933e-10
FGRAMPH1_01G16585	56.4712	59.1785	80.9808	0	0	0	65.5435	0	8.39178	7.19036e-12	2.43773e-11
FGRAMPH1_01G16583	87.6277	70.1038	70.8582	1.01245	0	3.22884	76.1966	1.41377	5.75086	1.91049e-13	7.00722e-13
FGRAMPH1_01G16579	22.3937	13.6566	14.7238	0	0	2.15256	16.9247	0.717521	4.57601	0.000133567	0.000270654
FGRAMPH1_01G16577	258.988	172.073	253.065	32.3985	39.4915	36.5936	228.042	36.1612	2.65822	2.95955e-29	1.89115e-28
FGRAMPH1_01G16547	50.6293	69.1933	54.294	14.1744	21.9397	6.45769	58.0389	14.1906	2.03543	5.43328e-07	1.34456e-06
FGRAMPH1_01G16545	33.1038	23.6714	23.0059	0	3.29096	1.07628	26.5937	1.45575	4.22409	1.43118e-06	3.42401e-06
FGRAMPH1_01G16543	33.1038	40.0593	44.1714	0	0	2.15256	39.1115	0.717521	5.78869	1.46246e-07	3.78233e-07
FGRAMPH1_01G16541	653.313	789.35	832.814	1.01245	3.29096	6.45769	758.492	3.58703	7.74479	1.65624e-60	1.94074e-59
FGRAMPH1_01G16539	13.631	25.4923	23.9262	0	0	1.07628	21.0165	0.35876	5.79034	9.96899e-06	2.2323e-05
FGRAMPH1_01G16533	183.044	145.67	156.44	29.3612	10.9699	15.0679	161.718	18.4663	3.11651	1.14861e-25	6.601e-25
FGRAMPH1_01G16531	74.9703	103.79	85.582	5.06227	3.29096	0	88.1141	2.78441	4.96504	2.3862e-17	1.04616e-16
FGRAMPH1_01G16529	30.1829	25.4923	29.4476	0	0	1.07628	28.3742	0.35876	6.22117	1.00564e-06	2.43781e-06
FGRAMPH1_01G16527	68.1549	83.7603	70.8582	2.02491	3.29096	2.15256	74.2578	2.48948	4.90662	2.73259e-15	1.08518e-14
FGRAMPH1_01G16523	38.9456	25.4923	20.2452	0	0	1.07628	28.2277	0.35876	6.21231	1.25232e-06	3.00993e-06
FGRAMPH1_01G16519	362.194	314.101	324.844	2.02491	1.09699	3.22884	333.713	2.11691	7.29716	3.72981e-33	2.60336e-32
FGRAMPH1_01G16517	10.71	20.9401	22.0857	0	0	3.22884	17.9119	1.07628	4.07516	9.76691e-05	0.00020019
FGRAMPH1_01G16515	11.6837	19.1192	8.28213	2.02491	4.38795	3.22884	13.0283	3.2139	2.0283	0.0117307	0.0190844
FGRAMPH1_01G16509	629.946	640.038	607.356	107.32	91.0499	100.094	625.78	99.488	2.65121	2.27569e-84	3.70183e-83
FGRAMPH1_01G16507	25.3147	22.761	25.7666	3.03736	0	0	24.6141	1.01245	4.54617	3.84907e-06	8.89571e-06
FGRAMPH1_01G16505	280.409	309.549	360.733	5.06227	4.38795	7.53397	316.897	5.66139	5.80819	6.83029e-49	6.67928e-48
FGRAMPH1_01G16503	522.845	487.995	548.461	0	2.19397	1.07628	519.767	1.09008	8.93626	2.67994e-26	1.57355e-25
FGRAMPH1_01G16501	34.0774	31.8653	22.0857	2.02491	1.09699	4.30513	29.3428	2.47567	3.56664	6.535e-07	1.60429e-06
FGRAMPH1_01G16499	67.1812	49.1637	40.4904	2.02491	0	3.22884	52.2784	1.75125	4.88662	5.52604e-11	1.77732e-10
FGRAMPH1_01G16497	43.8138	21.8505	42.3309	1.01245	4.38795	0	35.9984	1.80013	4.34167	4.46983e-08	1.19484e-07
FGRAMPH1_01G16495	1174.21	1380.22	1359.19	3.03736	0	3.22884	1304.54	2.08874	9.26494	2.48747e-54	2.67398e-53
FGRAMPH1_01G16493	5.84184	4.55219	5.52142	0	0	0	5.30515	0	4.76365	0.00351761	0.00615241
FGRAMPH1_01G16491	712.705	634.576	601.835	109.345	148.093	120.544	649.705	125.994	2.36872	1.74262e-65	2.18985e-64
FGRAMPH1_01G16489	952.221	1103.45	900.912	257.163	222.688	302.435	985.528	260.762	1.91801	3.68366e-57	4.09989e-56
FGRAMPH1_01G16487	18.4992	10.9253	15.644	0	0	0	15.0228	0	6.26462	4.07376e-06	9.39414e-06
FGRAMPH1_01G16485	514.082	504.383	538.338	166.042	181.003	123.772	518.935	156.939	1.72525	6.38187e-35	4.61884e-34
FGRAMPH1_01G16483	107.1	121.088	86.5023	0	0	2.15256	104.897	0.717521	7.21217	7.8146e-12	2.63945e-11
FGRAMPH1_01G16481	878.224	906.797	842.017	42.5231	29.6186	41.975	875.679	38.0389	4.52044	9.48823e-154	3.08687e-152
FGRAMPH1_01G16479	16.5519	19.1192	27.6071	0	0	0	21.0927	0	6.75645	2.58965e-07	6.56336e-07
FGRAMPH1_01G16473	21.4201	14.567	11.0428	0	0	0	15.6767	0	6.32567	3.10772e-06	7.22928e-06
FGRAMPH1_01G16471	154.809	165.7	161.041	1.01245	0	0	160.517	0.337485	8.72184	3.06547e-13	1.11437e-12
FGRAMPH1_01G16469	5.84184	6.37307	1.84047	0	0	0	4.68513	0	4.58414	0.00742943	0.0124182
FGRAMPH1_01G16467	79.8385	60.0889	70.8582	5.06227	18.6488	20.4493	70.2619	14.7201	2.26552	7.35208e-09	2.07818e-08
FGRAMPH1_01G16465	7.78913	6.37307	8.28213	0	0	0	7.48144	0	5.25985	0.000511057	0.000978863
FGRAMPH1_01G16463	53.5502	56.4472	53.3737	0	0	0	54.4571	0	8.12402	3.85317e-11	1.25267e-10
FGRAMPH1_01G16461	45.7611	35.5071	38.6499	3.03736	4.38795	0	39.9727	2.4751	4.01283	3.60279e-09	1.04122e-08
FGRAMPH1_01G16455	143.125	108.342	122.391	0	0	0	124.62	0	9.31749	9.49194e-15	3.68831e-14
FGRAMPH1_01G16453	747.756	751.112	753.674	12.1494	14.2608	16.1442	750.847	14.1848	5.73007	1.37331e-115	3.21564e-114
FGRAMPH1_01G16451	520.898	511.666	530.056	32.3985	13.1638	22.6019	520.874	22.7214	4.50548	6.92062e-94	1.26744e-92
FGRAMPH1_01G16449	81.7858	81.9395	61.6559	11.137	12.0669	4.30513	75.1271	9.16966	3.03173	1.51286e-13	5.57598e-13
FGRAMPH1_01G16447	18.4992	26.4027	23.9262	0	0	1.07628	22.9427	0.35876	5.91611	4.89076e-06	1.12246e-05
FGRAMPH1_01G16443	8.76277	35.5071	20.2452	1.01245	1.09699	1.07628	21.505	1.06191	4.34424	2.4975e-05	5.38236e-05
FGRAMPH1_01G16441	443.98	418.802	458.278	2.02491	3.29096	2.15256	440.353	2.48948	7.47485	1.76164e-40	1.44848e-39
FGRAMPH1_01G16439	68.1549	67.3724	84.6618	2.02491	6.58192	7.53397	73.3964	5.38027	3.78613	2.65613e-15	1.05574e-14
FGRAMPH1_01G16433	807.148	856.723	886.188	301.711	424.534	349.791	850.02	358.679	1.24675	6.56553e-27	3.92829e-26
FGRAMPH1_01G16431	420.613	359.623	365.334	51.6351	93.2438	64.5769	381.857	69.8186	2.45625	1.26766e-40	1.04549e-39
FGRAMPH1_01G16429	709.784	794.813	680.975	13.1619	15.3578	31.2122	728.524	19.9106	5.20034	3.23586e-117	7.65632e-116
FGRAMPH1_01G16427	897.697	1297.37	1269.01	0	0	0	1154.69	0	12.5306	3.90368e-26	2.28119e-25
FGRAMPH1_01G16425	364.142	325.027	334.046	35.4359	10.9699	13.9917	341.071	20.1325	4.07434	1.38407e-19	6.5842e-19
FGRAMPH1_01G16423	71.0758	61.9098	61.6559	1.01245	0	2.15256	64.8805	1.05501	5.93469	2.95227e-11	9.66053e-11
FGRAMPH1_01G16417	59.3921	77.3873	59.8154	1.01245	1.09699	0	65.5316	0.703147	6.53508	1.03857e-09	3.12148e-09
FGRAMPH1_01G16415	86.654	130.193	125.152	15.1868	20.8427	18.2968	114	18.1088	2.65925	4.02595e-17	1.74695e-16
FGRAMPH1_01G16413	177.203	158.416	119.631	9.11208	6.58192	10.7628	151.75	8.81894	4.1017	3.53134e-29	2.25227e-28
FGRAMPH1_01G16405	795.465	690.112	726.067	335.122	357.618	356.249	737.215	349.663	1.07616	1.22485e-24	6.83311e-24
FGRAMPH1_01G16403	14592.9	11525.2	11325.4	1425.53	1529.2	1607.96	12481.2	1520.9	3.03691	8.97495e-267	6.19729e-265
FGRAMPH1_01G16401	77.8913	94.6856	97.5451	0	0	0	90.0407	0	8.85003	2.68652e-13	9.79245e-13
FGRAMPH1_01G16397	250.226	277.684	221.777	46.5729	54.8493	52.7378	249.895	51.3867	2.28383	2.56855e-30	1.68017e-29
FGRAMPH1_01G16395	718.547	803.007	800.606	378.658	394.915	364.859	774.053	379.477	1.02896	4.08331e-24	2.24375e-23
FGRAMPH1_01G16393	478.058	527.144	493.247	220.715	243.531	176.51	499.483	213.585	1.22598	2.46626e-20	1.20239e-19
FGRAMPH1_01G16391	273.593	337.773	363.494	7.08718	8.77589	10.7628	324.953	8.87529	5.20008	1.26676e-55	1.39271e-54
FGRAMPH1_01G16389	47.7084	48.2532	40.4904	5.06227	6.58192	1.07628	45.484	4.24016	3.42244	9.83375e-10	2.95887e-09
FGRAMPH1_01G16385	174.282	145.67	152.759	0	0	0	157.57	0	9.65617	7.32587e-16	2.99542e-15
FGRAMPH1_01G16381	7.78913	20.0296	3.68095	0	0	0	10.4999	0	5.75084	0.000100724	0.000206109
FGRAMPH1_01G16379	54.5239	50.0741	57.9749	14.1744	8.77589	5.38141	54.191	9.44388	2.51108	6.70999e-09	1.90384e-08
FGRAMPH1_01G16377	485.847	433.369	448.155	67.8344	84.468	60.2718	455.79	70.858	2.6868	3.22651e-61	3.8171e-60
FGRAMPH1_01G16367	7.78913	6.37307	7.36189	0	0	0	7.1747	0	5.19927	0.000655502	0.00124095
FGRAMPH1_01G16365	439.112	344.146	391.101	23.2864	28.5216	39.8224	391.453	30.5435	3.68388	9.29975e-66	1.16973e-64
FGRAMPH1_01G16363	23.3674	29.134	17.4845	0	0	0	23.3286	0	6.9011	1.08891e-07	2.83791e-07
FGRAMPH1_01G16361	260.936	226.699	216.256	2.02491	0	0	234.63	0.674969	8.37466	6.38776e-16	2.62612e-15
FGRAMPH1_01G16359	1111.9	1156.26	1174.22	138.706	171.13	161.442	1147.46	157.093	2.8713	1.91333e-146	5.88522e-145
FGRAMPH1_01G16357	32.1301	45.5219	33.1285	3.03736	3.29096	3.22884	36.9269	3.18572	3.53716	1.96486e-08	5.37872e-08
FGRAMPH1_01G16355	12373	10358.1	10311.3	35.4359	61.4312	65.6532	11014.1	54.1734	7.67146	4.53463e-197	2.18404e-195
FGRAMPH1_01G16353	69.1285	56.4472	80.9808	0	0	0	68.8522	0	8.46212	4.31781e-12	1.47867e-11
FGRAMPH1_01G16351	2.92092	3.64175	8.28213	0	0	0	4.94827	0	4.66542	0.00560835	0.00954401
FGRAMPH1_01G16349	137.283	145.67	159.201	2.02491	3.29096	5.38141	147.385	3.56576	5.38064	1.5462e-26	9.1621e-26
FGRAMPH1_01G16347	33.1038	31.8653	41.4107	0	0	0	35.4599	0	7.50521	2.37179e-09	6.94499e-09
FGRAMPH1_01G16345	113.916	117.447	118.711	1.01245	3.29096	3.22884	116.691	2.51075	5.55761	9.51219e-21	4.68991e-20
FGRAMPH1_01G16343	82.7595	108.342	102.146	36.4483	20.8427	25.8308	97.7493	27.7073	1.81405	7.91572e-10	2.39346e-09
FGRAMPH1_01G16341	201.544	172.983	199.691	89.0959	102.02	87.1788	191.406	92.7648	1.0454	1.32309e-08	3.66715e-08
FGRAMPH1_01G16339	311.565	265.848	307.359	10.1245	23.0367	17.2205	294.924	16.7939	4.14596	5.94452e-55	6.48292e-54
FGRAMPH1_01G16337	9.73641	8.19395	6.44166	0	0	0	8.124	0	5.37812	0.000311768	0.000610278
FGRAMPH1_01G16335	75.944	71.0142	76.3796	0	2.19397	0	74.4459	0.731324	6.7161	2.62797e-10	8.1613e-10
FGRAMPH1_01G16333	14.6046	10.0148	15.644	0	0	0	13.4212	0	6.10266	9.47666e-06	2.12663e-05
FGRAMPH1_01G16331	3.89456	7.28351	9.20237	0	0	0	6.79348	0	5.12304	0.0010008	0.00185826
FGRAMPH1_01G16329	314.486	276.773	319.322	93.1457	112.99	88.2551	303.527	98.1301	1.6301	9.00465e-23	4.71629e-22
FGRAMPH1_01G16327	1016.48	1206.33	1177.9	463.704	446.473	474.64	1133.57	461.606	1.29644	4.57294e-41	3.81097e-40
FGRAMPH1_01G16325	53.5502	53.7159	42.3309	0	0	0	49.8657	0	7.99656	9.56575e-11	3.03121e-10
FGRAMPH1_01G16323	146.046	128.372	116.87	1.01245	0	0	130.429	0.337485	8.42164	2.35946e-12	8.20688e-12
FGRAMPH1_01G16321	75.944	55.5367	69.0178	1.01245	0	0	66.8328	0.337485	7.45678	1.03842e-09	3.12148e-09
FGRAMPH1_01G16319	203.491	227.61	184.968	19.2366	14.2608	18.2968	205.356	17.2647	3.5687	1.73976e-38	1.36025e-37
FGRAMPH1_01G16315	3438.9	2178.68	2076.97	222.74	289.604	316.427	2564.85	276.257	3.21512	9.9779e-30	6.42746e-29
FGRAMPH1_01G16313	17.5255	8.19395	10.1226	0	1.09699	3.22884	11.9474	1.44194	3.06675	0.00284054	0.00501813
FGRAMPH1_01G16311	236.595	214.863	195.09	118.457	107.505	91.4839	215.516	105.815	1.02436	8.99024e-09	2.52278e-08
FGRAMPH1_01G16309	149.941	133.834	146.318	5.06227	1.09699	6.45769	143.364	4.20565	5.07969	3.99729e-27	2.40334e-26
FGRAMPH1_01G16307	379.72	315.012	280.672	11.137	9.87288	8.61025	325.135	9.87337	5.03742	1.33613e-56	1.48102e-55
FGRAMPH1_01G16305	500.451	550.815	582.51	219.702	274.247	277.681	544.592	257.21	1.08421	6.27217e-18	2.81271e-17
FGRAMPH1_01G16303	154.809	154.775	138.956	16.1993	15.3578	24.7545	149.513	18.7705	2.9952	9.61023e-26	5.53703e-25
FGRAMPH1_01G16301	59.3921	48.2532	50.613	9.11208	5.48493	7.53397	52.7528	7.37699	2.83114	5.78653e-10	1.76266e-09
FGRAMPH1_01G16295	151.888	165.7	150.919	54.6725	39.4915	62.4243	156.169	52.1961	1.57962	1.95137e-12	6.81722e-12
FGRAMPH1_01G16293	50.6293	44.6115	39.5702	11.137	13.1638	10.7628	44.937	11.6879	1.94352	3.82459e-06	8.84669e-06
FGRAMPH1_01G16291	34.0774	18.2088	22.0857	0	0	0	24.7906	0	6.98668	7.08996e-08	1.87084e-07
FGRAMPH1_01G16289	219.069	178.446	171.164	0	0	1.07628	189.56	0.35876	8.96087	6.49521e-14	2.43913e-13
FGRAMPH1_01G16287	44.7875	25.4923	31.288	0	0	0	33.8559	0	7.43655	4.28554e-09	1.23353e-08
FGRAMPH1_01G16285	82.7595	83.7603	47.8523	0	0	0	71.4574	0	8.51537	3.73091e-12	1.28158e-11
FGRAMPH1_01G16283	73.9967	71.9246	53.3737	0	0	0	66.4317	0	8.41022	6.13338e-12	2.08356e-11
FGRAMPH1_01G16279	4.8682	10.0148	8.28213	1.01245	1.09699	1.07628	7.72172	1.06191	2.86585	0.0156935	0.025103
FGRAMPH1_01G16277	8.76277	13.6566	20.2452	1.01245	2.19397	2.15256	14.2215	1.78633	3.00527	0.00102811	0.00190557
FGRAMPH1_01G16275	116.837	75.5664	82.8213	23.2864	15.3578	10.7628	91.7415	16.469	2.46928	1.53239e-12	5.38543e-12
FGRAMPH1_01G16271	8.76277	18.2088	7.36189	1.01245	5.48493	3.22884	11.4445	3.24208	1.83515	0.0315558	0.0482082
FGRAMPH1_01G16269	111.969	99.2378	112.269	35.4359	34.0066	37.6699	107.825	35.7041	1.59409	6.6116e-10	2.00811e-09
FGRAMPH1_01G16267	36.9983	34.5967	38.6499	0	0	0	36.7483	0	7.55638	1.6274e-09	4.82692e-09
FGRAMPH1_01G16265	290.145	315.922	282.513	16.1993	8.77589	12.9154	296.193	12.6302	4.54241	1.73517e-56	1.91861e-55
FGRAMPH1_01G16263	580.29	657.337	698.46	15.1868	6.58192	15.0679	645.362	12.2789	5.70619	1.7943e-97	3.41547e-96
FGRAMPH1_01G16259	1625.01	1701.61	1522.07	372.583	341.163	468.182	1616.23	393.976	2.03657	1.59024e-85	2.60876e-84
FGRAMPH1_01G16257	665.97	668.262	690.178	138.706	137.123	165.747	674.803	147.192	2.19736	1.14228e-69	1.51268e-68
FGRAMPH1_01G16255	187.913	238.535	263.188	8.09963	6.58192	4.30513	229.878	6.32889	5.17658	2.80553e-40	2.29704e-39
FGRAMPH1_01G16253	396.272	449.757	495.087	80.9963	99.8258	107.628	447.039	96.1501	2.21997	1.17732e-44	1.05452e-43
FGRAMPH1_01G16251	2068.99	1976.56	2009.8	744.153	641.737	740.482	2018.45	708.791	1.50905	2.87453e-79	4.32746e-78
FGRAMPH1_01G16249	388.483	445.204	381.898	1.01245	3.29096	4.30513	405.195	2.86951	7.16196	1.02877e-41	8.71845e-41
FGRAMPH1_01G16247	1621.11	1330.15	1334.34	21.2615	19.7458	18.2968	1428.54	19.768	6.17286	3.56516e-178	1.44898e-176
FGRAMPH1_01G16245	1416.65	1260.96	1226.68	120.482	119.572	213.104	1301.43	151.052	3.10741	1.63813e-29	1.05073e-28
FGRAMPH1_01G16243	4.8682	10.0148	7.36189	1.01245	0	0	7.41497	0.337485	4.28756	0.00425508	0.007368
FGRAMPH1_01G16241	7262.39	6871.08	6874.17	107.32	102.02	152.832	7002.54	120.724	5.85944	0	0
FGRAMPH1_01G16239	67.1812	58.2681	48.7725	0	2.19397	1.07628	58.0739	1.09008	5.7712	1.46062e-10	4.58974e-10
FGRAMPH1_01G16237	110.995	91.9543	125.152	1.01245	3.29096	0	109.367	1.43447	6.27169	2.73027e-16	1.14224e-15
FGRAMPH1_01G16233	1990.12	2198.71	2259.18	0	0	0	2149.34	0	13.4267	5.81438e-30	3.75796e-29
FGRAMPH1_01G16231	591	611.815	522.694	1.01245	0	0	575.17	0.337485	10.5628	4.75534e-19	2.22233e-18
FGRAMPH1_01G16229	182.071	175.715	166.563	4.04981	1.09699	2.15256	174.783	2.43312	6.14327	3.77311e-26	2.2068e-25
FGRAMPH1_01G16227	5.84184	6.37307	7.36189	0	0	0	6.5256	0	5.06345	0.00114343	0.0021092
FGRAMPH1_01G16223	184.018	199.386	176.685	0	2.19397	5.38141	186.697	2.52513	6.23562	5.11158e-27	3.06786e-26
FGRAMPH1_01G16221	627.998	603.621	639.565	111.37	102.02	99.0179	623.728	104.136	2.58108	4.20419e-82	6.5856e-81
FGRAMPH1_01G16219	34814.5	34229.8	33735	295.636	268.762	344.41	34259.7	302.936	6.82116	0	0
FGRAMPH1_01G16217	24879.4	24389.7	23711.7	53.66	38.3945	53.8141	24327	48.6229	8.96216	0	0
FGRAMPH1_01G16215	7045.26	7098.69	7433.67	2.02491	2.19397	5.38141	7192.54	3.2001	11.1423	5.67389e-117	1.34015e-115
FGRAMPH1_01G16213	289.171	229.431	258.587	22.274	17.5518	7.53397	259.063	15.7866	4.02753	5.51285e-47	5.17054e-46
FGRAMPH1_01G16209	85.6804	65.5516	63.4963	1.01245	1.09699	0	71.5761	0.703147	6.66077	4.36495e-10	1.33745e-09
FGRAMPH1_01G16207	87.6277	90.1334	92.9439	1.01245	2.19397	3.22884	90.235	2.14509	5.40935	6.56193e-17	2.82382e-16
FGRAMPH1_01G16203	86.654	71.9246	91.1034	0	0	0	83.2274	0	8.73554	6.03971e-13	2.16419e-12
FGRAMPH1_01G16199	420.613	494.368	489.566	9.11208	9.87288	5.38141	468.182	8.12212	5.84796	1.42255e-70	1.90622e-69
FGRAMPH1_01G16197	1109.95	1218.17	1090.48	427.255	389.43	360.554	1139.53	392.413	1.53722	1.16426e-55	1.28106e-54
FGRAMPH1_01G16195	86.654	99.2378	80.9808	9.11208	7.6789	8.61025	88.9576	8.46708	3.39114	7.95449e-18	3.55418e-17
FGRAMPH1_01G16187	491.689	528.965	519.014	3.03736	7.6789	3.22884	513.222	4.64837	6.80249	2.67957e-59	3.08379e-58
FGRAMPH1_01G16185	12.6573	21.8505	11.9631	0	0	0	15.4903	0	6.31134	3.41172e-06	7.9106e-06
FGRAMPH1_01G16181	14215.2	13573.7	13662.8	2879.42	2755.63	2929.64	13817.2	2854.9	2.27483	0	0
FGRAMPH1_01G16179	921.064	1023.33	974.531	73.9091	55.9463	52.7378	972.976	60.8644	3.99382	5.34635e-161	1.87941e-159
FGRAMPH1_01G16177	19.4728	39.1489	33.1285	2.02491	1.09699	0	30.5834	1.04063	4.85531	4.75083e-07	1.18151e-06
FGRAMPH1_01G16173	68.1549	44.6115	57.0547	6.07472	14.2608	16.1442	56.607	12.1599	2.22655	9.27838e-08	2.42748e-07
FGRAMPH1_01G16171	3.89456	5.46263	0.920237	0	0	0	3.42581	0	4.13319	0.0282563	0.0434964
FGRAMPH1_01G16169	28.2356	35.5071	27.6071	0	4.38795	0	30.4499	1.46265	4.42052	3.23058e-07	8.12387e-07
FGRAMPH1_01G16167	15.5783	16.3879	19.325	1.01245	5.48493	0	17.097	2.1658	3.00102	0.000446529	0.000861486
FGRAMPH1_01G16165	6.81549	6.37307	8.28213	1.01245	0	0	7.1569	0.337485	4.23454	0.00478447	0.00822051
FGRAMPH1_01G16163	336.88	313.191	292.635	33.411	42.7825	35.5173	314.235	37.2369	3.07964	7.05903e-52	7.24863e-51
FGRAMPH1_01G16161	112.942	89.223	126.072	38.4732	39.4915	38.7461	109.413	38.9036	1.49163	1.06845e-08	2.98397e-08
FGRAMPH1_01G16159	52.5766	44.6115	45.0916	7.08718	4.38795	4.30513	47.4266	5.26008	3.16347	6.95757e-10	2.10988e-09
FGRAMPH1_01G16157	78.8649	101.059	109.508	3.03736	2.19397	4.30513	96.4772	3.17882	4.92323	4.38046e-19	2.04785e-18
FGRAMPH1_01G16151	42.8402	46.4324	40.4904	2.02491	0	1.07628	43.2543	1.03373	5.3532	5.82735e-09	1.65862e-08
FGRAMPH1_01G16149	58.4184	71.9246	76.3796	3.03736	4.38795	5.38141	68.9076	4.2689	4.02064	6.79867e-15	2.66011e-14
FGRAMPH1_01G16147	188.886	187.55	157.36	0	0	0	177.932	0	9.83182	1.96475e-16	8.28636e-16
FGRAMPH1_01G16145	512.135	503.472	523.615	78.9714	89.9529	85.0262	513.074	84.6502	2.60111	1.87907e-70	2.5105e-69
FGRAMPH1_01G16143	31.1565	29.134	21.1654	0	0	3.22884	27.152	1.07628	4.67418	1.56097e-06	3.72268e-06
FGRAMPH1_01G16141	10285.5	11024.5	10962.8	483.953	553.978	468.182	10757.6	502.038	4.42235	0	0
FGRAMPH1_01G16139	110.021	60.9994	67.1773	1.01245	0	0	79.3994	0.337485	7.70446	2.94107e-10	9.10647e-10
FGRAMPH1_01G16135	36.9983	24.5818	27.6071	0	0	0	29.7291	0	7.24938	1.25811e-08	3.49277e-08
FGRAMPH1_01G16131	401.14	342.325	381.898	16.1993	13.1638	10.7628	375.121	13.3753	4.80387	1.23478e-68	1.61934e-67
FGRAMPH1_01G16129	26.2883	38.2384	36.8095	1.01245	0	0	33.7787	0.337485	6.47428	2.82416e-07	7.14432e-07
FGRAMPH1_01G16127	133.389	131.103	164.722	22.274	8.77589	11.8391	143.071	14.2963	3.30967	6.75361e-25	3.79898e-24
FGRAMPH1_01G16125	44.7875	34.5967	34.0488	4.04981	4.38795	1.07628	37.811	3.17135	3.57103	1.48183e-08	4.08372e-08
FGRAMPH1_01G16123	347.59	388.757	426.07	29.3612	15.3578	8.61025	387.472	17.7764	4.43047	7.44517e-67	9.49698e-66
FGRAMPH1_01G16121	14.6046	5.46263	7.36189	0	0	0	9.14305	0	5.54653	0.000175958	0.000353011
FGRAMPH1_01G16119	119.758	91.0439	101.226	28.3487	30.7156	19.3731	104.009	26.1458	1.99065	7.7417e-12	2.61613e-11
FGRAMPH1_01G16117	49.6557	50.0741	65.3368	3.03736	8.77589	1.07628	55.0222	4.29651	3.69275	1.81104e-11	5.99283e-11
FGRAMPH1_01G16115	274.567	302.266	310.12	28.3487	24.1337	45.2038	295.651	32.5621	3.18392	1.86803e-47	1.77417e-46
FGRAMPH1_01G16113	52.5766	62.8203	39.5702	9.11208	7.6789	15.0679	51.6557	10.6196	2.28325	1.32241e-07	3.42995e-07
FGRAMPH1_01G16109	105.153	101.059	99.3856	0	0	1.07628	101.866	0.35876	8.06543	2.24931e-11	7.40145e-11
FGRAMPH1_01G16105	233.674	264.027	221.777	112.382	131.638	93.6365	239.826	112.552	1.09224	4.5147e-10	1.3824e-09
FGRAMPH1_01G16103	58.4184	50.9846	66.257	5.06227	2.19397	2.15256	58.5533	3.13627	4.20538	6.89693e-13	2.46223e-12
FGRAMPH1_01G16101	63.2867	82.8499	64.4166	23.2864	39.4915	20.4493	70.1844	27.7424	1.34346	4.205e-05	8.90478e-05
FGRAMPH1_01G16093	53.5502	47.3428	37.7297	9.11208	17.5518	10.7628	46.2076	12.4756	1.8943	7.91124e-06	1.78809e-05
FGRAMPH1_01G16089	0.973641	9.10439	0.920237	0	0	0	3.66609	0	4.23501	0.0276437	0.0426262
FGRAMPH1_01G16087	6.81549	6.37307	3.68095	0	0	0	5.62317	0	4.84736	0.00272021	0.00482065
FGRAMPH1_01G16085	155.783	66.462	50.613	0	0	0	90.9525	0	8.86337	2.08846e-10	6.50973e-10
FGRAMPH1_01G16083	26.2883	13.6566	25.7666	0	2.19397	3.22884	21.9038	1.80761	3.62152	2.0828e-05	4.52611e-05
FGRAMPH1_01G16081	258.015	149.312	165.643	6.07472	8.77589	17.2205	190.99	10.6904	4.16599	6.69128e-32	4.53934e-31
FGRAMPH1_01G16063	42.8402	40.0593	50.613	1.01245	2.19397	2.15256	44.5042	1.78633	4.65196	4.91945e-10	1.5031e-09
FGRAMPH1_01G16055	8.76277	14.567	12.8833	1.01245	4.38795	3.22884	12.071	2.87641	2.08471	0.0128974	0.0208795
FGRAMPH1_01G16049	1.94728	6.37307	3.68095	0	0	0	4.00043	0	4.35985	0.0143179	0.0230112
FGRAMPH1_01G16047	899.644	779.335	818.09	312.848	266.568	374.546	832.357	317.987	1.38762	3.59793e-31	2.40703e-30
FGRAMPH1_01G16043	2.92092	5.46263	4.60118	0	0	0	4.32825	0	4.4724	0.00953104	0.0157041
FGRAMPH1_01G16041	32.1301	51.895	31.288	13.1619	3.29096	10.7628	38.4377	9.07189	2.07445	3.56005e-05	7.57454e-05
FGRAMPH1_01G16039	7.78913	10.9253	5.52142	1.01245	0	3.22884	8.0786	1.41377	2.51465	0.024527	0.0381928
FGRAMPH1_01G16037	1.94728	7.28351	5.52142	1.01245	0	0	4.9174	0.337485	3.69642	0.0244606	0.0381043
FGRAMPH1_01G16031	318.381	269.49	282.513	39.4857	36.2006	40.8987	290.128	38.8616	2.89901	8.35661e-46	7.68331e-45
FGRAMPH1_01G16029	14.6046	27.3132	20.2452	0	0	0	20.721	0	6.7315	3.13194e-07	7.88901e-07
FGRAMPH1_01G16019	27.2619	41.8802	27.6071	6.07472	7.6789	2.15256	32.2497	5.30206	2.60562	5.83499e-06	1.33014e-05
FGRAMPH1_01G16017	48.682	59.1785	46.9321	5.06227	5.48493	5.38141	51.5975	5.30954	3.28232	7.09325e-11	2.26362e-10
FGRAMPH1_01G16013	21.4201	26.4027	38.6499	1.01245	1.09699	0	28.8243	0.703147	5.35115	2.27628e-06	5.34846e-06
FGRAMPH1_01G16011	36.0247	42.7906	28.5273	3.03736	7.6789	9.68653	35.7809	6.80093	2.40593	4.9453e-06	1.13459e-05
FGRAMPH1_01G16009	48.682	51.895	35.8892	2.02491	5.48493	6.45769	45.4888	4.65584	3.30137	1.69675e-09	5.0249e-09
FGRAMPH1_01G16001	44.7875	58.2681	66.257	2.02491	0	2.15256	56.4375	1.39249	5.32171	3.39034e-11	1.10619e-10
FGRAMPH1_01G15997	28.2356	20.9401	32.2083	0	0	0	27.128	0	7.11819	2.83414e-08	7.67758e-08
FGRAMPH1_01G15995	10.71	10.9253	4.60118	0	0	0	8.7455	0	5.48459	0.000222779	0.000442484
FGRAMPH1_01G15993	331.038	301.355	276.071	9.11208	4.38795	17.2205	302.821	10.2402	4.88418	1.93734e-54	2.08924e-53
FGRAMPH1_01G15989	616.315	552.636	547.541	4.04981	1.09699	5.38141	572.164	3.5094	7.33836	1.91126e-54	2.06441e-53
FGRAMPH1_01G15985	283.329	253.102	299.997	67.8344	84.468	68.882	278.81	73.7281	1.92067	8.33633e-27	4.97679e-26
FGRAMPH1_01G15983	86.654	77.3873	43.2511	0	0	0	69.0975	0	8.46654	5.81196e-12	1.97735e-11
FGRAMPH1_01G15981	228.806	237.624	231.9	19.2366	31.8126	31.2122	232.777	27.4205	3.0927	2.18463e-39	1.74435e-38
FGRAMPH1_01G15979	7.78913	2.73132	2.76071	0	0	0	4.42705	0	4.49945	0.00960789	0.0158191
FGRAMPH1_01G15975	8.76277	8.19395	16.5643	1.01245	0	0	11.1737	0.337485	4.8779	0.000542541	0.00103579
FGRAMPH1_01G15973	16.5519	11.8357	12.8833	4.04981	3.29096	3.22884	13.757	3.52321	1.96089	0.00927556	0.0153055
FGRAMPH1_01G15971	38.9456	52.8054	44.1714	11.137	5.48493	4.30513	45.3075	6.97568	2.6879	4.14747e-08	1.11152e-07
FGRAMPH1_01G15969	63.2867	80.1186	65.3368	21.2615	18.6488	9.68653	69.5807	16.5323	2.07014	9.48786e-09	2.65912e-08
FGRAMPH1_01G15965	5.84184	9.10439	5.52142	1.01245	0	0	6.82255	0.337485	4.16643	0.00608197	0.0103046
FGRAMPH1_01G15963	2.92092	2.73132	7.36189	0	0	0	4.33804	0	4.47508	0.0102108	0.0167507
FGRAMPH1_01G15957	39.9193	26.4027	23.0059	11.137	4.38795	5.38141	29.776	6.96878	2.08195	0.000166345	0.00033432
FGRAMPH1_01G15955	114.89	132.014	128.833	24.2989	10.9699	18.2968	125.245	17.8552	2.80182	4.1836e-20	2.02362e-19
FGRAMPH1_01G15953	8.76277	10.9253	10.1226	0	0	1.07628	9.93688	0.35876	4.70856	0.000925162	0.00172396
FGRAMPH1_01G15951	58.4184	65.5516	88.3427	3.03736	2.19397	4.30513	70.7709	3.17882	4.47611	6.65761e-15	2.60642e-14
FGRAMPH1_01G15949	122.679	136.566	136.195	2.02491	3.29096	3.22884	131.813	2.84824	5.54187	2.88338e-23	1.53879e-22
FGRAMPH1_01G15945	140.204	173.894	102.146	4.04981	3.29096	3.22884	138.748	3.52321	5.29515	2.35433e-24	1.30055e-23
FGRAMPH1_01G15935	101.259	101.059	106.747	8.09963	3.29096	12.9154	103.022	8.10199	3.66455	1.65894e-20	8.11132e-20
FGRAMPH1_01G15933	93.4695	57.3576	63.4963	2.02491	9.87288	6.45769	71.4412	6.11849	3.56223	9.97011e-14	3.70702e-13
FGRAMPH1_01G15923	298.908	342.325	320.242	123.519	127.25	114.086	320.492	121.619	1.39837	4.38325e-20	2.11868e-19
FGRAMPH1_01G15921	12.6573	22.761	22.0857	3.03736	2.19397	0	19.168	1.74378	3.44595	7.48625e-05	0.000154993
FGRAMPH1_01G15913	160.651	198.476	194.17	36.4483	42.7825	38.7461	184.432	39.3256	2.23198	6.50927e-23	3.42655e-22
FGRAMPH1_01G15911	52.5766	83.7603	79.1404	13.1619	14.2608	16.1442	71.8258	14.5223	2.30928	3.7926e-10	1.16604e-09
FGRAMPH1_01G15907	10.71	4.55219	13.8036	3.03736	0	0	9.6886	1.01245	3.21175	0.00725707	0.0121526
FGRAMPH1_01G15905	785.728	821.216	827.293	270.325	270.956	232.477	811.412	257.919	1.65328	2.6127e-53	2.76468e-52
FGRAMPH1_01G15903	6192.36	6166.4	6572.33	951.706	1025.68	1042.92	6310.36	1006.77	2.64854	0	0
FGRAMPH1_01G15901	5353.08	6951.2	6481.23	539.638	521.069	553.209	6261.83	537.972	3.54101	0	0
FGRAMPH1_01G15897	153.835	147.491	163.802	4.04981	6.58192	4.30513	155.043	4.97895	4.96816	7.93086e-30	5.11368e-29
FGRAMPH1_01G15895	150.914	136.566	149.999	0	0	0	145.826	0	9.54475	1.63637e-15	6.56587e-15
FGRAMPH1_01G15893	84.7067	79.2081	83.7415	5.06227	3.29096	0	82.5521	2.78441	4.86994	8.54986e-17	3.65836e-16
FGRAMPH1_01G15891	1252.1	1272.79	1181.58	211.603	197.458	208.799	1235.49	205.953	2.58404	1.42126e-141	4.1545e-140
FGRAMPH1_01G15887	3.89456	7.28351	4.60118	0	0	0	5.25975	0	4.75341	0.00381939	0.00664845
FGRAMPH1_01G15885	17.5255	37.328	31.288	0	0	1.07628	28.7139	0.35876	6.24071	1.13978e-06	2.75166e-06
FGRAMPH1_01G15883	50.6293	50.0741	48.7725	1.01245	1.09699	0	49.8253	0.703147	6.13918	1.41121e-08	3.89703e-08
FGRAMPH1_01G15881	179.15	179.356	199.691	0	1.09699	0	186.066	0.365662	8.93488	7.2959e-14	2.73374e-13
FGRAMPH1_01G15879	139.231	180.267	173.005	15.1868	10.9699	10.7628	164.167	12.3065	3.73249	1.48806e-31	1.00196e-30
FGRAMPH1_01G15877	1239.44	1279.17	1274.53	539.638	545.202	508.005	1264.38	530.948	1.2518	6.5475e-50	6.55913e-49
FGRAMPH1_01G15875	62.313	72.8351	48.7725	4.04981	8.77589	9.68653	61.3069	7.50408	3.04064	1.84166e-11	6.09117e-11
FGRAMPH1_01G15871	53.5502	57.3576	43.2511	0	1.09699	0	51.3863	0.365662	7.07828	9.46503e-09	2.65327e-08
FGRAMPH1_01G15869	36.9983	36.4175	22.0857	0	0	0	31.8339	0	7.34874	7.36247e-09	2.08024e-08
FGRAMPH1_01G15865	3.89456	11.8357	5.52142	0	0	0	7.08389	0	5.18396	0.000864837	0.00161533
FGRAMPH1_01G15859	103.206	89.223	105.827	7.08718	6.58192	12.9154	99.4187	8.86149	3.49028	1.18977e-19	5.67986e-19
FGRAMPH1_01G15853	26.2883	43.701	30.3678	6.07472	5.48493	4.30513	33.4524	5.28826	2.66012	2.13117e-06	5.01535e-06
FGRAMPH1_01G15851	49.6557	32.7758	23.0059	1.01245	2.19397	2.15256	35.1458	1.78633	4.3086	4.5003e-08	1.20203e-07
FGRAMPH1_01G15849	199.596	225.789	201.532	9.11208	18.6488	17.2205	208.972	14.9938	3.81177	5.77077e-40	4.68797e-39
FGRAMPH1_01G15837	120.731	119.267	108.588	29.3612	36.2006	47.3564	116.196	37.6394	1.62901	2.99298e-10	9.26086e-10
FGRAMPH1_01G15835	174.282	178.446	236.501	30.3736	36.2006	18.2968	196.409	28.2903	2.7961	2.33201e-27	1.40899e-26
FGRAMPH1_01G15833	6.81549	3.64175	8.28213	0	0	0	6.24646	0	4.99912	0.00160157	0.00291457
FGRAMPH1_01G15831	46.7348	53.7159	36.8095	0	0	2.15256	45.7534	0.717521	6.01444	3.61467e-08	9.72583e-08
FGRAMPH1_01G15827	115.863	117.447	138.036	0	2.19397	6.45769	123.782	2.88389	5.44915	4.72919e-22	2.42535e-21
FGRAMPH1_01G15825	12.6573	19.1192	14.7238	2.02491	0	0	15.5001	0.674969	4.46561	0.00023127	0.000458676
FGRAMPH1_01G15823	305.723	224.878	208.894	2.02491	3.29096	4.30513	246.498	3.207	6.27376	1.00981e-33	7.14041e-33
FGRAMPH1_01G15819	628.972	713.784	681.895	318.923	210.621	255.079	674.884	261.541	1.36548	4.73292e-25	2.67232e-24
FGRAMPH1_01G15817	348.563	285.878	311.04	79.9838	77.886	91.4839	315.16	83.1179	1.92249	1.15479e-29	7.42821e-29
FGRAMPH1_01G15815	9.73641	13.6566	15.644	1.01245	1.09699	0	13.0123	0.703147	4.20461	0.000644328	0.00122134
FGRAMPH1_01G15813	43.8138	40.9697	48.7725	0	0	0	44.5187	0	7.83321	2.72964e-10	8.47121e-10
FGRAMPH1_01G15811	1980.39	2076.71	2055.81	59.7348	74.5951	53.8141	2037.63	62.7146	5.02457	0	0
FGRAMPH1_01G15809	859.725	884.036	895.39	304.749	234.755	309.969	879.717	283.158	1.63415	2.69631e-48	2.60656e-47
FGRAMPH1_01G15807	302.802	278.594	270.55	1.01245	4.38795	2.15256	283.982	2.51765	6.84102	2.37057e-33	1.66235e-32
FGRAMPH1_01G15805	122.679	170.252	184.047	5.06227	4.38795	7.53397	158.993	5.66139	4.81359	1.07409e-29	6.91566e-29
FGRAMPH1_01G15803	25.3147	18.2088	10.1226	2.02491	0	0	17.882	0.674969	4.66857	0.000107099	0.000218559
FGRAMPH1_01G15801	352.458	385.115	381.898	17.2117	8.77589	17.2205	373.157	14.4027	4.68777	2.41919e-69	3.19427e-68
FGRAMPH1_01G15797	140.204	145.67	161.041	0	0	0	148.972	0	9.57601	1.31067e-15	5.28563e-15
FGRAMPH1_01G15791	4.8682	6.37307	5.52142	0	0	0	5.58756	0	4.83982	0.00268541	0.00476487
FGRAMPH1_01G15789	17.5255	10.9253	35.8892	0	2.19397	0	21.4467	0.731324	4.91587	3.65179e-05	7.76242e-05
FGRAMPH1_01G15785	167.466	132.014	133.434	64.797	51.5584	57.0429	144.305	57.7994	1.31696	3.6764e-09	1.06181e-08
FGRAMPH1_01G15783	5.84184	6.37307	15.644	0	0	0	9.28631	0	5.57334	0.000165082	0.000332078
FGRAMPH1_01G15781	5.84184	7.28351	6.44166	1.01245	0	0	6.52234	0.337485	4.10111	0.00720872	0.0120761
FGRAMPH1_01G15779	73.9967	62.8203	77.2999	6.07472	12.0669	3.22884	71.3723	7.12347	3.33201	6.66736e-14	2.50238e-13
FGRAMPH1_01G15777	41.8666	42.7906	51.5333	1.01245	1.09699	1.07628	45.3968	1.06191	5.41973	3.11401e-09	9.04206e-09
FGRAMPH1_01G15775	41.8666	33.6862	38.6499	1.01245	0	0	38.0676	0.337485	6.64497	1.0576e-07	2.75899e-07
FGRAMPH1_01G15773	11428.6	10747.7	10958.2	2245.62	2292.7	2219.29	11044.8	2252.54	2.29375	0	0
FGRAMPH1_01G15771	4616.03	4932.76	5425.72	680.369	922.566	537.064	4991.5	713.333	2.80698	1.6471e-32	1.13099e-31
FGRAMPH1_01G15769	2288.06	2120.41	2160.72	1124.84	1081.63	943.899	2189.73	1050.12	1.05968	2.38812e-40	1.95884e-39
FGRAMPH1_01G15767	9.73641	8.19395	6.44166	0	2.19397	0	8.124	0.731324	3.50881	0.00897231	0.014834
FGRAMPH1_01G15765	0.973641	10.0148	4.60118	0	0	0	5.19655	0	4.73839	0.0057968	0.00984365
FGRAMPH1_01G15761	57.4448	75.5664	78.2201	7.08718	0	1.07628	70.4104	2.72115	4.64748	2.31239e-14	8.85314e-14
FGRAMPH1_01G15757	432.297	395.13	416.867	117.445	112.99	149.603	414.765	126.679	1.71138	3.9824e-31	2.65768e-30
FGRAMPH1_01G15755	326.17	330.489	345.089	72.8967	129.444	92.5602	333.916	98.3004	1.76854	3.04028e-23	1.62124e-22
FGRAMPH1_01G15753	125.6	112.894	124.232	41.5106	47.1704	33.3647	120.909	40.6819	1.57157	2.09005e-10	6.51319e-10
FGRAMPH1_01G15747	264.83	265.848	242.942	90.1084	61.4312	80.7211	257.874	77.4202	1.73262	2.38101e-21	1.19616e-20
FGRAMPH1_01G15745	335.906	326.847	358.892	17.2117	25.2307	13.9917	340.549	18.8114	4.1827	1.47497e-64	1.82138e-63
FGRAMPH1_01G15743	996.035	1067.03	1120.85	4.04981	8.77589	8.61025	1061.31	7.14532	7.22927	3.44706e-102	6.98391e-101
FGRAMPH1_01G15741	526.74	578.128	556.743	2.02491	0	0	553.87	0.674969	9.61405	8.22153e-21	4.06689e-20
FGRAMPH1_01G15739	1172.26	1157.17	1230.36	0	1.09699	6.45769	1186.6	2.51823	8.90493	2.19036e-58	2.48903e-57
FGRAMPH1_01G15737	26.2883	22.761	28.5273	0	0	0	25.8589	0	7.04926	4.00162e-08	1.0735e-07
FGRAMPH1_01G15731	329.091	343.235	363.494	43.5355	32.9096	36.5936	345.273	37.6796	3.19216	1.26481e-58	1.44578e-57
FGRAMPH1_01G15719	29.2092	34.5967	40.4904	11.137	9.87288	9.68653	34.7654	10.2321	1.76398	0.000143103	0.000289326
FGRAMPH1_01G15709	48.682	43.701	56.1344	7.08718	5.48493	10.7628	49.5058	7.77831	2.67	6.75647e-09	1.91622e-08
FGRAMPH1_01G15707	137.283	91.0439	79.1404	25.3113	25.2307	39.8224	102.489	30.1215	1.76636	8.83299e-09	2.47969e-08
FGRAMPH1_01G15705	92.4959	98.3274	100.306	1.01245	2.19397	6.45769	97.043	3.22137	4.92861	2.63205e-19	1.2386e-18
FGRAMPH1_01G15703	306.697	264.938	338.647	29.3612	23.0367	15.0679	303.427	22.4886	3.74757	3.12393e-53	3.29791e-52
FGRAMPH1_01G15701	5807.77	5386.15	5377.86	2171.71	2247.73	2322.62	5523.93	2247.35	1.29753	6.57049e-98	1.25778e-96
FGRAMPH1_01G15697	278.461	286.788	336.807	7.08718	3.29096	7.53397	300.685	5.9707	5.64576	1.44244e-48	1.40143e-47
FGRAMPH1_01G15691	1035.95	1086.15	1010.42	399.919	388.333	422.979	1044.18	403.744	1.3709	2.76965e-49	2.72416e-48
FGRAMPH1_01G15689	205.438	161.148	133.434	13.1619	18.6488	26.907	166.673	19.5726	3.09493	1.18132e-25	6.78606e-25
FGRAMPH1_01G15687	29.2092	28.2236	29.4476	2.02491	0	0	28.9601	0.674969	5.36184	1.95766e-06	4.63199e-06
FGRAMPH1_01G15685	57.4448	58.2681	72.6987	2.02491	1.09699	3.22884	62.8039	2.11691	4.8885	3.65653e-13	1.32568e-12
FGRAMPH1_01G15679	32.1301	36.4175	33.1285	10.1245	19.7458	7.53397	33.8921	12.4681	1.44815	0.00181528	0.00328273
FGRAMPH1_01G15677	8.76277	11.8357	16.5643	2.02491	3.29096	2.15256	12.3876	2.48948	2.32181	0.00654683	0.0110439
FGRAMPH1_01G15673	182.071	205.759	202.452	1.01245	2.19397	6.45769	196.761	3.22137	5.94948	1.38401e-30	9.11491e-30
FGRAMPH1_01G15671	50.6293	30.9549	36.8095	0	0	1.07628	39.4646	0.35876	6.69607	8.88998e-08	2.33082e-07
FGRAMPH1_01G15667	406.008	371.459	388.34	5.06227	2.19397	11.8391	388.602	6.36511	5.93194	2.68782e-58	3.0441e-57
FGRAMPH1_01G15665	143.125	101.059	142.637	0	0	1.07628	128.94	0.35876	8.405	2.89877e-12	1.00184e-11
FGRAMPH1_01G15663	199.596	166.61	137.115	0	0	0	167.774	0	9.74648	4.2561e-16	1.76369e-15
FGRAMPH1_01G15661	86.654	89.223	89.263	13.1619	1.09699	3.22884	88.38	5.82924	3.88932	3.48103e-17	1.51389e-16
FGRAMPH1_01G15659	6.81549	10.0148	1.84047	0	0	0	6.22359	0	4.99469	0.00204651	0.00367976
FGRAMPH1_01G15657	55.4975	39.1489	32.2083	3.03736	1.09699	5.38141	42.2849	3.17192	3.73165	2.92425e-09	8.51114e-09
FGRAMPH1_01G15651	56.4712	34.5967	57.0547	1.01245	3.29096	4.30513	49.3742	2.86951	4.12048	8.36336e-11	2.65704e-10
FGRAMPH1_01G15649	5.84184	7.28351	0.920237	0	0	0	4.68186	0	4.58334	0.00874223	0.0144713
FGRAMPH1_01G15647	48.682	43.701	44.1714	0	0	0	45.5182	0	7.86486	2.1856e-10	6.80466e-10
FGRAMPH1_01G15645	1592.88	1616.03	1696.92	4.04981	0	2.15256	1635.27	2.06746	9.59075	1.67663e-58	1.91006e-57
FGRAMPH1_01G15643	2845.95	2938.9	3039.54	44.548	46.0734	37.6699	2941.46	42.7637	6.1036	0	0
FGRAMPH1_01G15641	11.6837	13.6566	13.8036	2.02491	1.09699	1.07628	13.0479	1.39939	3.2105	0.00101082	0.00187581
FGRAMPH1_01G15639	10.71	4.55219	8.28213	0	0	0	7.84812	0	5.32717	0.000429018	0.000830068
FGRAMPH1_01G15633	7982.88	5616.5	5805.77	949.682	783.248	1056.91	6468.38	929.946	2.79808	5.32533e-41	4.43253e-40
FGRAMPH1_01G15613	29.2092	25.4923	11.0428	0	1.09699	0	21.9148	0.365662	5.8476	8.97136e-06	2.0196e-05
FGRAMPH1_01G15611	152.862	127.461	172.084	52.6476	46.0734	49.5089	150.802	49.41	1.60834	1.95599e-12	6.83159e-12
FGRAMPH1_01G15609	1614.3	1508.6	1598.45	712.767	679.035	773.846	1573.78	721.883	1.12422	3.9677e-43	3.44003e-42
FGRAMPH1_01G15599	503.372	588.143	475.762	11.137	15.3578	10.7628	522.426	12.4192	5.39939	1.28428e-84	2.09415e-83
FGRAMPH1_01G15597	391.404	354.161	346.009	5.06227	1.09699	4.30513	363.858	3.48813	6.68582	2.92513e-44	2.59428e-43
FGRAMPH1_01G15595	426.455	487.995	393.861	105.295	105.311	93.6365	436.104	101.414	2.10423	7.16165e-43	6.18938e-42
FGRAMPH1_01G15591	10.71	6.37307	2.76071	0	0	0	6.61461	0	5.07976	0.00134533	0.00246616
FGRAMPH1_01G15589	291.119	238.535	222.697	0	0	0	250.784	0	10.3265	4.55171e-18	2.0548e-17
FGRAMPH1_01G15585	14.6046	4.55219	23.0059	0	0	0	14.0542	0	6.16916	1.23789e-05	2.7429e-05
FGRAMPH1_01G15581	262.883	262.206	250.304	139.719	130.541	108.704	258.465	126.321	1.03166	1.42729e-10	4.48604e-10
FGRAMPH1_01G15573	1666.87	1524.07	1515.63	712.767	730.593	769.541	1568.86	737.634	1.08873	2.94485e-41	2.46631e-40
FGRAMPH1_01G15567	1.94728	5.46263	2.76071	0	0	0	3.39021	0	4.12072	0.0268001	0.0413913
FGRAMPH1_01G15565	2777.8	3204.74	3341.38	181.229	194.167	160.366	3107.97	178.587	4.12166	0	0
FGRAMPH1_01G15563	6.81549	6.37307	10.1226	0	0	0	7.77039	0	5.31527	0.000418111	0.000810124
FGRAMPH1_01G15555	4539.11	4469.34	4846.89	1228.11	1347.1	1472.35	4618.45	1349.19	1.77582	8.17287e-129	2.119e-127
FGRAMPH1_01G15553	515.056	550.815	625.761	182.242	187.585	187.273	563.877	185.7	1.60306	2.37126e-36	1.76721e-35
FGRAMPH1_01G15551	76.9176	76.4768	52.4535	4.04981	3.29096	1.07628	68.616	2.80569	4.60184	2.30216e-14	8.81736e-14
FGRAMPH1_01G15549	80.8122	80.1186	82.8213	6.07472	5.48493	22.6019	81.2507	11.3872	2.84028	2.5202e-12	8.75698e-12
FGRAMPH1_01G15547	62.313	83.7603	66.257	4.04981	0	0	70.7768	1.34994	5.65139	8.83682e-13	3.13575e-12
FGRAMPH1_01G15539	45.7611	55.5367	54.294	2.02491	0	0	51.8639	0.674969	6.20084	1.03569e-08	2.89368e-08
FGRAMPH1_01G15537	7.78913	4.55219	10.1226	0	0	0	7.48797	0	5.26091	0.000560095	0.0010681
FGRAMPH1_01G15535	656.234	622.74	626.681	136.681	138.22	105.476	635.218	126.792	2.32387	1.61804e-68	2.11785e-67
FGRAMPH1_01G15533	11.6837	18.2088	12.8833	1.01245	0	1.07628	14.2586	0.696245	4.33846	0.000365936	0.00071168
FGRAMPH1_01G15531	30.1829	41.8802	41.4107	2.02491	0	4.30513	37.8246	2.11001	4.15872	9.69146e-09	2.71505e-08
FGRAMPH1_01G15529	11.6837	5.46263	14.7238	0	0	0	10.6234	0	5.76518	6.2881e-05	0.000131029
FGRAMPH1_01G15523	34.0774	20.0296	29.4476	0	1.09699	2.15256	27.8515	1.08318	4.70909	1.11195e-06	2.68686e-06
FGRAMPH1_01G15521	130.468	154.775	125.152	15.1868	23.0367	21.5256	136.798	19.9164	2.78581	4.51448e-22	2.31787e-21
FGRAMPH1_01G15519	581.264	505.293	504.29	115.42	129.444	107.628	530.282	117.497	2.17439	1.01815e-53	1.08501e-52
FGRAMPH1_01G15517	3874.12	4042.35	4221.13	178.192	162.354	194.807	4045.86	178.451	4.50242	0	0
FGRAMPH1_01G15513	30.1829	57.3576	63.4963	1.01245	4.38795	1.07628	50.3456	2.15889	4.56609	1.33514e-10	4.19934e-10
FGRAMPH1_01G15511	62.313	39.1489	47.8523	2.02491	1.09699	1.07628	49.7714	1.39939	5.13753	2.56538e-10	7.97059e-10
FGRAMPH1_01G15509	6.81549	4.55219	3.68095	0	0	0	5.01621	0	4.68169	0.00483564	0.00830212
FGRAMPH1_01G15507	16.5519	22.761	26.6869	0	0	0	21.9999	0	6.81747	1.76049e-07	4.52459e-07
FGRAMPH1_01G15505	139.231	114.715	130.674	1.01245	6.58192	2.15256	128.206	3.24898	5.32889	2.41788e-23	1.29496e-22
FGRAMPH1_01G15501	19.4728	13.6566	11.0428	0	0	0	14.7241	0	6.2354	4.86259e-06	1.11637e-05
FGRAMPH1_01G15499	110.995	130.193	157.36	0	0	0	132.849	0	9.41119	5.03731e-15	1.98068e-14
FGRAMPH1_01G15497	48.682	71.9246	65.3368	0	3.29096	5.38141	61.9812	2.89079	4.4493	4.09206e-13	1.48145e-12
FGRAMPH1_01G15495	2233.53	2153.19	2310.71	155.918	140.414	153.908	2232.48	150.08	3.89367	0	0
FGRAMPH1_01G15493	33.1038	30.0445	42.3309	5.06227	4.38795	4.30513	35.1597	4.58511	2.93668	2.52864e-07	6.41954e-07
FGRAMPH1_01G15491	146.046	148.401	192.329	4.04981	8.77589	3.22884	162.259	5.35152	4.93385	2.648e-30	1.73131e-29
FGRAMPH1_01G15489	137.283	118.357	111.349	17.2117	34.0066	24.7545	122.33	25.3243	2.2785	1.62061e-15	6.50456e-15
FGRAMPH1_01G15485	2269.56	2523.74	2709.18	179.204	188.682	206.646	2500.82	191.511	3.70807	9.89258e-289	7.96941e-287
FGRAMPH1_01G15483	173.308	127.461	160.121	67.8344	68.0132	54.8904	153.63	63.5793	1.27137	6.12633e-09	1.74188e-08
FGRAMPH1_01G15481	912.301	847.618	870.544	13.1619	4.38795	8.61025	876.821	8.72003	6.63317	3.18423e-104	6.55943e-103
FGRAMPH1_01G15479	9.73641	9.10439	9.20237	0	0	0	9.34772	0	5.58125	0.000119881	0.000243796
FGRAMPH1_01G15477	132.415	118.357	153.68	0	0	0	134.817	0	9.4317	4.06359e-15	1.60293e-14
FGRAMPH1_01G15471	95.4168	66.462	90.1832	35.4359	28.5216	33.3647	84.0207	32.4407	1.37016	2.63276e-06	6.15509e-06
FGRAMPH1_01G15469	155.783	186.64	189.569	17.2117	15.3578	23.6782	177.33	18.7492	3.24272	1.59105e-31	1.06971e-30
FGRAMPH1_01G15467	81.7858	78.2977	73.6189	7.08718	4.38795	4.30513	77.9008	5.26008	3.87886	1.08573e-16	4.62522e-16
FGRAMPH1_01G15465	212.254	141.118	161.962	2.02491	2.19397	2.15256	171.778	2.12381	6.33827	7.27293e-24	3.95626e-23
FGRAMPH1_01G15463	263.857	295.893	298.157	0	0	0	285.969	0	10.5169	9.19319e-19	4.24934e-18
FGRAMPH1_01G15461	64.2603	91.0439	83.7415	3.03736	7.6789	6.45769	79.6819	5.72465	3.8132	2.02065e-16	8.51681e-16
FGRAMPH1_01G15459	214.201	184.819	207.974	0	0	2.15256	202.331	0.717521	8.15987	3.70192e-15	1.46496e-14
FGRAMPH1_01G15457	129.494	131.103	106.747	27.3362	23.0367	15.0679	122.448	21.8136	2.48453	1.72807e-17	7.63306e-17
FGRAMPH1_01G15455	197.649	186.64	211.654	0	0	0	198.648	0	9.9909	5.62517e-17	2.42765e-16
FGRAMPH1_01G15453	1867.44	2129.52	1986.79	172.117	207.33	263.689	1994.58	214.379	3.22036	4.40235e-178	1.78387e-176
FGRAMPH1_01G15451	7469.77	7153.32	7158.52	218.69	202.942	263.689	7260.54	228.44	4.9903	0	0
FGRAMPH1_01G15447	19.4728	23.6714	12.8833	0	0	0	18.6758	0	6.58	7.37833e-07	1.80413e-06
FGRAMPH1_01G15445	1730.16	1854.56	1824.83	287.537	269.859	229.248	1803.18	262.214	2.78063	3.0738e-184	1.31233e-182
FGRAMPH1_01G15443	787.675	789.35	859.501	260.201	262.18	238.934	812.176	253.772	1.67819	3.74566e-55	4.10144e-54
FGRAMPH1_01G15441	42.8402	31.8653	46.0118	1.01245	0	0	40.2391	0.337485	6.72511	7.17604e-08	1.89282e-07
FGRAMPH1_01G15439	250.226	210.311	222.697	24.2989	28.5216	23.6782	227.745	25.4996	3.16002	1.42466e-39	1.14429e-38
FGRAMPH1_01G15433	109.048	109.253	80.9808	13.1619	8.77589	7.53397	99.7604	9.82392	3.33592	7.85615e-19	3.63878e-18
FGRAMPH1_01G15431	380.694	400.593	403.064	60.7472	41.6855	53.8141	394.783	52.0823	2.91809	2.58096e-60	3.01127e-59
FGRAMPH1_01G15427	152.862	213.043	206.133	72.8967	63.6252	53.8141	190.679	63.4453	1.58678	1.14339e-13	4.23499e-13
FGRAMPH1_01G15425	28297.9	27439.7	29947.3	4865.85	5193.13	5662.32	28561.6	5240.43	2.44645	0	0
FGRAMPH1_01G15421	8564.14	7899.87	7918.64	3837.2	3583.85	3624.92	8127.55	3681.99	1.1421	3.08266e-82	4.86256e-81
FGRAMPH1_01G15419	2434.1	2518.27	2502.12	872.735	899.529	994.484	2484.83	922.249	1.43035	6.20878e-84	1.00634e-82
FGRAMPH1_01G15405	46.7348	50.9846	23.0059	20.2491	12.0669	18.2968	40.2417	16.8709	1.25012	0.00397662	0.00690526
FGRAMPH1_01G15403	53.5502	117.447	98.4653	24.2989	32.9096	34.441	89.8207	30.5498	1.56052	1.81124e-06	4.30057e-06
FGRAMPH1_01G15401	6.81549	1.82088	13.8036	0	0	1.07628	7.47997	0.35876	4.29788	0.00550994	0.00938716
FGRAMPH1_01G15375	4422.28	3754.65	3762.85	1586.51	1585.15	1974.98	3979.92	1715.55	1.21409	1.41446e-41	1.19421e-40
FGRAMPH1_01G15341	15.5783	6.37307	8.28213	2.02491	3.29096	1.07628	10.0778	2.13072	2.24204	0.0181196	0.0287492
FGRAMPH1_01G15339	12154	12272.7	12173.8	5654.55	5107.57	5944.3	12200.2	5568.81	1.13138	2.32379e-75	3.32103e-74
FGRAMPH1_01G15327	492.662	555.367	643.245	187.304	246.822	187.273	563.758	207.133	1.44642	1.19604e-24	6.67787e-24
FGRAMPH1_01G15319	16.5519	29.134	22.0857	5.06227	3.29096	3.22884	22.5905	3.86069	2.54396	0.000129309	0.000262183
FGRAMPH1_01G15315	49.6557	62.8203	50.613	14.1744	9.87288	12.9154	54.363	12.3209	2.1386	8.12484e-08	2.13559e-07
FGRAMPH1_01G15313	429.376	421.533	411.346	129.594	107.505	147.451	420.751	128.183	1.71385	5.7171e-32	3.8882e-31
FGRAMPH1_01G15305	13564.8	12828.1	13583.6	4878	4572.24	4870.17	13325.5	4773.47	1.48095	5.12623e-158	1.74317e-156
FGRAMPH1_01G15293	42.8402	43.701	38.6499	1.01245	2.19397	5.38141	41.7304	2.86261	3.87917	1.52907e-09	4.54225e-09
FGRAMPH1_01G15291	4.8682	7.28351	4.60118	0	0	0	5.5843	0	4.83911	0.00275873	0.00488316
FGRAMPH1_01G15289	110.021	126.551	106.747	15.1868	20.8427	5.38141	114.44	13.8037	3.05281	5.375e-19	2.50932e-18
FGRAMPH1_01G15287	85.6804	79.2081	108.588	35.4359	30.7156	34.441	91.1588	33.5308	1.44197	2.82106e-07	7.13782e-07
FGRAMPH1_01G15285	1807.08	1837.26	1825.75	126.557	104.214	111.933	1823.36	114.235	3.99376	3.6727e-286	2.9068e-284
FGRAMPH1_01G15281	1655.19	1564.13	1691.4	130.607	146.996	189.426	1636.91	155.676	3.39665	1.4112e-198	6.94513e-197
FGRAMPH1_01G15277	49.6557	48.2532	41.4107	7.08718	4.38795	4.30513	46.4399	5.26008	3.1335	1.19349e-09	3.57125e-09
FGRAMPH1_01G15271	99.3114	112.894	102.146	50.6227	28.5216	45.2038	104.784	41.4494	1.33433	4.76897e-07	1.1858e-06
FGRAMPH1_01G15191	2598.65	1120.75	1193.55	355.371	404.788	457.42	1637.65	405.86	2.01256	1.10885e-06	2.67985e-06
FGRAMPH1_01G15137	25.3147	11.8357	9.20237	1.01245	0	2.15256	15.4509	1.05501	3.86318	0.000317423	0.00062072
FGRAMPH1_01G15115	129.494	144.76	115.95	66.8219	58.1403	37.6699	130.068	54.2107	1.2603	2.27809e-07	5.80743e-07
FGRAMPH1_01G15093	11849.2	12060.6	12171.1	1573.35	1546.75	1727.43	12026.9	1615.85	2.89601	0	0
FGRAMPH1_01G15087	54.5239	34.5967	49.6928	14.1744	17.5518	16.1442	46.2711	15.9568	1.53661	0.00010819	0.000220652
FGRAMPH1_01G15025	15.5783	16.3879	6.44166	3.03736	3.29096	1.07628	12.8026	2.4682	2.37177	0.00635753	0.0107406
FGRAMPH1_01G14939	9.73641	20.9401	13.8036	5.06227	3.29096	1.07628	14.8267	3.14317	2.2302	0.00481637	0.00827323
FGRAMPH1_01G14839	21.4201	22.761	32.2083	13.1619	5.48493	16.1442	25.4631	11.597	1.13182	0.0277165	0.0427288
FGRAMPH1_01G14801	20.4465	8.19395	8.28213	2.02491	6.58192	2.15256	12.3075	3.58646	1.78509	0.0306018	0.0468565
FGRAMPH1_01G14749	1.94728	3.64175	6.44166	0	0	0	4.01023	0	4.36281	0.0142168	0.0228625
FGRAMPH1_01G14481	7.78913	9.10439	11.0428	0	1.09699	3.22884	9.31212	1.44194	2.70978	0.011481	0.0186917
FGRAMPH1_01G14467	33.1038	38.2384	23.0059	0	1.09699	0	31.4494	0.365662	6.36997	5.12493e-07	1.27128e-06
FGRAMPH1_01G14465	400.166	180.267	116.87	4.04981	5.48493	5.38141	232.434	4.97205	5.54949	2.03242e-15	8.1117e-15
FGRAMPH1_01G14437	55.4975	84.6708	63.4963	0	0	1.07628	67.8882	0.35876	7.48117	9.58013e-10	2.88384e-09
FGRAMPH1_01G14431	18.4992	11.8357	18.4047	0	1.09699	0	16.2465	0.365662	5.4162	5.27623e-05	0.000110728
FGRAMPH1_01G14427	9.73641	14.567	11.9631	0	0	0	12.0888	0	5.95357	2.02045e-05	4.39698e-05
FGRAMPH1_01G14425	47.7084	43.701	30.3678	2.02491	1.09699	3.22884	40.5924	2.11691	4.25787	2.54552e-09	7.44404e-09
FGRAMPH1_01G14421	361.221	386.026	399.383	0	1.09699	1.07628	382.21	0.724423	9.07813	1.19407e-18	5.50239e-18
FGRAMPH1_01G14419	2774.88	2782.3	2437.71	9.11208	18.6488	18.2968	2664.96	15.3525	7.4527	1.43539e-222	8.06079e-221
FGRAMPH1_01G14417	4452.46	4389.22	4471.43	698.593	734.981	755.55	4437.7	729.708	2.60491	0	0
FGRAMPH1_01G14415	5646.14	5997.97	5777.25	1991.5	1898.88	2025.56	5807.12	1971.98	1.55812	1.48438e-148	4.66116e-147
FGRAMPH1_01G14413	284.303	340.504	360.733	1.01245	0	1.07628	328.513	0.696245	8.86059	9.49632e-18	4.22913e-17
FGRAMPH1_01G14411	635.787	681.918	599.074	7.08718	1.09699	0	638.927	2.72805	7.82083	2.03441e-50	2.05016e-49
FGRAMPH1_01G14409	14.6046	18.2088	12.8833	3.03736	1.09699	3.22884	15.2322	2.4544	2.62631	0.00124089	0.0022812
FGRAMPH1_01G14407	2032.96	1343.81	1303.06	182.242	148.093	178.663	1559.94	169.666	3.20008	7.78043e-43	6.71986e-42
FGRAMPH1_01G14405	100.285	88.3125	100.306	12.1494	20.8427	20.4493	96.3011	17.8138	2.44086	2.5756e-14	9.8414e-14
FGRAMPH1_01G14381	24.341	38.2384	16.5643	0	5.48493	3.22884	26.3812	2.90459	3.20909	1.28238e-05	2.83683e-05
FGRAMPH1_01G14379	4.8682	4.55219	4.60118	0	0	0	4.67386	0	4.58125	0.00649612	0.0109638
FGRAMPH1_01G14373	48.682	58.2681	76.3796	10.1245	27.4247	6.45769	61.1099	14.669	2.06715	1.42087e-06	3.40236e-06
FGRAMPH1_01G14371	140.204	147.491	155.52	80.9963	54.8493	69.9583	147.738	68.6013	1.1041	2.34181e-07	5.96336e-07
FGRAMPH1_01G14369	11.6837	10.0148	9.20237	0	0	0	10.3003	0	5.72081	6.23737e-05	0.000130012
FGRAMPH1_01G14367	4.8682	1.82088	3.68095	0	0	0	3.45668	0	4.14394	0.0248121	0.038594
FGRAMPH1_01G14291	47.7084	46.4324	51.5333	20.2491	14.2608	26.907	48.558	20.4723	1.24498	0.000744174	0.00139865
FGRAMPH1_01G14285	1015.51	896.782	932.2	447.505	445.376	483.25	948.163	458.71	1.04732	6.41885e-28	3.9309e-27
FGRAMPH1_01G14275	102.232	71.9246	78.2201	7.08718	10.9699	7.53397	84.1257	8.53034	3.3061	3.68504e-16	1.53362e-15
FGRAMPH1_01G14273	1792.47	1566.86	1664.71	354.359	323.611	330.418	1674.68	336.129	2.31572	3.73418e-138	1.05288e-136
FGRAMPH1_01G14271	14.6046	9.10439	11.9631	4.04981	1.09699	3.22884	11.8907	2.79188	2.07814	0.0133778	0.0215953
FGRAMPH1_01G14265	251.199	277.684	348.77	144.781	112.99	102.247	292.551	120.006	1.28391	7.03249e-13	2.50798e-12
FGRAMPH1_01G14261	331.038	410.608	442.634	72.8967	81.177	93.6365	394.76	82.57	2.25958	1.01097e-39	8.15892e-39
FGRAMPH1_01G14253	1724.32	1594.18	1625.14	449.529	416.855	472.488	1647.88	446.291	1.88406	1.26288e-105	2.654e-104
FGRAMPH1_01G14249	609.499	610.904	555.823	166.042	132.735	137.764	592.075	145.514	2.02216	2.1035e-53	2.2311e-52
FGRAMPH1_01G14247	1050.56	994.199	919.316	25.3113	25.2307	27.9833	988.025	26.1751	5.23863	1.19026e-159	4.11995e-158
FGRAMPH1_01G14245	36.9983	58.2681	32.2083	0	0	0	42.4916	0	7.76681	5.52676e-10	1.68543e-09
FGRAMPH1_01G14243	64.2603	75.5664	80.0606	2.02491	0	1.07628	73.2958	1.03373	6.11341	5.6421e-12	1.92053e-11
FGRAMPH1_01G14239	36.0247	5.46263	11.9631	0	0	0	17.8168	0	6.50817	3.12021e-06	7.25583e-06
FGRAMPH1_01G14237	36.0247	27.3132	12.8833	1.01245	0	0	25.4071	0.337485	6.06054	3.28333e-06	7.62206e-06
FGRAMPH1_01G14205	19729.9	12651.5	12048.7	7107.42	7136.99	7399.43	14810	7214.62	1.03756	1.64177e-05	3.60241e-05
FGRAMPH1_01G14195	648.445	676.456	593.553	153.893	132.735	128.077	639.484	138.235	2.20792	2.17198e-64	2.67475e-63
FGRAMPH1_01G14193	31.1565	49.1637	43.2511	0	0	3.22884	41.1904	1.07628	5.27821	1.45194e-08	4.00624e-08
FGRAMPH1_01G14189	46.7348	73.7455	52.4535	11.137	10.9699	10.7628	57.6446	10.9566	2.39641	6.27023e-09	1.7813e-08
FGRAMPH1_01G14187	841.226	823.947	848.458	277.412	325.805	371.317	837.877	324.845	1.36838	3.93222e-35	2.86565e-34
FGRAMPH1_01G14185	473.189	501.652	483.124	25.3113	27.4247	30.1359	485.988	27.624	4.13901	1.23618e-91	2.19272e-90
FGRAMPH1_01G14183	12291.2	10668.5	11022.6	2106.92	2095.24	2276.34	11327.5	2159.5	2.39105	1.38019e-276	1.03775e-274
FGRAMPH1_01G14181	112.942	148.401	140.796	1.01245	0	2.15256	134.047	1.05501	6.98265	7.17384e-16	2.93503e-15
FGRAMPH1_01G14179	34.0774	24.5818	19.325	1.01245	0	3.22884	25.9947	1.41377	4.19859	2.10893e-06	4.96886e-06
FGRAMPH1_01G14177	15.5783	23.6714	29.4476	2.02491	2.19397	2.15256	22.8991	2.12381	3.43349	1.22805e-05	2.72288e-05
FGRAMPH1_01G14175	35.0511	37.328	31.288	1.01245	2.19397	2.15256	34.5557	1.78633	4.28643	2.68967e-08	7.295e-08
FGRAMPH1_01G14173	1465.33	1506.78	1656.43	149.843	161.257	125.925	1542.84	145.675	3.40498	4.15599e-202	2.09877e-200
FGRAMPH1_01G14171	4377.49	4535.8	4858.85	1033.72	1059.69	1125.79	4590.71	1073.06	2.09731	4.63169e-202	2.33031e-200
FGRAMPH1_01G14161	192.781	181.177	189.569	80.9963	42.7825	65.6532	187.842	63.144	1.56792	5.10523e-13	1.83908e-12
FGRAMPH1_01G14159	713.679	721.067	764.717	302.724	292.895	304.588	733.154	300.069	1.28876	2.60319e-35	1.90441e-34
FGRAMPH1_01G14153	870.435	272.221	191.409	28.3487	61.4312	68.882	444.688	52.8873	3.07237	4.3298e-05	9.14902e-05
FGRAMPH1_01G14149	1028.16	822.126	913.795	7.08718	1.09699	2.15256	921.362	3.44557	8.02633	2.11059e-65	2.64733e-64
FGRAMPH1_01G14147	1250.15	1173.56	1147.54	32.3985	17.5518	20.4493	1190.42	23.4665	5.65255	5.04797e-177	2.02728e-175
FGRAMPH1_01G14145	24.341	32.7758	41.4107	10.1245	18.6488	18.2968	32.8425	15.69	1.07241	0.0160615	0.0256521
FGRAMPH1_01G14141	419.639	392.399	419.628	12.1494	14.2608	31.2122	410.555	19.2075	4.42461	8.35242e-74	1.16899e-72
FGRAMPH1_01G14139	99.3114	81.029	103.987	0	2.19397	0	94.7757	0.731324	7.06452	2.20937e-11	7.27181e-11
FGRAMPH1_01G14133	299.881	312.28	303.678	101.245	107.505	92.5602	305.28	100.437	1.60417	4.4005e-24	2.41608e-23
FGRAMPH1_01G14129	647.471	704.679	629.442	72.8967	74.5951	69.9583	660.531	72.4833	3.18811	3.97074e-104	8.16717e-103
FGRAMPH1_01G14127	5.84184	4.55219	11.0428	0	0	0	7.14563	0	5.19445	0.000769151	0.00144379
FGRAMPH1_01G14125	354.405	386.936	364.414	8.09963	3.29096	16.1442	368.585	9.17827	5.32581	1.23826e-62	1.49497e-61
FGRAMPH1_01G14123	940.537	962.333	988.334	334.11	342.26	361.631	963.735	346	1.47834	1.18756e-53	1.26257e-52
FGRAMPH1_01G14121	58.4184	26.4027	43.2511	13.1619	7.6789	0	42.6908	6.94693	2.61482	0.0142999	0.0229852
FGRAMPH1_01G14117	32.1301	39.1489	35.8892	3.03736	4.38795	7.53397	35.7227	4.98643	2.84846	3.3051e-07	8.3051e-07
FGRAMPH1_01G14115	6.81549	10.0148	4.60118	0	0	0	7.14383	0	5.19412	0.000736387	0.00138478
FGRAMPH1_01G14111	390.43	337.773	422.389	89.0959	106.408	95.789	383.53	97.0975	1.98324	2.73777e-35	1.99962e-34
FGRAMPH1_01G14109	958.063	713.784	655.209	79.9838	97.6318	65.6532	775.685	81.0896	3.25844	2.87989e-83	4.62353e-82
FGRAMPH1_01G14105	480.005	538.98	558.584	198.441	300.574	196.96	525.856	231.992	1.18274	1.98865e-15	7.94874e-15
FGRAMPH1_01G14101	3978.3	3802.9	3918.37	944.619	1079.43	893.314	3899.86	972.456	2.00412	6.29605e-158	2.13561e-156
FGRAMPH1_01G14099	1483.83	1351.09	1287.41	227.802	168.936	179.739	1374.11	192.159	2.83483	4.00761e-137	1.11833e-135
FGRAMPH1_01G14097	4119.47	3923.08	3963.46	96.1831	107.505	81.7974	4002	95.1617	5.39481	0	0
FGRAMPH1_01G14095	662.076	621.829	696.619	34.4234	35.1036	29.0596	660.175	32.8622	4.32766	1.81466e-119	4.36228e-118
FGRAMPH1_01G14093	901.591	924.095	892.63	270.325	258.889	251.85	906.105	260.355	1.79871	6.45008e-70	8.56676e-69
FGRAMPH1_01G14087	221.99	233.983	203.372	32.3985	49.3644	44.1275	219.782	41.9635	2.39366	1.65771e-28	1.03223e-27
FGRAMPH1_01G14085	83.7331	92.8647	85.582	5.06227	7.6789	6.45769	87.3933	6.39962	3.77805	1.93647e-18	8.84812e-18
FGRAMPH1_01G14083	344.669	297.713	310.12	127.569	167.839	129.154	317.501	141.521	1.16697	8.86969e-14	3.3106e-13
FGRAMPH1_01G14081	489.741	452.488	499.689	110.357	82.274	86.1025	480.639	92.9113	2.36738	6.81203e-55	7.42302e-54
FGRAMPH1_01G14079	77.8913	86.4917	97.5451	0	0	0	87.3093	0	8.80542	3.65625e-13	1.32568e-12
FGRAMPH1_01G14075	385.562	308.639	303.678	19.2366	15.3578	15.0679	332.626	16.5541	4.3236	5.86023e-61	6.89673e-60
FGRAMPH1_01G14073	25.3147	30.9549	43.2511	0	1.09699	0	33.1736	0.365662	6.44806	3.45797e-07	8.67635e-07
FGRAMPH1_01G14071	6.81549	4.55219	5.52142	0	1.09699	0	5.6297	0.365662	3.88683	0.0133821	0.0215997
FGRAMPH1_01G14069	6.81549	10.9253	2.76071	0	0	0	6.83382	0	5.13005	0.0011224	0.00207323
FGRAMPH1_01G14067	62.313	24.5818	34.969	1.01245	0	1.07628	40.6213	0.696245	5.84361	1.6908e-07	4.35624e-07
FGRAMPH1_01G14065	34.0774	34.5967	25.7666	0	5.48493	2.15256	31.4802	2.54583	3.65839	3.08242e-07	7.76718e-07
FGRAMPH1_01G14063	3.89456	5.46263	4.60118	0	0	0	4.65279	0	4.57589	0.00669629	0.0112735
FGRAMPH1_01G14059	373.878	313.191	261.347	40.4981	54.8493	32.2884	316.139	42.5453	2.8951	3.6853e-41	3.07502e-40
FGRAMPH1_01G14053	135.336	172.983	154.6	20.2491	18.6488	32.2884	154.306	23.7288	2.70323	5.84073e-23	3.08783e-22
FGRAMPH1_01G14051	118.784	94.6856	106.747	18.2242	16.4548	13.9917	106.739	16.2235	2.71494	1.29676e-17	5.74856e-17
FGRAMPH1_01G14045	326.17	323.206	312.88	111.37	131.638	110.857	320.752	117.955	1.44436	3.25325e-21	1.62711e-20
FGRAMPH1_01G14043	434.244	373.28	388.34	27.3362	36.2006	21.5256	398.621	28.3541	3.81562	2.18659e-71	2.97121e-70
FGRAMPH1_01G14041	87.6277	95.596	87.4225	15.1868	15.3578	8.61025	90.2154	13.0516	2.78724	1.54752e-15	6.22413e-15
FGRAMPH1_01G14039	69.1285	75.5664	83.7415	1.01245	0	0	76.1455	0.337485	7.64618	3.15667e-10	9.75398e-10
FGRAMPH1_01G14035	216.148	208.49	163.802	7.08718	10.9699	15.0679	196.147	11.0417	4.15888	2.75847e-37	2.09972e-36
FGRAMPH1_01G14033	10.71	9.10439	10.1226	0	3.29096	0	9.97901	1.09699	3.21886	0.00529194	0.00903281
FGRAMPH1_01G14023	25.3147	18.2088	22.0857	8.09963	4.38795	4.30513	21.8697	5.59757	1.95652	0.00127631	0.00234409
FGRAMPH1_01G14021	15.5783	23.6714	46.9321	0	3.29096	2.15256	28.7272	1.81451	4.01479	1.61462e-06	3.84655e-06
FGRAMPH1_01G14019	18.4992	9.10439	7.36189	1.01245	0	0	11.6552	0.337485	4.93503	0.000460607	0.000887382
FGRAMPH1_01G14017	451.769	537.159	494.167	133.644	163.451	148.527	494.365	148.541	1.73689	1.96445e-36	1.46889e-35
FGRAMPH1_01G14005	516.03	482.532	493.247	7.08718	8.77589	10.7628	497.27	8.87529	5.81336	1.92927e-76	2.7807e-75
FGRAMPH1_01G14003	58.4184	51.895	69.938	0	0	1.07628	60.0838	0.35876	7.30398	2.55722e-09	7.47666e-09
FGRAMPH1_01G13999	1079.77	1086.15	1043.55	334.11	357.618	313.198	1069.82	334.975	1.6755	2.05565e-68	2.68544e-67
FGRAMPH1_01G13993	1046.66	1076.14	1141.09	206.541	231.464	275.528	1087.97	237.844	2.19519	6.91609e-88	1.17149e-86
FGRAMPH1_01G13991	9.73641	12.7461	13.8036	4.04981	1.09699	3.22884	12.0954	2.79188	2.10551	0.0115763	0.0188423
FGRAMPH1_01G13987	14.6046	12.7461	10.1226	1.01245	2.19397	1.07628	12.4911	1.42757	3.13808	0.0014687	0.00268214
FGRAMPH1_01G13985	204.465	189.371	180.366	7.08718	6.58192	12.9154	191.401	8.86149	4.43561	1.02912e-37	7.9227e-37
FGRAMPH1_01G13983	135.336	125.641	115.95	0	0	0	125.642	0	9.32968	8.1369e-15	3.17089e-14
FGRAMPH1_01G13981	101.259	94.6856	90.1832	0	0	0	95.3758	0	8.93212	1.42791e-13	5.27007e-13
FGRAMPH1_01G13979	3353.22	1470.36	1193.55	145.793	195.264	265.842	2005.71	202.299	3.3097	2.2404e-10	6.97368e-10
FGRAMPH1_01G13977	39.9193	40.9697	46.9321	2.02491	7.6789	10.7628	42.607	6.82221	2.65667	1.72866e-07	4.44786e-07
FGRAMPH1_01G13975	48.682	62.8203	56.1344	8.09963	9.87288	9.68653	55.8789	9.21968	2.6031	8.90468e-10	2.68709e-09
FGRAMPH1_01G13973	44.7875	46.4324	30.3678	5.06227	0	2.15256	40.5292	2.40494	4.04183	4.28269e-09	1.23297e-08
FGRAMPH1_01G13971	38.9456	50.0741	63.4963	3.03736	6.58192	1.07628	50.8387	3.56519	3.84419	6.88275e-11	2.2021e-10
FGRAMPH1_01G13965	125.6	163.879	161.041	1.01245	0	0	150.173	0.337485	8.62633	6.32119e-13	2.26206e-12
FGRAMPH1_01G13963	184.018	196.655	230.979	0	7.6789	0	203.884	2.55963	6.32681	2.0065e-05	4.37013e-05
FGRAMPH1_01G13961	128.521	137.476	178.526	1.01245	1.09699	1.07628	148.174	1.06191	7.12662	1.60398e-16	6.78808e-16
FGRAMPH1_01G13959	818.832	796.634	820.851	186.291	154.675	171.129	812.106	170.698	2.24836	2.81689e-84	4.57668e-83
FGRAMPH1_01G13955	88.6013	78.2977	80.0606	0	0	0	82.3199	0	8.71963	6.46073e-13	2.31138e-12
FGRAMPH1_01G13949	811.043	774.783	762.876	258.176	242.434	260.46	782.901	253.69	1.62517	5.57584e-53	5.86352e-52
FGRAMPH1_01G13943	121.705	122.909	131.594	49.6102	48.2674	60.2718	125.403	52.7165	1.25085	4.61932e-08	1.23309e-07
FGRAMPH1_01G13941	190.834	238.535	218.096	19.2366	13.1638	12.9154	215.822	15.1053	3.83027	5.12516e-41	4.26855e-40
FGRAMPH1_01G13939	202.517	193.013	230.979	13.1619	15.3578	11.8391	208.837	13.4529	3.95797	7.97372e-41	6.60847e-40
FGRAMPH1_01G13935	212.254	196.655	199.691	8.09963	10.9699	15.0679	202.867	11.3791	4.16252	2.99856e-40	2.45064e-39
FGRAMPH1_01G13927	61.3394	50.0741	60.7356	5.06227	1.09699	5.38141	57.383	3.84689	3.88597	1.6425e-12	5.76195e-12
FGRAMPH1_01G13925	98.3377	176.625	144.477	1.01245	0	2.15256	139.813	1.05501	7.04392	6.69518e-16	2.74667e-15
FGRAMPH1_01G13923	34.0774	31.8653	20.2452	0	0	1.07628	28.7293	0.35876	6.23875	1.02797e-06	2.48972e-06
FGRAMPH1_01G13917	621.183	476.159	536.498	3.03736	1.09699	4.30513	544.613	2.81316	7.58878	7.24122e-47	6.76347e-46
FGRAMPH1_01G13909	783.781	774.783	742.631	12.1494	3.29096	19.3731	767.065	11.6045	6.03933	6.14683e-108	1.33319e-106
FGRAMPH1_01G13907	34.0774	42.7906	54.294	7.08718	7.6789	4.30513	43.7207	6.35707	2.78204	3.53963e-08	9.52961e-08
FGRAMPH1_01G13905	50.6293	77.3873	58.8952	15.1868	6.58192	15.0679	62.3039	12.2789	2.338	6.77106e-09	1.91955e-08
FGRAMPH1_01G13903	191.807	169.342	166.563	1.01245	10.9699	2.15256	175.904	4.71163	5.24083	6.90916e-15	2.70256e-14
FGRAMPH1_01G13897	11.6837	5.46263	2.76071	0	0	2.15256	6.63568	0.717521	3.21958	0.0251037	0.0390208
FGRAMPH1_01G13895	775.018	796.634	767.477	143.768	119.572	95.789	779.71	119.71	2.70028	1.66181e-91	2.94384e-90
FGRAMPH1_01G13889	610.473	520.771	573.307	113.395	93.2438	95.789	568.184	100.809	2.49197	2.80845e-67	3.60622e-66
FGRAMPH1_01G13887	995.061	940.483	1000.3	360.434	377.363	420.826	978.614	386.208	1.34188	3.65149e-43	3.17197e-42
FGRAMPH1_01G13883	461.506	441.563	441.714	46.5729	71.3041	69.9583	448.261	62.6118	2.84504	2.18307e-63	2.66658e-62
FGRAMPH1_01G13881	501.425	528.965	504.29	144.781	130.541	149.603	511.56	141.642	1.85212	3.90135e-45	3.53419e-44
FGRAMPH1_01G13879	96.3904	112.894	121.471	3.03736	0	1.07628	110.252	1.37121	6.28761	2.08869e-16	8.79262e-16
FGRAMPH1_01G13875	820.779	830.32	801.526	186.291	177.712	170.052	817.542	178.019	2.19854	3.74808e-85	6.13381e-84
FGRAMPH1_01G13871	144.099	114.715	126.072	16.1993	7.6789	17.2205	128.296	13.6996	3.22012	5.77749e-23	3.05559e-22
FGRAMPH1_01G13869	21.4201	21.8505	6.44166	0	0	0	16.5708	0	6.40649	2.96202e-06	6.90306e-06
FGRAMPH1_01G13867	6337.43	5868.69	5963.13	169.08	199.652	205.57	6056.42	191.434	4.98601	0	0
FGRAMPH1_01G13863	466.374	476.159	423.309	79.9838	44.9764	37.6699	455.281	54.21	3.06157	7.96141e-57	8.85372e-56
FGRAMPH1_01G13861	568.606	326.847	315.641	0	13.1638	12.9154	403.698	8.69307	5.54162	5.54785e-07	1.37166e-06
FGRAMPH1_01G13859	2769.03	2863.33	2932.79	314.873	376.266	407.911	2855.05	366.35	2.96412	3.00675e-247	1.84133e-245
FGRAMPH1_01G13857	796.438	732.903	807.048	263.238	245.725	241.087	778.796	250.017	1.63834	1.4667e-51	1.49701e-50
FGRAMPH1_01G13855	968.773	977.811	1041.71	426.243	466.219	429.436	996.097	440.633	1.17734	9.96555e-37	7.49298e-36
FGRAMPH1_01G13853	824.674	812.111	821.771	229.827	201.845	181.892	819.519	204.521	2.00077	1.98487e-69	2.62336e-68
FGRAMPH1_01G13851	845.12	894.961	758.275	189.329	132.735	165.747	832.785	162.604	2.35371	6.62968e-74	9.30768e-73
FGRAMPH1_01G13847	4812.71	4675.1	4891.06	1551.08	1789.18	2094.44	4792.96	1811.57	1.4041	3.90773e-60	4.54748e-59
FGRAMPH1_01G13841	313.512	262.206	277.911	29.3612	25.2307	32.2884	284.543	28.9601	3.29486	1.84683e-49	1.82846e-48
FGRAMPH1_01G13839	274.567	314.101	302.758	142.756	116.281	139.917	297.142	132.984	1.15906	8.2808e-14	3.09421e-13
FGRAMPH1_01G13837	534.529	633.665	631.282	144.781	153.578	185.12	599.825	161.16	1.89762	3.16657e-45	2.87627e-44
FGRAMPH1_01G13835	1076.85	1117.11	1197.23	37.4608	46.0734	45.2038	1130.39	42.9127	4.72304	2.17544e-190	9.68502e-189
FGRAMPH1_01G13833	5.84184	10.0148	6.44166	0	0	0	7.43278	0	5.25207	0.00055631	0.00106118
FGRAMPH1_01G13829	1120.66	1374.76	1458.58	349.297	380.654	341.181	1318	357.044	1.88497	4.0729e-67	5.21994e-66
FGRAMPH1_01G13825	28.2356	44.6115	43.2511	16.1993	12.0669	17.2205	38.6994	15.1622	1.3519	0.00135027	0.00247422
FGRAMPH1_01G13821	1985.25	2114.95	1970.23	962.843	900.626	1043.99	2023.48	969.154	1.06201	2.22955e-42	1.90979e-41
FGRAMPH1_01G13819	3245.14	3107.33	3334.94	1016.5	1099.18	1193.6	3229.14	1103.09	1.55008	6.43043e-98	1.23271e-96
FGRAMPH1_01G13817	1856.73	1724.37	1903.97	42.5231	50.4614	50.5852	1828.36	47.8566	5.25879	1.10486e-276	8.35369e-275
FGRAMPH1_01G13813	182.071	174.804	183.127	38.4732	39.4915	38.7461	180.001	38.9036	2.2102	2.45944e-23	1.31669e-22
FGRAMPH1_01G13811	73.0231	60.0889	96.6249	7.08718	6.58192	9.68653	76.579	7.78521	3.29905	1.33584e-14	5.15815e-14
FGRAMPH1_01G13809	103.206	89.223	77.2999	16.1993	23.0367	22.6019	89.9096	20.6126	2.12825	1.56874e-11	5.21399e-11
FGRAMPH1_01G13805	16.5519	17.2983	14.7238	0	0	0	16.1913	0	6.37397	2.04297e-06	4.82035e-06
FGRAMPH1_01G13803	12.6573	11.8357	28.5273	0	0	1.07628	17.6735	0.35876	5.53956	3.7871e-05	8.03867e-05
FGRAMPH1_01G13791	5.84184	5.46263	5.52142	0	0	0	5.60863	0	4.84429	0.00261541	0.00464589
FGRAMPH1_01G13781	80.8122	96.5065	90.1832	7.08718	12.0669	7.53397	89.1673	8.896	3.33259	1.4888e-17	6.59125e-17
FGRAMPH1_01G13779	10.71	6.37307	12.8833	0	0	0	9.98881	0	5.67653	8.58865e-05	0.000176897
FGRAMPH1_01G13777	137.283	65.5516	49.6928	0	0	0	84.1759	0	8.75027	1.42834e-12	5.02762e-12
FGRAMPH1_01G13773	120.731	148.401	129.753	1.01245	4.38795	1.07628	132.962	2.15889	5.96874	3.87895e-21	1.93291e-20
FGRAMPH1_01G13771	353.432	343.235	361.653	114.407	151.384	153.908	352.773	139.9	1.33677	7.02707e-19	3.26147e-18
FGRAMPH1_01G13767	624.104	703.769	715.024	104.283	136.026	149.603	680.966	129.971	2.39272	1.191e-67	1.53661e-66
FGRAMPH1_01G13765	196.675	148.401	201.532	22.274	16.4548	19.3731	182.203	19.3673	3.2294	3.5259e-31	2.36002e-30
FGRAMPH1_01G13763	196.675	183.909	168.403	85.0461	83.371	96.8653	182.996	88.4275	1.04902	2.02085e-08	5.5253e-08
FGRAMPH1_01G13761	921.064	866.737	850.299	34.4234	28.5216	34.441	879.367	32.462	4.75704	1.01474e-153	3.2934e-152
FGRAMPH1_01G13759	235.621	223.968	244.783	10.1245	16.4548	13.9917	234.791	13.5237	4.12539	3.31326e-46	3.05669e-45
FGRAMPH1_01G13755	765.282	760.216	735.269	255.138	204.039	265.842	753.589	241.673	1.63946	1.03322e-45	9.47399e-45
FGRAMPH1_01G13753	1002.85	863.096	965.328	65.8095	58.1403	73.1871	943.758	65.7123	3.84314	1.35082e-152	4.36325e-151
FGRAMPH1_01G13739	5738.64	4373.75	4787.07	362.458	412.467	396.072	4966.49	390.332	3.67016	0	0
FGRAMPH1_01G13737	548.16	486.174	439.873	1.01245	3.29096	4.30513	491.402	2.86951	7.43964	3.96838e-45	3.59252e-44
FGRAMPH1_01G13735	80.8122	61.9098	60.7356	0	0	0	67.8192	0	8.43954	4.92328e-12	1.67796e-11
FGRAMPH1_01G13729	103.206	94.6856	94.7844	9.11208	5.48493	6.45769	97.5586	7.01823	3.78829	2.50366e-20	1.22019e-19
FGRAMPH1_01G13727	73.9967	66.462	48.7725	40.4981	20.8427	26.907	63.0771	29.416	1.09424	0.00114626	0.00211413
FGRAMPH1_01G13725	162.598	147.491	113.189	4.04981	2.19397	4.30513	141.093	3.5163	5.31878	3.06405e-25	1.73801e-24
FGRAMPH1_01G13723	46.7348	37.328	59.8154	3.03736	0	0	47.9594	1.01245	5.50477	2.31956e-09	6.79794e-09
FGRAMPH1_01G13721	45.7611	32.7758	31.288	2.02491	0	3.22884	36.6083	1.75125	4.37307	1.69022e-08	4.63816e-08
FGRAMPH1_01G13719	1831.42	1633.33	1573.6	281.462	287.41	295.977	1679.45	288.283	2.54244	5.18947e-154	1.69648e-152
FGRAMPH1_01G13705	909.38	587.233	629.442	42.5231	39.4915	27.9833	708.685	36.666	4.26937	2.50526e-94	4.62568e-93
FGRAMPH1_01G13701	181.097	185.729	152.759	25.3113	34.0066	35.5173	173.195	31.6117	2.45759	6.56592e-24	3.58175e-23
FGRAMPH1_01G13673	71.0758	67.3724	66.257	8.09963	10.9699	24.7545	68.2351	14.608	2.22933	7.56369e-09	2.13621e-08
FGRAMPH1_01G13669	2966.68	2611.14	2653.96	1364.79	1328.45	1282.93	2743.93	1325.39	1.04943	9.93837e-47	9.25075e-46
FGRAMPH1_01G13665	116.837	72.8351	90.1832	1.01245	0	5.38141	93.2851	2.13129	5.45663	1.17225e-16	4.98908e-16
FGRAMPH1_01G13663	448.848	383.295	438.033	185.279	207.33	176.51	423.392	189.707	1.1584	7.36016e-18	3.29515e-17
FGRAMPH1_01G13659	56.4712	41.8802	62.5761	15.1868	13.1638	15.0679	53.6425	14.4729	1.88825	1.18809e-06	2.86216e-06
FGRAMPH1_01G13647	1235.55	1238.2	1275.45	114.407	125.056	124.849	1249.73	121.437	3.36467	9.62676e-192	4.32852e-190
FGRAMPH1_01G13643	65.2339	43.701	44.1714	1.01245	4.38795	4.30513	51.0354	3.23517	3.99693	3.78392e-11	1.23105e-10
FGRAMPH1_01G13641	50.6293	37.328	30.3678	20.2491	17.5518	11.8391	39.4417	16.5467	1.24875	0.00279403	0.00494048
FGRAMPH1_01G13639	46.7348	49.1637	34.969	2.02491	3.29096	1.07628	43.6225	2.13072	4.36078	5.96729e-10	1.81609e-09
FGRAMPH1_01G13633	43.8138	44.6115	33.1285	1.01245	2.19397	2.15256	40.5179	1.78633	4.51598	2.52947e-09	7.39871e-09
FGRAMPH1_01G13631	74.9703	76.4768	77.2999	2.02491	5.48493	6.45769	76.249	4.65584	4.04866	2.22255e-16	9.3387e-16
FGRAMPH1_01G13629	97.3641	101.059	109.508	31.3861	24.1337	45.2038	102.644	33.5745	1.61216	7.36168e-09	2.08024e-08
FGRAMPH1_01G13627	556.923	579.039	536.498	12.1494	9.87288	15.0679	557.486	12.3634	5.49365	3.49482e-91	6.13474e-90
FGRAMPH1_01G13621	110.995	93.7752	78.2201	0	4.38795	2.15256	94.3301	2.18017	5.4701	4.59629e-17	1.99251e-16
FGRAMPH1_01G13619	7.78913	4.55219	1.84047	0	0	0	4.72726	0	4.59495	0.00735849	0.0123102
FGRAMPH1_01G13597	104.18	110.163	94.7844	3.03736	17.5518	8.61025	103.042	9.73313	3.42345	1.30495e-18	6.00721e-18
FGRAMPH1_01G13595	140.204	136.566	116.87	32.3985	17.5518	44.1275	131.213	31.3593	2.06225	1.65899e-13	6.09799e-13
FGRAMPH1_01G13593	94.4432	75.5664	103.987	3.03736	7.6789	2.15256	91.3321	4.28961	4.42507	1.08642e-18	5.01489e-18
FGRAMPH1_01G13589	201.544	226.699	259.507	61.7597	89.9529	77.4923	229.25	76.4016	1.58897	3.50004e-16	1.45708e-15
FGRAMPH1_01G13575	233.674	221.237	217.176	10.1245	3.29096	2.15256	224.029	5.18935	5.40351	7.46557e-39	5.88806e-38
FGRAMPH1_01G13573	54.5239	71.0142	62.5761	3.03736	7.6789	1.07628	62.7047	3.93085	4.00859	2.25562e-13	8.24179e-13
FGRAMPH1_01G13571	14.6046	8.19395	11.0428	0	3.29096	1.07628	11.2805	1.45575	2.98026	0.00385757	0.00670886
FGRAMPH1_01G13569	25.3147	43.701	34.0488	0	3.29096	4.30513	34.3548	2.53203	3.78848	8.23211e-08	2.16169e-07
FGRAMPH1_01G13567	22.3937	38.2384	38.6499	1.01245	2.19397	1.07628	33.094	1.42757	4.54809	9.24405e-08	2.41897e-07
FGRAMPH1_01G13565	23.3674	24.5818	28.5273	1.01245	3.29096	2.15256	25.4922	2.15199	3.58253	2.58078e-06	6.03878e-06
FGRAMPH1_01G13561	36.9983	45.5219	47.8523	18.2242	14.2608	13.9917	43.4575	15.4922	1.48615	0.000190205	0.000380353
FGRAMPH1_01G13557	38.9456	30.0445	40.4904	2.02491	3.29096	3.22884	36.4935	2.84824	3.68674	1.69119e-08	4.63988e-08
FGRAMPH1_01G13555	1016.48	988.736	991.095	358.409	279.732	418.673	998.771	352.271	1.50274	9.12636e-38	7.03796e-37
FGRAMPH1_01G13553	154.809	140.208	174.845	9.11208	7.6789	12.9154	156.62	9.90212	3.98362	4.40981e-31	2.94146e-30
FGRAMPH1_01G13551	230.753	225.789	220.857	96.1831	82.274	92.5602	225.799	90.3391	1.32024	3.66251e-14	1.39081e-13
FGRAMPH1_01G13547	1188.82	1066.12	1137.41	52.6476	61.4312	65.6532	1130.78	59.9107	4.24105	6.09689e-190	2.70542e-188
FGRAMPH1_01G13545	127.547	135.655	115.03	6.07472	6.58192	7.53397	126.077	6.7302	4.22975	5.6067e-26	3.2595e-25
FGRAMPH1_01G13543	563.738	597.248	537.418	198.441	184.294	210.951	566.135	197.895	1.51618	1.45041e-35	1.06485e-34
FGRAMPH1_01G13541	3629.73	3552.53	3560.4	544.7	614.312	644.693	3580.89	601.235	2.57536	9.43357e-257	5.96607e-255
FGRAMPH1_01G13537	178.176	154.775	153.68	13.1619	31.8126	17.2205	162.21	20.7317	2.97739	1.96807e-25	1.12293e-24
FGRAMPH1_01G13535	1798.31	2131.34	2074.21	401.944	428.922	453.114	2001.29	427.993	2.22618	5.27693e-129	1.37607e-127
FGRAMPH1_01G13531	351.484	286.788	370.855	25.3113	17.5518	26.907	336.376	23.2567	3.8505	1.53443e-59	1.77042e-58
FGRAMPH1_01G13529	2528.55	2633.9	2695.37	470.791	509.002	590.879	2619.27	523.557	2.32373	9.64401e-164	3.48059e-162
FGRAMPH1_01G13527	36.9983	19.1192	26.6869	3.03736	3.29096	1.07628	27.6015	2.4682	3.47843	1.92407e-06	4.55409e-06
FGRAMPH1_01G13525	163.572	177.536	207.974	59.7348	83.371	54.8904	183.027	65.9987	1.47426	4.53554e-12	1.55128e-11
FGRAMPH1_01G13519	754.572	691.933	699.38	70.8718	78.983	75.3397	715.295	75.0648	3.25349	2.48868e-114	5.73796e-113
FGRAMPH1_01G13517	300.855	315.922	304.598	93.1457	94.3408	86.1025	307.125	91.1964	1.75177	1.38908e-27	8.45318e-27
FGRAMPH1_01G13515	35.0511	30.9549	32.2083	2.02491	4.38795	1.07628	32.7381	2.49638	3.72238	8.89644e-08	2.33206e-07
FGRAMPH1_01G13513	6.81549	5.46263	3.68095	0	0	0	5.31969	0	4.7669	0.00359943	0.00628902
FGRAMPH1_01G13511	59.3921	40.0593	40.4904	0	0	0	46.6473	0	7.89924	2.02294e-10	6.3084e-10
FGRAMPH1_01G13509	35.0511	17.2983	20.2452	1.01245	0	0	24.1982	0.337485	5.98964	3.99989e-06	9.22852e-06
FGRAMPH1_01G13507	15.5783	14.567	11.9631	6.07472	4.38795	3.22884	14.0361	4.56384	1.61488	0.0223432	0.034983
FGRAMPH1_01G13503	190.834	161.148	149.999	70.8718	71.3041	79.6448	167.327	73.9402	1.17771	5.5884e-09	1.59329e-08
FGRAMPH1_01G13497	1573.4	1647.89	1624.22	245.014	204.039	312.122	1615.17	253.725	2.67011	3.39217e-126	8.56523e-125
FGRAMPH1_01G13485	406.008	459.771	569.627	7.08718	18.6488	25.8308	478.469	17.1889	4.80571	1.3669e-28	8.53695e-28
FGRAMPH1_01G13483	31.1565	30.0445	23.0059	1.01245	0	5.38141	28.069	2.13129	3.72366	1.31541e-06	3.15708e-06
FGRAMPH1_01G13473	432.297	407.876	400.303	5.06227	2.19397	9.68653	413.492	5.64759	6.19163	5.65554e-58	6.38382e-57
FGRAMPH1_01G13471	183.044	174.804	181.287	1.01245	1.09699	1.07628	179.712	1.06191	7.40441	5.01353e-18	2.26026e-17
FGRAMPH1_01G13469	128.521	64.6411	54.294	1.01245	0	0	82.4852	0.337485	7.75921	2.87864e-10	8.92135e-10
FGRAMPH1_01G13467	935.669	914.08	835.575	2.02491	3.29096	4.30513	895.108	3.207	8.1356	1.72488e-61	2.04956e-60
FGRAMPH1_01G13465	2842.06	2539.21	2581.26	37.4608	47.1704	18.2968	2654.18	34.3093	6.2738	4.50575e-98	8.67437e-97
FGRAMPH1_01G13463	1211.21	613.636	549.381	19.2366	21.9397	16.1442	791.409	19.1069	5.37248	4.9698e-33	3.45461e-32
FGRAMPH1_01G13459	504.346	538.98	514.412	262.225	220.494	189.426	519.246	224.048	1.211	1.50822e-20	7.39039e-20
FGRAMPH1_01G13457	369.983	367.817	369.935	9.11208	8.77589	11.8391	369.245	9.90902	5.2209	3.13893e-65	3.92628e-64
FGRAMPH1_01G13453	497.53	559.92	468.4	85.0461	119.572	115.162	508.617	106.593	2.25802	7.00064e-50	7.00789e-49
FGRAMPH1_01G13451	220.043	170.252	167.483	4.04981	3.29096	2.15256	185.926	3.16445	5.86844	3.02893e-29	1.93457e-28
FGRAMPH1_01G13441	124.626	109.253	99.3856	12.1494	7.6789	3.22884	111.088	7.68573	3.83965	5.09961e-22	2.61432e-21
FGRAMPH1_01G13437	57.4448	71.0142	68.0975	10.1245	5.48493	3.22884	65.5188	6.27944	3.37002	3.68265e-13	1.33479e-12
FGRAMPH1_01G13435	515.056	471.607	518.093	234.889	215.009	210.951	501.585	220.283	1.18607	2.20889e-22	1.14322e-21
FGRAMPH1_01G13433	354.405	330.489	269.629	30.3736	25.2307	20.4493	318.175	25.3512	3.64506	5.11888e-55	5.59152e-54
FGRAMPH1_01G13427	381.667	406.966	437.112	182.242	151.384	167.9	408.582	167.175	1.28819	7.89476e-21	3.90954e-20
FGRAMPH1_01G13425	1443.91	1330.15	1308.58	352.334	349.939	353.02	1360.88	351.764	1.95157	5.38591e-101	1.07038e-99
FGRAMPH1_01G13421	401.14	441.563	383.739	125.544	138.22	136.688	408.814	133.484	1.6159	6.0164e-30	3.88668e-29
FGRAMPH1_01G13419	147.993	119.267	125.152	38.4732	43.8795	52.7378	130.804	45.0302	1.53949	1.60352e-10	5.02766e-10
FGRAMPH1_01G13415	119.758	121.088	135.275	61.7597	73.4981	45.2038	125.374	60.1539	1.06024	5.40075e-06	1.2349e-05
FGRAMPH1_01G13409	43828.4	30517.9	30172.7	12491.7	12983.9	16575.8	34839.7	14017.1	1.31354	8.88805e-09	2.49462e-08
FGRAMPH1_01G13403	166.493	173.894	168.403	91.1208	73.4981	77.4923	169.597	80.7037	1.06958	3.07115e-08	8.29144e-08
FGRAMPH1_01G13397	18.4992	30.9549	32.2083	4.04981	6.58192	5.38141	27.2208	5.33771	2.35788	6.39784e-05	0.000133176
FGRAMPH1_01G13391	315.46	303.176	265.948	68.8468	59.2373	40.8987	294.861	56.3276	2.38462	3.68379e-34	2.62678e-33
FGRAMPH1_01G13389	724.389	781.156	712.263	124.532	139.317	99.0179	739.269	120.956	2.61202	5.95174e-86	9.82328e-85
FGRAMPH1_01G13387	305.723	271.311	343.248	97.1956	78.983	113.01	306.761	96.396	1.66917	9.72621e-22	4.95425e-21
FGRAMPH1_01G13385	83.7331	69.1933	78.2201	16.1993	14.2608	19.3731	77.0489	16.611	2.21269	6.92089e-11	2.21227e-10
FGRAMPH1_01G13379	9893.16	9671.59	10129	3267.19	3276.7	3589.4	9897.93	3377.76	1.55114	7.04378e-155	2.31948e-153
FGRAMPH1_01G13375	482.926	448.846	465.64	126.557	107.505	140.993	465.804	125.018	1.89658	7.27205e-41	6.03433e-40
FGRAMPH1_01G13373	374.852	346.877	323.923	11.137	7.6789	10.7628	348.551	9.85957	5.13821	8.31051e-62	9.92714e-61
FGRAMPH1_01G13371	6.81549	5.46263	3.68095	0	0	0	5.31969	0	4.7669	0.00359943	0.00628902
FGRAMPH1_01G13369	4.8682	18.2088	16.5643	2.02491	0	2.15256	13.2137	1.39249	3.23421	0.00163883	0.00297997
FGRAMPH1_01G13365	41.8666	53.7159	41.4107	12.1494	4.38795	5.38141	45.6644	7.30627	2.63015	6.35808e-08	1.68166e-07
FGRAMPH1_01G13363	917.17	813.022	865.943	0	0	0	865.378	0	12.1138	1.26367e-24	7.04098e-24
FGRAMPH1_01G13359	36.9983	24.5818	28.5273	8.09963	4.38795	5.38141	30.0358	5.95633	2.32489	2.8602e-05	6.13762e-05
FGRAMPH1_01G13357	5.84184	13.6566	13.8036	0	1.09699	0	11.1007	0.365662	4.87009	0.000575807	0.00109652
FGRAMPH1_01G13355	8.76277	19.1192	4.60118	0	2.19397	0	10.8277	0.731324	3.92652	0.00280257	0.00495427
FGRAMPH1_01G13351	423.534	375.101	386.499	15.1868	18.6488	9.68653	395.045	14.5074	4.76781	2.24093e-72	3.07906e-71
FGRAMPH1_01G13349	684.469	750.201	823.612	2.02491	7.6789	5.38141	752.761	5.02841	7.24807	1.27835e-72	1.76183e-71
FGRAMPH1_01G13343	571.527	325.027	295.396	4.04981	3.29096	5.38141	397.317	4.24073	6.5483	8.00352e-45	7.2021e-44
FGRAMPH1_01G13341	26.2883	11.8357	11.9631	0	1.09699	0	16.6957	0.365662	5.45363	5.30669e-05	0.000111333
FGRAMPH1_01G13339	276.514	314.101	284.353	4.04981	2.19397	2.15256	291.656	2.79878	6.68907	6.4552e-36	4.76881e-35
FGRAMPH1_01G13337	169.413	182.998	190.489	37.4608	16.4548	24.7545	180.967	26.2234	2.77742	1.43184e-26	8.49562e-26
FGRAMPH1_01G13329	39.9193	37.328	49.6928	1.01245	0	3.22884	42.3133	1.41377	4.90318	2.7087e-09	7.90076e-09
FGRAMPH1_01G13327	183.044	207.58	207.053	13.1619	8.77589	27.9833	199.226	16.6404	3.58334	1.20108e-34	8.64193e-34
FGRAMPH1_01G13325	859.725	753.843	850.299	1.01245	6.58192	8.61025	821.289	5.40154	7.27359	1.84549e-78	2.72971e-77
FGRAMPH1_01G13323	4.8682	14.567	13.8036	1.01245	2.19397	0	11.0796	1.06881	3.38484	0.00289178	0.00510465
FGRAMPH1_01G13321	10.71	10.0148	18.4047	1.01245	0	0	13.0432	0.337485	5.10095	0.000215965	0.000430138
FGRAMPH1_01G13319	151.888	142.939	152.759	6.07472	0	1.07628	149.195	2.38367	5.91726	8.20356e-24	4.45534e-23
FGRAMPH1_01G13317	493.636	405.145	427.91	93.1457	100.923	104.399	442.23	99.4893	2.15259	2.64212e-45	2.40312e-44
FGRAMPH1_01G13315	35.0511	17.2983	34.0488	1.01245	0	0	28.7994	0.337485	6.24175	1.13283e-06	2.73585e-06
FGRAMPH1_01G13313	58.4184	61.9098	80.9808	3.03736	0	0	67.103	1.01245	5.98825	2.38244e-11	7.83381e-11
FGRAMPH1_01G13311	27.2619	50.0741	62.5761	0	1.09699	0	46.6374	0.365662	6.94019	2.89014e-08	7.81855e-08
FGRAMPH1_01G13309	12.6573	16.3879	14.7238	1.01245	0	0	14.5897	0.337485	5.26272	9.92908e-05	0.000203298
FGRAMPH1_01G13307	67.1812	46.4324	51.5333	0	0	0	55.0489	0	8.13837	3.9451e-11	1.28133e-10
FGRAMPH1_01G13305	805.201	788.44	797.845	82.0087	69.1101	83.95	797.162	78.3563	3.34504	1.36935e-129	3.5986e-128
FGRAMPH1_01G13303	1842.13	1934.68	1928.82	481.928	450.861	473.564	1901.88	468.784	2.02007	3.89294e-138	1.09536e-136
FGRAMPH1_01G13301	64.2603	60.9994	58.8952	0	0	0	61.3849	0	8.29645	1.20049e-11	4.00973e-11
FGRAMPH1_01G13299	28.2356	26.4027	32.2083	0	1.09699	1.07628	28.9489	0.724423	5.35231	1.86173e-06	4.41194e-06
FGRAMPH1_01G13297	66.2076	57.3576	59.8154	0	1.09699	4.30513	61.1269	1.8007	5.10834	1.91533e-12	6.69649e-12
FGRAMPH1_01G13281	11.6837	10.0148	6.44166	0	0	0	9.38006	0	5.58537	0.000127319	0.00025834
FGRAMPH1_01G13279	148.967	119.267	173.925	4.04981	1.09699	1.07628	147.386	2.07436	6.12048	4.56663e-22	2.34375e-21
FGRAMPH1_01G13277	253.147	266.758	221.777	16.1993	8.77589	20.4493	247.227	15.1415	4.02466	1.46522e-46	1.35824e-45
FGRAMPH1_01G13273	15.5783	12.7461	12.8833	5.06227	3.29096	5.38141	13.7359	4.57821	1.58114	0.0254636	0.0395301
FGRAMPH1_01G13271	209.333	220.326	174.845	0	5.48493	1.07628	201.501	2.18707	6.56739	3.58342e-26	2.09767e-25
FGRAMPH1_01G13269	78.8649	74.656	84.6618	1.01245	0	2.15256	79.3942	1.05501	6.22634	1.69292e-12	5.9373e-12
FGRAMPH1_01G13267	357.326	357.802	319.322	18.2242	20.8427	27.9833	344.817	22.3501	3.95112	1.22859e-64	1.5199e-63
FGRAMPH1_01G13265	5.84184	3.64175	6.44166	0	0	0	5.30842	0	4.76439	0.00362409	0.00632884
FGRAMPH1_01G13259	11.6837	10.0148	23.0059	0	0	0	14.9015	0	6.25493	5.22334e-06	1.19656e-05
FGRAMPH1_01G13257	2422.42	2238.77	2228.81	51.6351	48.2674	46.2801	2296.67	48.7275	5.55693	0	0
FGRAMPH1_01G13251	4.8682	6.37307	1.84047	0	0	0	4.36058	0	4.48124	0.0100978	0.0165813
FGRAMPH1_01G13247	551.081	571.755	553.983	248.051	277.538	259.384	558.94	261.658	1.09592	4.13442e-22	2.12434e-21
FGRAMPH1_01G13239	2175.11	2195.98	2072.37	0	2.19397	0	2147.82	0.731324	11.5685	1.1783e-29	7.57581e-29
FGRAMPH1_01G13237	124.626	108.342	127.913	0	0	0	120.294	0	9.26703	1.29901e-14	5.01736e-14
FGRAMPH1_01G13233	662.076	634.576	604.596	10.1245	9.87288	17.2205	633.749	12.406	5.67794	1.30186e-98	2.52426e-97
FGRAMPH1_01G13231	119.758	103.79	86.5023	8.09963	7.6789	12.9154	103.35	9.56464	3.43491	7.86734e-20	3.78516e-19
FGRAMPH1_01G13227	71.0758	64.6411	58.8952	14.1744	13.1638	17.2205	64.8707	14.8529	2.12643	4.50909e-09	1.29539e-08
FGRAMPH1_01G13223	76.9176	59.1785	62.5761	15.1868	17.5518	35.5173	66.2241	22.752	1.54376	1.43652e-05	3.16848e-05
FGRAMPH1_01G13221	35.0511	10.9253	21.1654	3.03736	5.48493	12.9154	22.3806	7.14589	1.65022	0.0101944	0.0167258
FGRAMPH1_01G13211	179.15	150.222	163.802	86.0586	62.5282	67.8057	164.391	72.1308	1.18495	9.46298e-09	2.65326e-08
FGRAMPH1_01G13203	611.446	770.231	677.294	129.594	175.518	163.595	686.324	156.236	2.13818	1.34936e-54	1.46215e-53
FGRAMPH1_01G13201	83.7331	87.4021	83.7415	13.1619	14.2608	4.30513	84.9589	10.5759	3.00337	3.98089e-15	1.57169e-14
FGRAMPH1_01G13195	48.682	31.8653	45.0916	0	1.09699	1.07628	41.8797	0.724423	5.88478	8.15217e-08	2.14236e-07
FGRAMPH1_01G13193	17.5255	10.9253	18.4047	3.03736	2.19397	7.53397	15.6185	4.2551	1.87707	0.00955698	0.0157449
FGRAMPH1_01G13189	12.6573	11.8357	15.644	0	3.29096	0	13.379	1.09699	3.64504	0.000800132	0.00149862
FGRAMPH1_01G13183	174.282	151.133	153.68	61.7597	76.789	61.348	159.698	66.6323	1.262	1.19442e-09	3.57322e-09
FGRAMPH1_01G13161	58.4184	80.1186	76.3796	14.1744	19.7458	12.9154	71.6389	15.6118	2.20216	7.42189e-10	2.24665e-09
FGRAMPH1_01G13149	140.204	106.521	70.8582	2.02491	5.48493	4.30513	105.861	3.93832	4.7622	9.08161e-20	4.35698e-19
FGRAMPH1_01G13139	13.631	11.8357	22.0857	2.02491	0	0	15.8508	0.674969	4.49738	0.00021602	0.000430138
FGRAMPH1_01G13137	6.81549	3.64175	3.68095	0	0	0	4.71273	0	4.59113	0.00661139	0.0111411
FGRAMPH1_01G13135	1643.51	1483.1	1541.4	3.03736	10.9699	21.5256	1556	11.8443	7.04398	3.52845e-33	2.46536e-32
FGRAMPH1_01G13133	1211.21	1127.12	1165.02	31.3861	32.9096	59.1955	1167.78	41.1637	4.83032	7.17412e-187	3.112e-185
FGRAMPH1_01G13131	5291.74	4844.44	5211.3	108.333	110.796	95.789	5115.83	104.972	5.60647	0	0
FGRAMPH1_01G13129	14.6046	23.6714	18.4047	0	0	0	18.8936	0	6.59797	6.30773e-07	1.5516e-06
FGRAMPH1_01G13125	776.965	491.637	301.838	2.02491	21.9397	8.61025	523.48	10.8583	5.59694	4.5003e-11	1.456e-10
FGRAMPH1_01G13123	73.0231	35.5071	42.3309	0	0	0	50.287	0	8.00697	1.32499e-10	4.16935e-10
FGRAMPH1_01G13121	40.8929	18.2088	10.1226	0	0	0	23.0748	0	6.88215	2.54431e-07	6.4569e-07
FGRAMPH1_01G13119	128.521	126.551	138.956	17.2117	21.9397	21.5256	131.342	20.2257	2.70252	1.79079e-21	9.03337e-21
FGRAMPH1_01G13115	5.84184	7.28351	1.84047	0	0	1.07628	4.98861	0.35876	3.71328	0.0235414	0.0367527
FGRAMPH1_01G13113	31.1565	30.9549	23.0059	0	0	1.07628	28.3724	0.35876	6.22109	1.04268e-06	2.52445e-06
FGRAMPH1_01G13111	2.92092	14.567	4.60118	0	0	0	7.36304	0	5.24037	0.000863448	0.00161296
FGRAMPH1_01G13109	15.5783	4.55219	17.4845	0	0	0	12.5383	0	6.00365	2.4307e-05	5.24989e-05
FGRAMPH1_01G13107	5.84184	12.7461	7.36189	0	0	0	8.64996	0	5.47145	0.00022942	0.000455141
FGRAMPH1_01G13105	16.5519	27.3132	28.5273	1.01245	0	6.45769	24.1308	2.49005	3.28387	2.39313e-05	5.17142e-05
FGRAMPH1_01G13099	1205.37	1025.15	993.856	20.2491	8.77589	27.9833	1074.79	19.0028	5.81544	5.30189e-148	1.65718e-146
FGRAMPH1_01G13097	10.71	7.28351	15.644	1.01245	0	3.22884	11.2125	1.41377	2.98692	0.00410967	0.00712532
FGRAMPH1_01G13093	72.0494	66.462	67.1773	13.1619	12.0669	10.7628	68.5629	11.9972	2.51261	2.11431e-11	6.97079e-11
FGRAMPH1_01G13091	22.3937	18.2088	23.9262	8.09963	2.19397	2.15256	21.5096	4.14872	2.35501	0.000464811	0.000894971
FGRAMPH1_01G13089	25.3147	8.19395	14.7238	3.03736	0	0	16.0775	1.01245	3.93507	0.000290376	0.000570384
FGRAMPH1_01G13083	97.3641	68.2829	56.1344	7.08718	7.6789	4.30513	73.9271	6.35707	3.53708	1.93569e-14	7.43826e-14
FGRAMPH1_01G13081	286.25	233.072	253.985	69.8593	59.2373	83.95	257.769	71.0155	1.85874	5.89977e-23	3.11539e-22
FGRAMPH1_01G13075	64.2603	68.2829	64.4166	11.137	19.7458	13.9917	65.6533	14.9581	2.14011	4.25363e-09	1.22539e-08
FGRAMPH1_01G13073	363.168	331.4	316.561	46.5729	27.4247	52.7378	337.043	42.2451	2.99192	2.29552e-49	2.26111e-48
FGRAMPH1_01G13069	94.4432	67.3724	85.582	4.04981	10.9699	9.68653	82.4659	8.2354	3.33586	1.0091e-15	4.09511e-15
FGRAMPH1_01G13063	687.39	757.485	763.796	409.031	320.32	339.029	736.224	356.127	1.04648	1.33011e-20	6.53185e-20
FGRAMPH1_01G13061	9.73641	9.10439	9.20237	0	0	2.15256	9.34772	0.717521	3.71937	0.0043947	0.00759324
FGRAMPH1_01G13057	234.647	239.445	233.74	17.2117	10.9699	7.53397	235.944	11.9052	4.29743	4.64766e-46	4.28192e-45
FGRAMPH1_01G13055	42.8402	30.9549	34.969	0	0	0	36.2547	0	7.53598	1.97943e-09	5.82635e-09
FGRAMPH1_01G13053	29.2092	15.4775	15.644	0	0	0	20.1102	0	6.68451	4.41185e-07	1.09976e-06
FGRAMPH1_01G13051	42.8402	41.8802	34.0488	15.1868	8.77589	5.38141	39.5897	9.78137	2.00742	1.90343e-05	4.15367e-05
FGRAMPH1_01G13045	11.6837	20.0296	25.7666	0	0	1.07628	19.16	0.35876	5.65692	1.96652e-05	4.2888e-05
FGRAMPH1_01G13041	1.94728	3.64175	11.9631	0	1.09699	0	5.8507	0.365662	3.94638	0.0146647	0.0235352
FGRAMPH1_01G13037	165.519	150.222	173.005	59.7348	70.2071	44.1275	162.915	58.0231	1.48973	1.11259e-11	3.7235e-11
FGRAMPH1_01G13035	315.46	295.893	264.108	15.1868	20.8427	22.6019	291.82	19.5438	3.9055	7.33164e-55	7.98282e-54
FGRAMPH1_01G13033	24.341	27.3132	23.0059	2.02491	2.19397	0	24.8867	1.40629	4.13903	2.47304e-06	5.79169e-06
FGRAMPH1_01G13031	966.825	955.05	963.488	470.791	491.45	441.275	961.788	467.839	1.03977	4.37215e-30	2.83666e-29
FGRAMPH1_01G13029	1081.71	1164.45	1164.1	449.529	457.443	375.622	1136.76	427.532	1.41074	1.8985e-47	1.80184e-46
FGRAMPH1_01G13027	117.811	78.2977	84.6618	1.01245	1.09699	1.07628	93.59	1.06191	6.46197	2.12979e-13	7.79254e-13
FGRAMPH1_01G13025	83.7331	70.1038	80.0606	0	1.09699	3.22884	77.9658	1.44194	5.78225	1.1584e-13	4.28939e-13
FGRAMPH1_01G13023	714.652	562.651	576.988	68.8468	105.311	72.1109	618.097	82.0895	2.91584	7.18349e-71	9.67377e-70
FGRAMPH1_01G13013	364.142	322.295	351.53	0	0	0	345.989	0	10.7912	1.0054e-19	4.81495e-19
FGRAMPH1_01G13007	37.972	19.1192	20.2452	0	0	2.15256	25.7788	0.717521	5.18328	6.7695e-06	1.53671e-05
FGRAMPH1_01G13005	3.89456	9.10439	1.84047	0	0	0	4.94647	0	4.66486	0.00625422	0.010574
FGRAMPH1_01G13003	34.0774	26.4027	29.4476	12.1494	9.87288	15.0679	29.9759	12.3634	1.27602	0.00571742	0.0097186
FGRAMPH1_01G12999	61.3394	35.5071	57.0547	4.04981	3.29096	5.38141	51.3004	4.24073	3.59486	8.0606e-11	2.56446e-10
FGRAMPH1_01G12991	89.575	86.4917	69.0178	13.1619	23.0367	20.4493	81.6948	18.8827	2.11876	1.9392e-10	6.05423e-10
FGRAMPH1_01G12989	155.783	134.745	142.637	0	0	2.15256	144.388	0.717521	7.6729	1.9503e-13	7.14549e-13
FGRAMPH1_01G12987	196.675	193.923	149.999	86.0586	71.3041	99.0179	180.199	85.4602	1.07519	9.88212e-08	2.58244e-07
FGRAMPH1_01G12985	76.9176	90.1334	57.9749	6.07472	6.58192	3.22884	75.0086	5.29516	3.8227	1.86865e-15	7.48014e-15
FGRAMPH1_01G12983	164.545	152.954	148.158	3.03736	7.6789	9.68653	155.219	6.80093	4.5271	7.27225e-31	4.8152e-30
FGRAMPH1_01G12979	3.89456	4.55219	1.84047	0	0	0	3.42908	0	4.13433	0.0253506	0.0393593
FGRAMPH1_01G12977	521.871	491.637	590.792	5.06227	3.29096	5.38141	534.767	4.57821	6.86261	6.30099e-60	7.31369e-59
FGRAMPH1_01G12975	80.8122	71.9246	85.582	0	1.09699	1.07628	79.4396	0.724423	6.81032	1.35341e-10	4.25483e-10
FGRAMPH1_01G12963	467.348	449.757	496.928	199.453	198.555	213.104	471.344	203.704	1.21046	2.25425e-22	1.1658e-21
FGRAMPH1_01G12961	17.5255	14.567	17.4845	2.02491	3.29096	1.07628	16.5257	2.13072	2.9593	0.000359734	0.000700121
FGRAMPH1_01G12949	10.71	8.19395	3.68095	0	0	0	7.52831	0	5.26736	0.000587377	0.00111761
FGRAMPH1_01G12947	1182.97	993.288	1019.62	62.7721	75.6921	69.9583	1065.29	69.4742	3.94079	1.28442e-165	4.72373e-164
FGRAMPH1_01G12945	91.5222	47.3428	63.4963	0	0	0	67.4538	0	8.43106	6.98164e-12	2.36816e-11
FGRAMPH1_01G12943	16.5519	9.10439	8.28213	1.01245	1.09699	0	11.3128	0.703147	3.99901	0.00158238	0.00288081
FGRAMPH1_01G12939	151.888	93.7752	103.987	42.5231	48.2674	57.0429	116.55	49.2778	1.24165	1.98396e-06	4.68931e-06
FGRAMPH1_01G12935	3.89456	2.73132	4.60118	0	0	0	3.74235	0	4.26038	0.0174809	0.0277879
FGRAMPH1_01G12933	147.993	155.685	177.606	43.5355	46.0734	47.3564	160.428	45.6551	1.81425	4.57459e-16	1.89335e-15
FGRAMPH1_01G12931	73.9967	81.029	78.2201	9.11208	13.1638	17.2205	77.7486	13.1655	2.56809	1.2304e-12	4.34442e-12
FGRAMPH1_01G12927	84.7067	79.2081	71.7785	0	0	0	78.5645	0	8.65231	1.04651e-12	3.70674e-12
FGRAMPH1_01G12925	627.998	551.726	559.504	151.868	196.361	188.349	579.743	178.859	1.69837	1.36086e-38	1.06585e-37
FGRAMPH1_01G12923	68.1549	60.0889	73.6189	31.3861	23.0367	21.5256	67.2876	25.3161	1.40635	1.17807e-05	2.61764e-05
FGRAMPH1_01G12921	14.6046	10.0148	5.52142	0	1.09699	0	10.047	0.365662	4.72158	0.00100709	0.00186942
FGRAMPH1_01G12913	328.117	323.206	313.801	148.831	163.451	136.688	321.708	149.656	1.1044	2.62592e-14	1.00252e-13
FGRAMPH1_01G12909	1759.37	2010.25	1969.31	613.547	585.791	558.59	1912.97	585.976	1.70674	1.60632e-90	2.79793e-89
FGRAMPH1_01G12903	2150.77	1496.76	1502.75	306.773	345.551	404.682	1716.76	352.335	2.28485	6.07192e-26	3.5239e-25
FGRAMPH1_01G12901	387.509	404.235	392.941	6.07472	19.7458	20.4493	394.895	15.4233	4.69568	9.43186e-72	1.28551e-70
FGRAMPH1_01G12899	138.257	125.641	142.637	12.1494	18.6488	24.7545	135.511	18.5176	2.87794	2.54707e-22	1.31472e-21
FGRAMPH1_01G12897	294.04	304.086	281.592	123.519	117.378	115.162	293.239	118.686	1.30437	2.21759e-17	9.73811e-17
FGRAMPH1_01G12891	559.843	562.651	558.584	42.5231	44.9764	58.1192	560.359	48.5396	3.53128	2.53242e-97	4.81372e-96
FGRAMPH1_01G12889	1219.97	1162.63	1208.27	145.793	146.996	153.908	1196.96	148.899	3.00717	3.18781e-167	1.19512e-165
FGRAMPH1_01G12885	141.178	143.849	120.551	7.08718	7.6789	3.22884	135.193	5.99831	4.49175	3.49235e-27	2.10349e-26
FGRAMPH1_01G12881	29.2092	31.8653	34.0488	6.07472	6.58192	6.45769	31.7078	6.37144	2.31666	1.18967e-05	2.6421e-05
FGRAMPH1_01G12879	4.8682	8.19395	8.28213	0	0	0	7.11476	0	5.18929	0.000721085	0.00135751
FGRAMPH1_01G12877	294.04	268.579	306.439	1.01245	0	0	289.686	0.337485	9.57329	8.14622e-16	3.32282e-15
FGRAMPH1_01G12873	33.1038	14.567	19.325	0	1.09699	0	22.3319	0.365662	5.87367	7.33021e-06	1.66148e-05
FGRAMPH1_01G12869	669.865	535.338	503.369	233.877	247.919	267.994	569.524	249.93	1.18804	2.17271e-19	1.0253e-18
FGRAMPH1_01G12865	361.221	166.61	184.968	27.3362	20.8427	23.6782	237.6	23.9524	3.30615	4.31835e-28	2.65898e-27
FGRAMPH1_01G12859	40.8929	34.5967	52.4535	2.02491	0	2.15256	42.6477	1.39249	4.91712	2.56327e-09	7.49273e-09
FGRAMPH1_01G12857	199.596	168.431	196.01	50.6227	52.6553	47.3564	188.013	50.2115	1.90439	1.58748e-19	7.52539e-19
FGRAMPH1_01G12855	147.993	137.476	127.913	22.274	18.6488	21.5256	137.794	20.8161	2.72437	1.62483e-22	8.44165e-22
FGRAMPH1_01G12853	13.631	31.8653	20.2452	1.01245	0	0	21.9138	0.337485	5.85089	8.22784e-06	1.85593e-05
FGRAMPH1_01G12849	406.008	324.116	362.573	1.01245	0	0	364.233	0.337485	9.90325	7.58011e-17	3.25061e-16
FGRAMPH1_01G12847	1.94728	13.6566	2.76071	0	0	0	6.12152	0	4.9743	0.00277793	0.00491457
[truncated: 1,669 more rows]

## Sheet: Table S1-B
Down-regulated genes in BP1ΔIDR2-C/PH-1
gene_id	BP1ΔIDR2-C_1	BP1ΔIDR2-C_2	BP1ΔIDR2-C_3	PH_1	PH_2	PH_3	BP1ΔIDR2-C	PH-1	log2FoldChange	pvalue	padj
FGRAMPH1_01G20565	22761.8	22859.3	23474.3	92473.5	93551	93985.2	23031.8	93336.6	-2.01881	0	0
FGRAMPH1_01G01095	23801.6	23836.2	23307.8	92299.3	90794.3	91005	23648.5	91366.2	-1.94992	0	0
FGRAMPH1_01G15725	3874.12	3951.3	3941.37	136601	136134	143627	3922.26	138787	-5.145	0	0
FGRAMPH1_01G05599	320.328	315.012	261.347	94713	93564.2	90159	298.896	92812.1	-8.2795	0	0
FGRAMPH1_01G05593	418.666	437.921	429.751	78845.8	76121	74499.1	428.779	76488.6	-7.47847	0	0
FGRAMPH1_01G01413	2649.28	2519.18	2268.38	61180.5	57674.1	65951.3	2478.95	61602	-4.63537	0	0
FGRAMPH1_01G11419	12216.3	12266.3	11614.3	46478.7	50036.8	50046	12032.3	48853.9	-2.02155	0	0
FGRAMPH1_01G07997	3804.99	3896.68	3928.49	62494.7	63549.5	67110.5	3876.72	64384.9	-4.05375	0	0
FGRAMPH1_01G05587	1333.89	1319.23	1242.32	62242.6	60114.9	60351.4	1298.48	60903	-5.55182	0	0
FGRAMPH1_01G05589	4018.22	3449.65	3488.62	34463.9	36071.1	41950.2	3652.16	37495.1	-3.36004	0	0
FGRAMPH1_01G16933	2363.03	2518.27	2249.06	61722.2	58082.1	61881.9	2376.79	60562.1	-4.67127	0	0
FGRAMPH1_01G05597	260.936	263.117	231.9	55401.5	54954.6	56220.6	251.984	55525.6	-7.78416	0	0
FGRAMPH1_01G23167	4943.17	4883.59	4667.44	28356.8	29191.9	31107.8	4831.4	29552.2	-2.61278	0	0
FGRAMPH1_01G05595	34.0774	44.6115	34.0488	30825.2	30076.1	30170.3	37.5792	30357.2	-9.65467	0	0
FGRAMPH1_01G18173	3440.85	2978.04	2916.23	20036.5	19256.5	19002.8	3111.71	19431.9	-2.64296	0	0
FGRAMPH1_01G05603	146.046	134.745	142.637	22009.7	24733.8	27580.8	141.143	24774.8	-7.45628	0	0
FGRAMPH1_01G13797	519.924	565.382	580.669	24555	26566.8	24256.2	555.325	25126	-5.49893	0	0
FGRAMPH1_01G10937	1545.17	1573.24	1603.97	18329.5	19843.4	19965	1574.13	19379.3	-3.62174	0	0
FGRAMPH1_01G13447	1062.24	986.915	1046.31	20855.5	19833.5	19218.1	1031.82	19969	-4.27483	0	0
FGRAMPH1_01G06891	1888.86	1829.07	1901.21	16762.2	16469.1	15960.2	1873.05	16397.1	-3.13008	0	0
FGRAMPH1_01G00993	2713.54	2558.33	2852.73	14985.3	15614.5	15257.4	2708.2	15285.7	-2.4968	0	0
FGRAMPH1_01G05601	114.89	113.805	137.115	16938.3	19486.9	20223.3	121.937	18882.8	-7.27392	0	0
FGRAMPH1_01G13295	2733.01	2849.67	2950.28	15398.4	14956.3	14373.7	2844.32	14909.5	-2.38996	0	0
FGRAMPH1_01G17401	2701.85	2678.51	2558.26	13175.1	13254.9	14029.3	2646.21	13486.4	-2.34957	0	0
FGRAMPH1_01G05591	1891.78	1817.24	1841.39	10688.5	10176.7	9852.28	1850.14	10239.2	-2.46859	0	0
FGRAMPH1_01G11579	945.405	874.021	842.017	8391.22	9102.79	10861.8	887.148	9451.95	-3.41364	0	0
FGRAMPH1_01G13401	563.738	700.127	582.51	13564.9	14565.8	15386.5	615.458	14505.7	-4.55789	0	0
FGRAMPH1_01G08277	882.119	854.902	882.507	12720.5	13147.4	14657.9	873.176	13508.6	-3.95153	0	0
FGRAMPH1_01G16827	1098.27	1076.14	1114.41	8794.17	8778.09	8573.66	1096.27	8715.31	-2.991	0	0
FGRAMPH1_01G03705	1537.38	1414.82	1494.46	8965.28	9244.3	9155.93	1482.22	9121.84	-2.62182	0	0
FGRAMPH1_01G16601	17.5255	15.4775	14.7238	9266.99	9562.43	9747.88	15.9089	9525.77	-9.22858	0	0
FGRAMPH1_01G27955	88.6013	110.163	82.8213	8754.69	8722.14	8715.73	93.8619	8730.85	-6.53749	0	0
FGRAMPH1_01G05585	618.262	620.009	587.111	4952.92	4799.32	4671.06	608.461	4807.77	-2.98234	0	0
FGRAMPH1_01G14653	196.675	193.923	209.814	7124.64	6753.05	6420.02	200.138	6765.9	-5.07911	0	0
FGRAMPH1_01G20813	572.501	589.054	580.669	4117.65	4055.56	3969.33	580.741	4047.51	-2.80093	0	0
FGRAMPH1_01G01099	143.125	168.431	163.802	5486.49	5850.23	5281.31	158.453	5539.34	-5.1256	0	0
FGRAMPH1_01G14693	26.2883	22.761	14.7238	4964.06	5737.24	6244.58	21.2577	5648.63	-8.05904	0	0
FGRAMPH1_01G11491	449.822	405.145	402.143	4037.67	4461.44	4400.91	419.037	4300.01	-3.35994	0	0
FGRAMPH1_01G12173	38.9456	31.8653	49.6928	4809.15	4563.46	4525.76	40.1679	4632.79	-6.85002	0	0
FGRAMPH1_01G03703	22.3937	15.4775	10.1226	4390	4334.19	4337.41	15.9979	4353.87	-8.09872	0	0
FGRAMPH1_01G27959	235.621	239.445	197.851	3731.9	4231.08	4398.76	224.306	4120.58	-4.19965	0	0
FGRAMPH1_01G18909	302.802	296.803	299.077	3285.41	3405.05	4029.6	299.561	3573.35	-3.57638	0	0
FGRAMPH1_01G21985	132.415	95.596	124.232	3640.78	4072.01	3995.16	117.414	3902.65	-5.0576	0	0
FGRAMPH1_01G10771	139.231	152.954	170.244	3645.85	3362.26	3390.29	154.143	3466.13	-4.48948	0	0
FGRAMPH1_01G15035	145.072	117.447	117.79	3060.65	2945.41	2749.9	126.77	2918.65	-4.52796	0	0
FGRAMPH1_01G26259	101.259	70.1038	77.2999	2326.62	2583.4	2472.22	82.8874	2460.75	-4.89653	0	0
FGRAMPH1_01G10731	102.232	115.626	124.232	2118.05	2274.05	2473.29	114.03	2288.47	-4.32486	0	0
FGRAMPH1_01G20065	74.9703	62.8203	63.4963	2146.4	2186.29	2436.7	67.0956	2256.47	-5.07426	0	0
FGRAMPH1_01G10699	147.02	129.282	151.839	2115.02	2100.73	2054.62	142.714	2090.12	-3.87327	0	0
FGRAMPH1_01G17383	116.837	101.059	126.993	1857.85	2038.2	2064.31	114.963	1986.79	-4.11166	6.97276e-305	6.04931e-303
FGRAMPH1_01G19467	54.5239	43.701	57.9749	1718.13	1795.77	1825.37	52.0666	1779.76	-5.09675	1.88498e-302	1.60449e-300
FGRAMPH1_01G17469	7865.07	8040.99	7793.48	31363.8	28930.8	30556.7	7899.85	30283.8	-1.93866	7.02692e-301	5.90698e-299
FGRAMPH1_01G11819	49.6557	46.4324	53.3737	1848.74	1757.37	1706.98	49.8206	1771.03	-5.15209	1.95123e-300	1.63012e-298
FGRAMPH1_01G07365	336.88	284.967	302.758	2798.42	2593.28	2747.75	308.202	2713.15	-3.1395	4.76426e-297	3.9558e-295
FGRAMPH1_01G19959	16105	16330.5	16213.7	50856.6	50724.7	50806.9	16216.4	50796.1	-1.64726	8.16549e-288	6.53915e-286
FGRAMPH1_01G28237	732.178	752.022	685.576	4226.99	4001.81	4026.37	723.259	4085.06	-2.49792	9.605e-287	7.64671e-285
FGRAMPH1_01G18923	1937.55	2059.41	1934.34	8118.87	8115.51	8271.22	1977.1	8168.53	-2.04654	2.17972e-285	1.71513e-283
FGRAMPH1_01G02347	106.127	65.5516	73.6189	1786.98	1916.44	1806	81.7658	1836.47	-4.4954	8.71419e-282	6.77803e-280
FGRAMPH1_01G22143	3.89456	13.6566	9.20237	8567.38	8431.44	7857.93	8.91784	8285.58	-9.84242	2.51523e-280	1.93415e-278
FGRAMPH1_01G02433	3669.65	3740.08	3659.78	13536.5	13076.1	13023	3689.84	13211.9	-1.84021	1.05854e-278	8.04846e-277
FGRAMPH1_01G11449	685.443	596.337	651.528	3728.87	3850.42	3930.58	644.436	3836.62	-2.57436	2.0812e-276	1.55619e-274
FGRAMPH1_01G18335	28956.1	30100.9	29856.2	97033.6	99051.3	94116.5	29637.7	96733.8	-1.70657	1.96924e-275	1.43289e-273
FGRAMPH1_01G19265	143.125	151.133	176.685	1810.27	1841.84	1871.65	156.981	1841.25	-3.55066	2.50338e-272	1.76462e-270
FGRAMPH1_01G10853	2911.19	3093.67	2891.38	11619.9	11538.1	11128.8	2965.41	11428.9	-1.9463	8.3839e-270	5.81885e-268
FGRAMPH1_01G03077	928.853	899.513	854.9	5139.21	4792.73	4581.73	894.422	4837.89	-2.43575	1.14186e-264	7.80503e-263
FGRAMPH1_01G26475	180.124	191.192	198.771	2002.63	2034.91	1829.68	190.029	1955.74	-3.36267	7.00194e-264	4.71464e-262
FGRAMPH1_01G07687	4602.4	4800.74	4833.08	16606.3	17012.1	16206.6	4745.41	16608.3	-1.80721	2.17273e-263	1.45573e-261
FGRAMPH1_01G26809	3525.55	3555.26	3435.24	12089.7	12345.5	11903.7	3505.35	12113	-1.78892	7.31834e-259	4.73906e-257
FGRAMPH1_01G13603	205.438	182.088	184.968	1912.52	1859.39	1782.32	190.831	1851.41	-3.27967	1.23163e-256	7.75295e-255
FGRAMPH1_01G06293	1696.08	1522.25	1442.01	7395.97	7300.44	7422.04	1553.45	7372.82	-2.24722	9.80459e-253	6.08694e-251
FGRAMPH1_01G19605	1297.86	1414.82	1390.48	6180.02	6189.2	5739.81	1367.72	6036.34	-2.1416	4.38197e-243	2.64757e-241
FGRAMPH1_01G04361	3530.42	3437.82	3345.98	11910.5	11477.8	11701.3	3438.07	11696.5	-1.76654	1.51464e-242	9.11075e-241
FGRAMPH1_01G21965	6788.22	6648.02	6935.82	21366.8	20666.1	21235	6790.69	21089.3	-1.63491	1.83316e-237	1.07402e-235
FGRAMPH1_01G19611	148.967	159.327	133.434	1572.34	1615.86	1493.88	147.243	1560.69	-3.40584	1.58135e-230	9.18543e-229
FGRAMPH1_01G02859	975.588	976.901	1047.23	4181.43	4268.37	4268.53	999.906	4239.45	-2.08381	1.60485e-229	9.28205e-228
FGRAMPH1_01G22437	2772.93	2688.52	2676.97	9264.96	9211.39	8811.52	2712.81	9095.96	-1.74556	1.46126e-221	8.13854e-220
FGRAMPH1_01G19523	1088.53	825.768	908.274	5758.84	5989.55	6373.74	940.857	6040.71	-2.6835	1.23225e-220	6.80702e-219
FGRAMPH1_01G26715	13.631	20.0296	22.0857	1724.21	1714.59	2112.74	18.5821	1850.51	-6.63108	3.7147e-219	2.04369e-217
FGRAMPH1_01G23145	2694.06	2959.84	3139.85	12108.9	13144.1	13603.1	2931.25	12952.1	-2.14333	1.1535e-218	6.32042e-217
FGRAMPH1_01G06571	4843.86	5012.87	5113.76	17417.2	15974.3	16980.5	4990.16	16790.7	-1.75048	2.62234e-218	1.43108e-216
FGRAMPH1_01G22557	1243.34	1276.43	1423.61	5831.73	5707.62	6234.9	1314.46	5924.75	-2.17202	6.47778e-217	3.49284e-215
FGRAMPH1_01G20909	18394	17341.1	17565.5	55304.3	52177.1	53294.2	17766.9	53591.9	-1.59287	3.42735e-216	1.82621e-214
FGRAMPH1_01G16959	751.651	577.218	599.994	4117.65	4010.58	4036.06	642.954	4054.76	-2.65815	2.8449e-214	1.50402e-212
FGRAMPH1_01G25187	714.652	562.651	624.841	3746.08	3716.59	4106.01	634.048	3856.23	-2.60554	4.47063e-211	2.32713e-209
FGRAMPH1_01G24685	495.583	514.398	522.694	2495.7	2627.28	2734.83	510.892	2619.27	-2.3576	5.06094e-207	2.60436e-205
FGRAMPH1_01G17583	990.193	986.915	978.212	4079.18	3862.49	3831.56	985.107	3924.41	-1.99429	3.80498e-206	1.95063e-204
FGRAMPH1_01G17839	350.511	330.489	273.31	2174.75	2144.61	2168.71	318.103	2162.69	-2.76634	1.66847e-204	8.48914e-203
FGRAMPH1_01G01071	1306.63	1349.27	1199.07	5869.19	5232.63	5821.61	1284.99	5641.14	-2.13438	1.6118e-200	8.04949e-199
FGRAMPH1_01G17749	648.445	589.964	585.271	2789.31	2817.06	2894.12	607.893	2833.5	-2.22132	1.24365e-199	6.18808e-198
FGRAMPH1_01G26473	5099.93	5137.6	5244.43	15740.6	14787.4	15056.1	5160.65	15194.7	-1.55796	1.0307e-195	4.89456e-194
FGRAMPH1_01G13579	21173.8	22370.4	22691.2	68229.3	66678.1	63286.4	22078.4	66064.6	-1.58122	1.05249e-195	4.98057e-194
FGRAMPH1_01G10757	5471.86	5531.82	5491.05	17316	17417.9	16000	5498.25	16911.3	-1.62095	7.1348e-195	3.32974e-193
FGRAMPH1_01G26137	2380.55	2600.21	2330.04	8880.23	8807.7	8357.33	2436.93	8681.75	-1.83281	7.71787e-195	3.58947e-193
FGRAMPH1_01G15337	3929.61	4075.12	4189.84	12761	12251.1	13148.9	4064.86	12720.3	-1.64579	7.41866e-194	3.40353e-192
FGRAMPH1_01G22779	2965.71	2913.4	2796.6	8977.43	8828.55	8759.85	2891.9	8855.28	-1.61464	2.53368e-193	1.15457e-191
FGRAMPH1_01G14303	390.43	377.832	414.107	2079.58	2034.91	2112.74	394.123	2075.74	-2.39692	1.10385e-192	5.01327e-191
FGRAMPH1_01G22543	13899.7	14358.5	14191	38683.8	37317.3	39284.3	14149.7	38428.5	-1.44139	3.30677e-192	1.49678e-190
FGRAMPH1_01G14695	1011.61	935.02	994.776	3772.4	3891.01	4059.73	980.47	3907.72	-1.99498	4.091e-192	1.84558e-190
FGRAMPH1_01G06779	5019.12	4712.43	4852.41	14685.6	15097.8	14187.5	4861.32	14657	-1.59226	3.49501e-191	1.56627e-189
FGRAMPH1_01G26389	945.405	755.664	778.52	4422.4	4581.02	4125.39	826.53	4376.27	-2.40547	2.1506e-185	9.24005e-184
FGRAMPH1_01G13607	166.493	153.864	171.164	1433.63	1465.57	1270.01	163.84	1389.74	-3.0849	2.59645e-180	1.08794e-178
FGRAMPH1_01G16581	295.013	281.325	303.678	1675.61	1635.61	1676.85	293.339	1662.69	-2.5031	1.38755e-179	5.7782e-178
FGRAMPH1_01G05005	1186.87	1088.88	1119.01	4168.27	4319.93	4041.44	1131.59	4176.55	-1.8843	1.71055e-179	7.10141e-178
FGRAMPH1_01G02771	18402.8	17781.8	17631.7	47363.6	48141.2	45891.6	17938.8	47132.1	-1.39365	2.7411e-179	1.1345e-177
FGRAMPH1_01G14231	3311.35	3681.81	4003.03	19509	19490.2	16004.3	3665.4	18334.5	-2.32239	1.99879e-178	8.19747e-177
FGRAMPH1_01G10605	2796.3	2843.3	2830.65	8016.61	8410.59	8223.87	2823.41	8217.02	-1.54107	2.84299e-178	1.15895e-176
FGRAMPH1_01G25703	7597.32	7213.4	7276.31	20441.4	19602	20019.9	7362.35	20021.1	-1.44338	3.64037e-177	1.47071e-175
FGRAMPH1_01G27957	180.124	186.64	241.102	1546.02	1648.77	1646.71	202.622	1613.83	-2.99227	4.89041e-177	1.96985e-175
FGRAMPH1_01G14649	1428.33	1444.87	1476.06	4793.97	4640.25	4623.71	1449.75	4685.98	-1.69253	8.8128e-175	3.49772e-173
FGRAMPH1_01G15169	746.782	792.992	738.03	3121.39	2911.4	3095.39	759.268	3042.73	-2.00261	7.955e-174	3.13886e-172
FGRAMPH1_01G15101	345.642	386.026	377.297	2089.7	2281.73	2576.62	369.655	2316.02	-2.64648	8.80314e-174	3.46342e-172
FGRAMPH1_01G25693	12971.8	12025.1	12562.2	35201	33786.1	33682.2	12519.7	34223.1	-1.45083	1.88918e-172	7.34716e-171
FGRAMPH1_01G09983	1031.09	1021.51	1061.03	3552.7	3575.08	3572.18	1037.88	3566.65	-1.78089	2.30524e-172	8.93958e-171
FGRAMPH1_01G04139	563.738	540.8	506.13	2320.54	2356.33	2336.61	536.89	2337.83	-2.12291	4.73372e-171	1.82524e-169
FGRAMPH1_01G19117	3598.58	3364.98	3471.13	10587.2	10070.3	9997.58	3478.23	10218.4	-1.55493	3.01015e-170	1.15409e-168
FGRAMPH1_01G17405	9591.34	9385.71	9775.67	26423	25149.5	27397.8	9584.24	26323.4	-1.45763	9.09087e-167	3.38011e-165
FGRAMPH1_01G03009	5445.57	5430.77	5453.32	14510.5	14131.4	13883	5443.22	14174.9	-1.38084	2.13365e-166	7.91145e-165
FGRAMPH1_01G19891	563.738	567.203	593.553	2750.84	2898.24	3387.06	574.831	3012.04	-2.38925	2.164e-166	8.00207e-165
FGRAMPH1_01G09879	352.458	291.34	283.433	1854.82	1770.54	1808.15	309.077	1811.17	-2.55266	1.43687e-165	5.25585e-164
FGRAMPH1_01G18409	100.285	112.894	99.3856	1037.76	1100.28	992.331	104.188	1043.46	-3.32312	3.80509e-165	1.38809e-163
FGRAMPH1_01G03661	1029.14	1016.96	1033.43	3617.5	3409.43	3612	1026.51	3546.31	-1.78871	2.77275e-164	1.00607e-162
FGRAMPH1_01G17457	2704.77	2590.2	2699.97	7567.08	7381.62	7476.93	2664.98	7475.21	-1.48811	1.05299e-162	3.78016e-161
FGRAMPH1_01G13815	1920.02	1895.53	1871.76	6280.25	6142.03	5699.99	1895.77	6040.75	-1.67207	1.20959e-162	4.33085e-161
FGRAMPH1_01G10351	1560.75	1626.95	1534.03	5072.39	5037.36	4813.13	1573.91	4974.29	-1.66009	1.27294e-162	4.54564e-161
FGRAMPH1_01G28115	1636.69	1872.77	1917.77	6707.51	7169.9	7679.27	1809.08	7185.56	-1.98941	4.64475e-162	1.65268e-160
FGRAMPH1_01G10231	409.903	364.175	409.505	1865.95	1909.85	1909.32	394.528	1895.04	-2.26454	4.65252e-162	1.65268e-160
FGRAMPH1_01G11029	5620.83	5460.81	5595.96	16487.8	15317.2	15099.2	5559.2	15634.7	-1.49189	9.02848e-162	3.19873e-160
FGRAMPH1_01G24819	2688.22	2679.42	2423.9	8000.41	8028.84	7879.46	2597.18	7969.57	-1.61766	1.93321e-161	6.81355e-160
FGRAMPH1_01G01687	6710.33	7893.5	8324.46	30241	33237.6	35975.8	7642.77	33151.5	-2.11679	4.43465e-160	1.54289e-158
FGRAMPH1_01G20215	2793.38	3209.3	3156.41	9987.86	9734.66	9764.03	3053.03	9828.85	-1.68653	1.00672e-159	3.49357e-158
FGRAMPH1_01G12177	759.44	659.157	736.189	3107.22	2865.33	2925.33	718.262	2965.96	-2.04663	1.50326e-158	5.15067e-157
FGRAMPH1_01G22627	5516.65	5426.21	5337.37	13609.4	14055.7	13783.9	5426.75	13816.3	-1.34823	3.65875e-158	1.24729e-156
FGRAMPH1_01G01229	1540.3	1707.98	1532.19	5379.17	5320.38	5137.09	1593.49	5278.88	-1.72784	9.23576e-158	3.12492e-156
FGRAMPH1_01G13587	749.703	798.455	835.575	3017.11	3033.17	2890.89	794.578	2980.39	-1.90681	1.87417e-157	6.30969e-156
FGRAMPH1_01G15033	16.5519	11.8357	11.0428	1200.77	1230.82	1062.29	13.1435	1164.63	-6.4763	1.49297e-156	5.00143e-155
FGRAMPH1_01G19687	1091.45	1163.54	1042.63	3766.33	3713.3	3835.87	1099.21	3771.83	-1.77869	2.46081e-156	8.22336e-155
FGRAMPH1_01G15355	316.433	354.161	316.561	1637.14	1698.13	1787.7	329.052	1707.66	-2.37489	1.11441e-155	3.69668e-154
FGRAMPH1_01G20083	2329.92	2259.71	2202.13	7205.63	6552.3	6916.18	2263.92	6891.37	-1.6062	2.41354e-154	7.92835e-153
FGRAMPH1_01G14719	3234.43	2863.33	2990.77	9466.44	9314.51	8975.11	3029.51	9252.02	-1.61095	4.54764e-154	1.49026e-152
FGRAMPH1_01G09751	577.369	601.8	659.81	2446.09	2493.45	2459.3	612.993	2466.28	-2.00787	7.82654e-154	2.55239e-152
FGRAMPH1_01G06129	1778.84	1736.21	1830.35	5381.19	5265.53	5143.55	1781.8	5263.42	-1.56274	1.04211e-153	3.37415e-152
FGRAMPH1_01G23645	4223.65	3886.66	4086.77	12053.3	11216.7	12214.7	4065.7	11828.2	-1.54081	1.23901e-151	3.99257e-150
FGRAMPH1_01G20381	22215.6	22587.1	22171.3	53065.7	55473.5	52417.1	22324.6	53652.1	-1.26499	3.93789e-151	1.26292e-149
FGRAMPH1_01G17319	1983.31	1926.49	1877.28	5819.58	5812.93	5458.9	1929.03	5697.14	-1.56253	1.46758e-148	4.61914e-147
FGRAMPH1_01G17177	909.38	814.842	901.832	3658	3213.07	3380.6	875.352	3417.22	-1.96544	7.15406e-148	2.23094e-146
FGRAMPH1_01G19893	2624.94	2670.32	2780.04	7922.45	7945.47	7358.54	2691.76	7742.15	-1.52412	3.44813e-147	1.06789e-145
FGRAMPH1_01G07063	575.422	477.07	448.155	2539.23	2372.78	2605.68	500.216	2505.9	-2.32601	3.61048e-147	1.11562e-145
FGRAMPH1_01G15141	38.9456	40.9697	37.7297	744.153	726.205	826.584	39.215	765.648	-4.28683	1.60353e-145	4.87689e-144
FGRAMPH1_01G20637	1363.1	1141.69	1206.43	4571.23	4397.82	4370.78	1237.07	4446.61	-1.84644	1.37428e-144	4.13322e-143
FGRAMPH1_01G07911	2914.11	2826.91	2845.37	7970.04	7857.71	7451.1	2862.13	7759.62	-1.43901	3.53938e-144	1.05744e-142
FGRAMPH1_01G19249	528.687	528.965	595.393	2224.36	2199.46	2175.16	551.015	2199.66	-1.99686	2.5087e-143	7.44577e-142
FGRAMPH1_01G19281	4210.02	4147.96	4330.63	12082.6	11531.5	10944.7	4229.54	11519.6	-1.44557	3.00846e-141	8.77512e-140
FGRAMPH1_01G23527	4426.17	4147.05	4003.03	11875.1	12077.8	11251.4	4192.08	11734.8	-1.48519	1.01098e-140	2.92988e-139
FGRAMPH1_01G10523	1015.51	1164.45	1172.38	3968.82	3774.73	3913.36	1117.45	3885.64	-1.79744	1.05676e-140	3.05603e-139
FGRAMPH1_01G25707	5209.95	4139.76	4474.19	16996.1	16379.1	16094.7	4607.97	16490	-1.83961	4.36788e-139	1.24715e-137
FGRAMPH1_01G01197	668.891	609.994	605.516	2454.19	2351.94	2295.71	628.134	2367.28	-1.91483	1.06527e-138	3.0162e-137
FGRAMPH1_01G07539	1085.61	1041.54	1108.89	4059.94	3979.87	3515.14	1078.68	3851.65	-1.83638	1.39002e-137	3.89494e-136
FGRAMPH1_01G17421	499.478	572.666	610.117	2446.09	2739.18	2972.69	560.753	2719.32	-2.27682	7.99334e-136	2.21684e-134
FGRAMPH1_01G12719	433.27	333.22	336.807	1955.05	2010.78	1870.58	367.766	1945.47	-2.40499	8.18626e-136	2.2657e-134
FGRAMPH1_01G14227	99.3114	122.909	115.95	966.893	876.492	951.433	112.723	931.606	-3.04508	2.52876e-135	6.97032e-134
FGRAMPH1_01G04769	3645.31	2974.4	3104.88	10762.4	10961.1	11205.2	3241.53	10976.2	-1.75991	3.47343e-135	9.55476e-134
FGRAMPH1_01G06477	1061.27	955.96	902.752	3872.64	3418.21	3679.81	973.327	3656.88	-1.91032	1.09178e-134	2.98509e-133
FGRAMPH1_01G15927	88767.8	80796.9	82992.5	203076	203202	209723	84185.7	205334	-1.28633	2.06324e-134	5.6072e-133
FGRAMPH1_01G18435	532.582	498.01	495.087	1939.86	1992.13	2134.27	508.56	2022.08	-1.9917	5.42048e-134	1.46721e-132
FGRAMPH1_01G17997	212.254	234.893	259.507	1303.03	1253.86	1309.83	235.551	1288.91	-2.45091	1.65669e-133	4.47537e-132
FGRAMPH1_01G02701	181.097	204.849	265.028	1442.75	1472.16	1417.46	216.991	1444.12	-2.73277	6.71051e-133	1.80916e-131
FGRAMPH1_01G14457	20793.1	18163.2	19485.1	55993.7	62831	65609	19480.5	61477.9	-1.65806	3.52933e-132	9.45861e-131
FGRAMPH1_01G17511	1565.61	1504.04	1562.56	4275.59	4255.21	4429.97	1544.07	4320.26	-1.48447	6.49016e-132	1.73592e-130
FGRAMPH1_01G00807	1518.88	1453.97	1660.11	4944.82	5195.33	4731.33	1544.32	4957.16	-1.68248	8.42992e-132	2.24588e-130
FGRAMPH1_01G25699	8908.81	8384.23	8344.71	20404	20625.5	20085.6	8545.92	20371.7	-1.25333	1.85381e-131	4.92918e-130
FGRAMPH1_01G27119	1646.43	1778.09	1648.14	4967.1	4768.6	5156.46	1690.89	4964.05	-1.55359	3.4915e-131	9.26549e-130
FGRAMPH1_01G19165	105.153	94.6856	93.8641	863.623	792.024	863.178	97.901	839.608	-3.10186	5.74918e-131	1.51971e-129
FGRAMPH1_01G12169	171.361	106.521	151.839	1208.87	1189.13	1129.02	143.24	1175.67	-3.04012	2.45309e-129	6.43414e-128
FGRAMPH1_01G00483	109.048	108.342	91.1034	834.262	830.419	842.728	102.831	835.803	-3.0237	9.35109e-129	2.41984e-127
FGRAMPH1_01G15939	20746.3	21581.9	19408.7	50314.9	49813.1	50779	20579	50302.3	-1.28945	1.09427e-128	2.8263e-127
FGRAMPH1_01G03257	2013.49	2019.35	1976.67	5346.77	5278.7	5116.64	2003.17	5247.37	-1.38937	1.71519e-128	4.41319e-127
FGRAMPH1_01G03043	1917.1	1793.56	1762.25	5170.6	4938.63	5113.41	1824.31	5074.22	-1.47617	2.12414e-127	5.41396e-126
FGRAMPH1_01G14551	4116.55	3962.23	4136.46	11347.6	10196.5	10667	4071.75	10737	-1.399	1.25364e-126	3.1773e-125
FGRAMPH1_01G10979	5329.71	5255.05	5230.63	14052.9	12723.9	13124.2	5271.8	13300.3	-1.33519	5.8347e-126	1.47052e-124
FGRAMPH1_01G27027	713.679	620.919	629.442	2532.15	2353.04	2366.74	654.68	2417.31	-1.88549	3.11197e-125	7.82851e-124
FGRAMPH1_01G22659	132.415	117.447	136.195	883.872	945.602	869.635	128.686	899.703	-2.80612	1.05892e-123	2.65397e-122
FGRAMPH1_01G24121	1148.9	1316.49	1132.81	4879.01	4180.62	5131.71	1199.4	4730.45	-1.97952	1.33061e-122	3.31037e-121
FGRAMPH1_01G20277	4090.26	4548.55	4364.68	11211.9	10844.8	10967.3	4334.5	11008	-1.34448	1.81744e-122	4.50498e-121
FGRAMPH1_01G24459	3697.89	3700.93	3591.68	8840.75	9661.16	9160.23	3663.5	9220.71	-1.33159	6.55286e-122	1.61837e-120
FGRAMPH1_01G20375	143.125	151.133	140.796	1013.47	900.626	922.373	145.018	945.488	-2.70494	6.77914e-122	1.6712e-120
FGRAMPH1_01G24527	1730.16	1840.91	1869.92	5174.65	4922.18	5435.22	1813.66	5177.35	-1.51312	7.76918e-122	1.91178e-120
FGRAMPH1_01G04487	4684.19	4850.82	4992.28	11651.3	11946.2	12662.5	4842.43	12086.6	-1.3195	7.90848e-121	1.91473e-119
FGRAMPH1_01G23855	2513.94	2300.68	2136.79	6674.09	6642.25	6803.18	2317.14	6706.51	-1.53351	5.69335e-120	1.37596e-118
FGRAMPH1_01G06625	274.567	266.758	268.709	1361.75	1200.1	1299.07	270.011	1286.97	-2.25347	7.54839e-120	1.82103e-118
FGRAMPH1_01G08275	400.166	379.653	402.143	1623.98	1604.89	1491.73	393.988	1573.53	-1.99813	1.12771e-118	2.69654e-117
FGRAMPH1_01G23329	8517.41	8864.03	9172.92	22358	22408.1	20539.8	8851.45	21768.6	-1.29823	3.93756e-116	9.25189e-115
FGRAMPH1_01G22893	649.418	675.545	629.442	2088.69	2104.02	2180.55	651.469	2124.42	-1.70516	1.53672e-115	3.59205e-114
FGRAMPH1_01G10663	6021.97	5264.16	5253.63	15098.7	15832.8	14678.3	5513.25	15203.3	-1.46355	5.15653e-115	1.19706e-113
FGRAMPH1_01G17743	1772.03	1968.37	1994.15	5481.42	5434.47	6019.64	1911.52	5645.18	-1.56198	8.31112e-115	1.92607e-113
FGRAMPH1_01G22577	39.9193	34.5967	34.0488	624.684	561.657	570.429	36.1882	585.59	-4.01894	5.02833e-114	1.15345e-112
FGRAMPH1_01G20351	965.852	1060.66	911.034	3261.11	3367.75	3039.42	979.182	3222.76	-1.71847	9.34955e-114	2.13384e-112
FGRAMPH1_01G04773	6015.15	6411.31	6430.61	15597.9	17084.5	15328.4	6285.69	16003.6	-1.34814	1.39455e-113	3.17741e-112
FGRAMPH1_01G27493	7455.17	8020.96	7813.73	18518.8	17724	19225.6	7763.29	18489.5	-1.25191	1.8172e-113	4.13345e-112
FGRAMPH1_01G18277	23.3674	28.2236	26.6869	555.837	595.664	549.98	26.0926	567.16	-4.43927	1.89273e-113	4.29801e-112
FGRAMPH1_01G04557	1211.21	1193.58	1210.11	3666.09	3308.51	3423.65	1204.97	3466.09	-1.52457	1.95982e-113	4.44292e-112
FGRAMPH1_01G02889	920.091	809.38	750.913	3089	2882.88	2833.85	826.795	2935.24	-1.82872	8.3688e-113	1.89087e-111
FGRAMPH1_01G26213	68.1549	58.2681	69.0178	680.369	750.339	944.975	65.1469	791.894	-3.60417	4.37533e-112	9.86929e-111
FGRAMPH1_01G04751	1046.66	987.826	980.972	3246.94	3002.45	2922.1	1005.15	3057.16	-1.60526	6.14654e-112	1.38185e-110
FGRAMPH1_01G18633	385.562	334.131	323.923	1631.06	1574.18	1425	347.872	1543.41	-2.15078	5.16673e-111	1.1539e-109
FGRAMPH1_01G18519	2616.17	2417.21	2270.22	6594.11	6524.88	6963.54	2434.54	6694.18	-1.4595	1.1037e-110	2.45681e-109
FGRAMPH1_01G03517	92.4959	115.626	91.1034	839.324	865.522	721.109	99.7417	808.652	-3.01781	9.67755e-109	2.12279e-107
FGRAMPH1_01G13187	346.616	342.325	362.573	1404.27	1324.06	1351.81	350.505	1360.05	-1.95628	4.9855e-108	1.08653e-106
FGRAMPH1_01G24621	659.155	760.216	787.723	2482.54	2419.95	2457.15	735.698	2453.21	-1.73676	5.71671e-108	1.24189e-106
FGRAMPH1_01G26227	421.586	447.025	367.174	1577.4	1710.2	1751.11	411.929	1679.57	-2.02746	1.5161e-107	3.27779e-106
FGRAMPH1_01G03087	5888.58	6119.97	6085.53	15321.5	14489	13677.4	6031.36	14495.9	-1.2651	3.37496e-107	7.22734e-106
FGRAMPH1_01G11311	1228.73	1356.55	1239.56	3521.31	3751.69	3919.82	1274.95	3730.94	-1.5487	5.36176e-107	1.14638e-105
FGRAMPH1_01G14279	1059.32	1068.85	930.359	3064.7	3457.7	3335.4	1019.51	3285.93	-1.68839	9.47137e-107	2.02185e-105
FGRAMPH1_01G17661	444.954	426.996	391.101	1580.44	1580.76	1771.56	421.017	1644.25	-1.96588	3.38067e-106	7.17148e-105
FGRAMPH1_01G22595	9862.98	9567.8	9634.88	21000.3	21417.6	22906.5	9688.55	21774.8	-1.16831	3.73792e-106	7.9169e-105
FGRAMPH1_01G11121	1536.41	1476.73	1483.42	4310.02	4047.88	4724.88	1498.85	4360.92	-1.54092	6.02775e-106	1.27071e-104
FGRAMPH1_01G01991	12799.5	12054.2	12027.5	26711.6	27205.3	28582.8	12293.7	27499.9	-1.16153	6.99259e-106	1.47182e-104
FGRAMPH1_01G02833	884.066	865.827	844.777	2495.7	2406.79	2505.58	864.89	2469.36	-1.51379	3.05989e-105	6.4007e-104
FGRAMPH1_01G14459	5085.33	5314.23	5212.22	12556.5	13712.3	14763.4	5203.93	13677.4	-1.39401	4.43584e-105	9.25033e-104
FGRAMPH1_01G09655	2052.43	2210.54	2068.69	5478.39	5185.45	5200.59	2110.56	5288.14	-1.32508	1.16846e-104	2.42174e-103
FGRAMPH1_01G07379	2259.82	2165.02	2211.33	5344.74	5483.83	5166.15	2212.06	5331.58	-1.26927	1.87121e-104	3.8664e-103
FGRAMPH1_01G16879	3258.78	3217.49	3192.3	7177.28	7121.64	7090.54	3222.86	7129.82	-1.14559	4.27948e-104	8.78885e-103
FGRAMPH1_01G17857	554.975	529.875	523.615	1902.4	1716.78	1919.01	536.155	1846.06	-1.78426	1.00476e-103	2.05726e-102
FGRAMPH1_01G12787	3110.78	3179.25	3042.3	7501.27	7541.78	7000.13	3110.78	7347.73	-1.24003	1.30632e-102	2.65462e-101
FGRAMPH1_01G06559	60.3657	67.3724	69.938	604.435	612.118	573.658	65.8921	596.737	-3.17741	8.76246e-102	1.76475e-100
FGRAMPH1_01G13947	10555.2	9919.23	10578.1	22808.6	22772.3	21816.2	10350.9	22465.7	-1.11802	9.5175e-102	1.91397e-100
FGRAMPH1_01G23915	33.1038	29.134	33.1285	611.522	611.021	474.64	31.7888	565.728	-4.15486	1.40467e-101	2.81224e-100
FGRAMPH1_01G06785	1300.78	1371.12	1411.64	4065	3618.96	3748.69	1361.18	3810.88	-1.48524	1.57501e-101	3.14862e-100
FGRAMPH1_01G06867	7859.23	7668.62	7910.35	18326.4	17998.3	16658.7	7812.74	17661.1	-1.17672	1.85401e-101	3.69546e-100
FGRAMPH1_01G14763	227.832	253.102	212.575	1128.89	1022.39	1131.17	231.17	1094.15	-2.24264	3.11157e-101	6.19295e-100
FGRAMPH1_01G17757	165.519	164.789	191.409	967.906	866.619	947.128	173.906	927.218	-2.41441	5.85429e-101	1.16176e-99
FGRAMPH1_01G09995	1598.72	1574.15	1601.21	4384.94	4127.96	4808.83	1591.36	4440.57	-1.48054	6.11952e-101	1.21262e-99
FGRAMPH1_01G02159	7076.42	6909.32	7103.31	14348.5	14981.5	14917.3	7029.68	14749.1	-1.06908	7.22301e-100	1.41676e-98
FGRAMPH1_01G20161	172.334	158.416	133.434	907.158	837.001	949.28	154.728	897.813	-2.53822	1.08163e-99	2.11544e-98
FGRAMPH1_01G09733	600.736	555.367	536.498	1843.68	1765.05	1893.18	564.201	1833.97	-1.70134	1.2958e-98	2.51612e-97
FGRAMPH1_01G06347	137.283	162.968	156.44	928.42	952.184	800.753	152.231	893.786	-2.55232	1.48046e-98	2.86236e-97
FGRAMPH1_01G04635	521.871	540.8	584.35	1810.27	1725.56	1819.99	549.007	1785.27	-1.70094	2.34937e-98	4.53586e-97
FGRAMPH1_01G06775	2036.86	2018.44	2046.61	4688.67	4630.38	4802.37	2033.97	4707.14	-1.21057	4.68776e-98	9.01195e-97
FGRAMPH1_01G06159	2805.06	2948.91	3067.15	7438.5	7015.23	6863.45	2940.37	7105.72	-1.27292	1.41197e-97	2.6915e-96
FGRAMPH1_01G06567	328.117	295.893	300.917	1165.33	1302.12	1243.11	308.309	1236.85	-2.00466	3.97771e-97	7.55039e-96
FGRAMPH1_01G04971	482.926	541.711	486.805	1702.95	1636.7	1671.47	503.814	1670.37	-1.72881	4.27163e-97	8.09696e-96
FGRAMPH1_01G02533	228.806	260.385	260.427	1156.22	1054.2	1067.67	249.873	1092.7	-2.1279	5.74522e-97	1.08749e-95
FGRAMPH1_01G10629	340.774	374.19	357.972	1355.68	1307.61	1268.94	357.646	1310.74	-1.87336	2.26514e-96	4.2697e-95
FGRAMPH1_01G10939	538.423	412.429	554.903	2188.92	1980.06	2065.38	501.918	2078.12	-2.05062	2.32e-96	4.36702e-95
FGRAMPH1_01G26437	2089.43	1713.45	1767.77	5260.71	5612.18	5654.78	1856.88	5509.22	-1.56935	3.97035e-96	7.45281e-95
FGRAMPH1_01G12421	3752.41	3513.38	3391.99	8411.46	8036.52	8351.94	3552.6	8266.64	-1.21863	4.427e-96	8.29847e-95
FGRAMPH1_01G26835	1389.39	1290.09	1216.55	3671.16	3419.31	3722.86	1298.68	3604.44	-1.47318	1.07837e-95	2.01863e-94
FGRAMPH1_01G22743	149.941	137.476	130.674	765.415	774.472	884.703	139.364	808.197	-2.53672	7.19387e-95	1.33372e-93
FGRAMPH1_01G06573	245.357	276.773	272.39	1294.93	1172.68	1080.59	264.84	1182.73	-2.15846	1.45714e-94	2.6978e-93
FGRAMPH1_01G04827	425.481	392.399	362.573	1596.64	1446.93	1415.31	393.484	1486.29	-1.9184	2.38576e-94	4.41104e-93
FGRAMPH1_01G20195	6909.93	6292.95	6198.71	14888.1	14389.2	15125	6467.2	14800.8	-1.19459	3.02537e-94	5.57838e-93
FGRAMPH1_01G06751	337.853	364.175	352.451	1447.81	1307.61	1263.55	351.493	1339.66	-1.93022	6.89359e-94	1.2642e-92
FGRAMPH1_01G03383	2523.68	2572.9	2644.76	6443.26	6030.13	5858.2	2580.45	6110.53	-1.24372	8.33518e-94	1.52444e-92
FGRAMPH1_01G11249	831.489	906.797	873.305	2663.77	2656.9	2380.73	870.53	2567.13	-1.55993	1.12191e-93	2.04636e-92
FGRAMPH1_01G22583	1388.41	1206.33	1211.95	3556.75	3471.96	3418.27	1268.9	3482.33	-1.45707	6.11073e-93	1.10417e-91
FGRAMPH1_01G19711	7927.38	7101.42	7129.07	16370.4	17232.6	17124.7	7385.96	16909.2	-1.19503	6.69137e-92	1.19316e-90
FGRAMPH1_01G07689	16623.9	17312	17052	36371.4	33623.7	35274	16996	35089.7	-1.04586	1.07252e-91	1.90743e-90
FGRAMPH1_01G20529	559.843	508.025	523.615	2006.68	1732.14	1741.42	530.494	1826.75	-1.78475	1.76783e-91	3.12756e-90
FGRAMPH1_01G01165	2622.01	2256.98	2112.86	6452.37	6780.47	7062.56	2330.62	6765.13	-1.53769	2.23017e-91	3.94035e-90
FGRAMPH1_01G17271	2291.95	2560.15	2301.51	5704.16	5688.97	5776.4	2384.54	5723.18	-1.26291	2.48976e-91	4.38755e-90
FGRAMPH1_01G23401	2102.09	2114.95	2093.54	4802.07	4712.65	4607.56	2103.53	4707.43	-1.16218	1.31548e-90	2.29725e-89
FGRAMPH1_01G10585	624.104	569.935	673.613	1902.4	1973.48	1938.38	622.551	1938.09	-1.63842	1.83449e-90	3.19126e-89
FGRAMPH1_01G20609	726.336	738.366	641.405	2404.58	2085.37	2293.56	702.036	2261.17	-1.68788	4.76133e-90	8.25095e-89
FGRAMPH1_01G19867	9120.09	8834.9	9310.96	19536.3	18392.1	19994.1	9088.65	19307.5	-1.08706	5.3417e-90	9.24483e-89
FGRAMPH1_01G15155	44.7875	47.3428	46.0118	478.891	468.413	496.166	46.0474	481.157	-3.38473	1.97428e-89	3.39949e-88
FGRAMPH1_01G20817	1520.83	1505.87	1460.42	3525.36	3480.74	3635.68	1495.7	3547.26	-1.24597	2.89213e-89	4.96727e-88
FGRAMPH1_01G17287	11545.4	10793.2	11136.7	23184.2	22846.9	22157.4	11158.5	22729.5	-1.02649	8.90645e-89	1.52197e-87
FGRAMPH1_01G13599	184.018	172.073	212.575	956.769	894.044	865.33	189.555	905.381	-2.25605	2.83456e-88	4.82553e-87
FGRAMPH1_01G04021	1491.62	1461.25	1462.26	3521.31	3473.06	3373.07	1471.71	3455.81	-1.23168	6.85593e-88	1.16276e-86
FGRAMPH1_01G04949	29312.4	26778.7	26674	58160.4	57207.8	60201.8	27588.4	58523.3	-1.08498	9.75497e-88	1.64618e-86
FGRAMPH1_01G03615	591.974	590.875	654.288	2010.73	1982.25	1784.47	612.379	1925.82	-1.6529	1.41439e-87	2.37794e-86
FGRAMPH1_01G17429	281.382	261.296	299.997	1148.12	1047.62	1096.73	280.892	1097.49	-1.96658	2.03877e-87	3.41494e-86
FGRAMPH1_01G10361	1529.59	1516.79	1604.89	3649.9	3867.97	3635.68	1550.42	3717.85	-1.26166	3.95991e-87	6.61648e-86
FGRAMPH1_01G03607	2437.02	2439.98	2377.89	5862.11	5370.85	5384.64	2418.3	5539.2	-1.19586	4.54132e-86	7.50455e-85
FGRAMPH1_01G00931	1657.14	1547.75	1548.76	3892.88	3880.04	3636.76	1584.55	3803.23	-1.26346	1.56928e-84	2.55579e-83
FGRAMPH1_01G02615	1765.21	2001.14	1949.98	4726.13	4477.9	4643.08	1905.45	4615.7	-1.27615	6.43622e-84	1.04196e-82
FGRAMPH1_01G13795	134.362	116.536	151.839	754.278	695.489	802.906	134.246	750.891	-2.48419	7.22131e-84	1.16627e-82
FGRAMPH1_01G07281	99.3114	81.029	90.1832	601.397	559.463	595.184	90.1745	585.348	-2.70058	3.08497e-83	4.94692e-82
FGRAMPH1_01G04767	386.535	368.728	427.91	1331.38	1438.15	1306.61	394.391	1358.71	-1.7843	3.20213e-83	5.12266e-82
FGRAMPH1_01G20427	4677.37	4618.65	4325.11	10414.1	9943.08	11330	4540.38	10562.4	-1.21811	5.10065e-83	8.14059e-82
FGRAMPH1_01G22445	13396.3	14173.7	14540.7	28341.6	28413	30195.1	14036.9	28983.2	-1.04595	9.62484e-83	1.5307e-81
FGRAMPH1_01G07913	46.7348	55.5367	46.9321	462.691	454.152	475.716	49.7345	464.187	-3.22093	1.34251e-82	2.13257e-81
FGRAMPH1_01G14707	75.944	80.1186	75.4594	632.784	578.112	509.081	77.174	573.325	-2.8933	2.35182e-82	3.71841e-81
FGRAMPH1_01G19389	336.88	290.43	301.838	1197.73	1192.42	1078.43	309.716	1156.2	-1.90149	2.66914e-82	4.21519e-81
FGRAMPH1_01G19895	588.079	624.561	605.516	1737.37	1657.55	1745.73	606.052	1713.55	-1.49928	3.39329e-82	5.34631e-81
FGRAMPH1_01G01803	61.3394	51.895	56.1344	493.065	603.343	476.793	56.4563	524.4	-3.21663	6.47828e-82	1.0101e-80
FGRAMPH1_01G10275	757.493	836.693	879.746	2282.07	2304.77	2210.68	824.644	2265.84	-1.45764	3.48481e-81	5.40245e-80
FGRAMPH1_01G17341	688.364	687.381	639.565	1922.65	1805.64	1852.28	671.77	1860.19	-1.46976	3.97613e-81	6.15005e-80
FGRAMPH1_01G06761	945.405	1006.03	1108.89	2647.57	2799.51	2846.76	1020.11	2764.61	-1.43782	1.14407e-80	1.76153e-79
FGRAMPH1_01G27481	621.183	620.009	586.191	1689.79	1684.97	1810.31	609.127	1728.35	-1.50466	2.14349e-80	3.28912e-79
FGRAMPH1_01G10595	4745.53	4437.48	4588.3	9750.94	9671.03	10657.3	4590.43	10026.4	-1.12717	3.59921e-80	5.50415e-79
FGRAMPH1_01G12179	825.647	772.962	739.87	2090.72	2111.7	2032.02	779.493	2078.14	-1.41515	9.51368e-80	1.44186e-78
FGRAMPH1_01G23355	2703.8	2789.58	2779.11	5841.86	6205.65	6589	2757.5	6212.17	-1.17156	2.19678e-79	3.31452e-78
FGRAMPH1_01G21199	131.442	140.208	133.434	651.008	676.841	750.168	135.028	692.672	-2.35819	2.66783e-79	4.02076e-78
FGRAMPH1_01G23853	520.898	378.742	407.665	1608.79	1648.77	1667.16	435.768	1641.57	-1.91496	5.13457e-79	7.66167e-78
FGRAMPH1_01G09929	3182.83	3160.13	3153.65	6668.02	6361.42	6378.04	3165.54	6469.16	-1.03123	7.06986e-79	1.05262e-77
FGRAMPH1_01G07645	2022.25	2083.99	2044.77	4298.88	4538.23	4558.05	2050.34	4465.05	-1.12262	8.17509e-79	1.21451e-77
FGRAMPH1_01G22155	0	7.28351	5.52142	800.851	745.951	845.957	4.26831	797.586	-7.51681	1.79689e-78	2.66073e-77
FGRAMPH1_01G12175	809.095	679.187	695.699	2300.29	2129.25	2078.3	727.994	2169.28	-1.57621	2.36236e-78	3.48661e-77
FGRAMPH1_01G13367	103.206	91.9543	102.146	667.207	582.5	562.895	99.1022	604.201	-2.60941	6.41085e-78	9.43092e-77
FGRAMPH1_01G02843	83.7331	73.7455	57.9749	605.447	564.948	492.937	71.8178	554.444	-2.9514	4.07405e-77	5.93521e-76
FGRAMPH1_01G28121	1959.94	2137.71	2182.8	4828.39	4708.27	4616.17	2093.48	4717.61	-1.17193	9.76974e-77	1.42023e-75
FGRAMPH1_01G14843	17.5255	20.0296	24.8464	393.844	376.266	355.173	20.8005	375.095	-4.16967	1.08744e-76	1.57912e-75
FGRAMPH1_01G13581	37123.9	38524.3	40901.8	83065.7	80139.2	76164.1	38850	79789.7	-1.03828	1.36236e-76	1.97411e-75
FGRAMPH1_01G02133	4554.69	4891.79	5112.84	10096.2	10248	10202.1	4853.1	10182.1	-1.06891	1.46284e-76	2.11743e-75
FGRAMPH1_01G13695	174.282	169.342	192.329	755.29	949.99	977.264	178.651	894.181	-2.32262	1.50981e-76	2.18309e-75
FGRAMPH1_01G11539	165.519	132.014	142.637	697.581	706.459	704.964	146.723	703.001	-2.26231	1.94413e-76	2.79914e-75
FGRAMPH1_01G23763	999.929	945.946	886.188	2433.94	2518.68	2341.99	944.021	2431.54	-1.36532	2.20955e-76	3.17789e-75
FGRAMPH1_01G26041	658.181	556.278	553.062	1824.44	1721.17	1920.09	589.174	1821.9	-1.62965	2.89236e-76	4.15554e-75
FGRAMPH1_01G27671	2992	2755.9	2699.05	6217.48	6000.52	6064.85	2815.65	6094.28	-1.11426	5.0284e-76	7.21679e-75
FGRAMPH1_01G06635	1081.71	1106.18	1109.81	2615.17	2536.23	2753.13	1099.23	2634.84	-1.26112	1.21669e-75	1.74435e-74
FGRAMPH1_01G17211	249.252	249.46	230.979	1043.84	1019.1	871.788	243.231	978.243	-2.00831	1.33018e-75	1.90505e-74
FGRAMPH1_01G07389	737.046	752.933	777.6	2045.16	1919.73	1914.7	755.86	1959.86	-1.37459	2.51843e-75	3.59541e-74
FGRAMPH1_01G23433	418.666	430.637	461.039	1375.92	1483.13	1728.51	436.781	1529.19	-1.8072	1.07954e-74	1.5315e-73
FGRAMPH1_01G12171	102.232	120.178	113.189	577.099	611.021	595.184	111.866	594.435	-2.40809	1.45039e-74	2.05545e-73
FGRAMPH1_01G09575	2293.9	2328.9	2238.02	4697.78	4634.77	4725.95	2286.94	4686.17	-1.03501	2.72344e-73	3.78042e-72
FGRAMPH1_01G07031	8371.36	6929.35	7031.53	17465.8	18439.2	17744.7	7444.08	17883.2	-1.26456	4.73596e-73	6.56054e-72
FGRAMPH1_01G24691	329.091	355.071	308.279	1124.84	1057.49	1107.49	330.814	1096.61	-1.72895	1.00876e-72	1.39312e-71
FGRAMPH1_01G26099	90.5486	91.9543	82.8213	508.252	538.62	506.929	88.4414	517.934	-2.55004	6.67138e-72	9.12024e-71
FGRAMPH1_01G10385	1421.52	1390.24	1478.82	3435.26	3631.02	4168.44	1430.19	3744.91	-1.38857	7.02512e-72	9.59414e-71
FGRAMPH1_01G25935	80.8122	106.521	82.8213	561.912	519.972	551.056	90.0516	544.313	-2.59387	2.45205e-71	3.32859e-70
FGRAMPH1_01G19745	315.46	277.684	265.948	971.956	1037.75	995.56	286.364	1001.75	-1.80753	4.03636e-71	5.46281e-70
FGRAMPH1_01G16969	889.908	854.902	831.894	2101.85	2052.46	2065.38	858.901	2073.23	-1.27167	1.22703e-70	1.64585e-69
FGRAMPH1_01G03349	930.801	936.841	969.009	2505.82	2236.76	2300.01	945.55	2347.53	-1.31212	1.56277e-70	2.09205e-69
FGRAMPH1_01G02935	4051.32	4431.1	4311.31	8390.2	8883.4	8946.05	4264.58	8739.88	-1.03501	1.8842e-70	2.51486e-69
FGRAMPH1_01G26089	800.333	802.096	801.526	1944.92	1933.99	1917.93	801.318	1932.28	-1.26988	1.99634e-70	2.66192e-69
FGRAMPH1_01G27469	588.079	542.621	547.541	1514.63	1557.72	1482.04	559.414	1518.13	-1.44075	2.54369e-70	3.38842e-69
FGRAMPH1_01G10273	1041.8	950.498	977.291	2423.81	2313.54	2338.76	989.862	2358.71	-1.25322	1.12956e-69	1.4973e-68
FGRAMPH1_01G24689	270.672	277.684	286.194	1099.52	1152.93	918.068	278.183	1056.84	-1.92545	1.23859e-69	1.63863e-68
FGRAMPH1_01G09735	3114.68	3506.1	3664.38	7470.9	7821.51	7694.34	3428.39	7662.25	-1.15997	2.77614e-69	3.66201e-68
FGRAMPH1_01G01895	545.239	536.248	505.21	1487.29	1398.66	1457.29	528.899	1447.75	-1.45318	4.87774e-69	6.42798e-68
FGRAMPH1_01G27113	878.224	834.872	923.918	2101.85	2129.25	2141.8	879.005	2124.3	-1.27306	1.07024e-68	1.40628e-67
FGRAMPH1_01G04099	3.89456	10.0148	8.28213	372.583	376.266	427.284	7.39717	392.044	-5.71463	4.09924e-68	5.32429e-67
FGRAMPH1_01G26767	80.8122	98.3274	72.6987	520.401	485.965	579.039	83.9461	528.469	-2.65334	5.36388e-68	6.94687e-67
FGRAMPH1_01G23923	807.148	706.5	811.649	1956.06	2030.52	2120.27	775.099	2035.62	-1.39326	5.40115e-68	6.98845e-67
FGRAMPH1_01G10387	1884.97	1829.07	1930.66	5198.95	5820.61	4449.35	1881.57	5156.3	-1.45438	8.89599e-68	1.14884e-66
FGRAMPH1_01G27391	347.59	318.653	288.034	1225.07	1143.06	1019.24	318.092	1129.12	-1.82882	3.29548e-67	4.22758e-66
FGRAMPH1_01G14717	1241.39	1344.72	1241.4	3520.3	3293.15	2931.79	1275.84	3248.42	-1.34831	7.9506e-67	1.01226e-65
FGRAMPH1_01G07515	242.437	298.624	298.157	986.13	948.893	988.026	279.739	974.35	-1.79899	4.62465e-66	5.86598e-65
FGRAMPH1_01G18899	6701.57	5335.17	5399.03	14543.9	14181.8	14464.1	5811.92	14396.6	-1.30883	5.00427e-66	6.31919e-65
FGRAMPH1_01G20199	1962.86	1856.38	1868.08	4248.26	3878.94	4018.83	1895.77	4048.68	-1.09501	6.00106e-66	7.56223e-65
FGRAMPH1_01G24243	825.647	868.558	975.451	2457.23	2294.9	2202.07	889.886	2318.06	-1.38103	2.3878e-65	2.99227e-64
FGRAMPH1_01G03259	2829.4	3178.34	3099.36	6818.88	6374.59	6265.03	3035.7	6486.17	-1.09522	3.61355e-65	4.5116e-64
FGRAMPH1_01G03645	980.456	872.2	902.752	2374.2	2149	2261.27	918.47	2261.49	-1.30067	4.99684e-65	6.22719e-64
FGRAMPH1_01G26791	347.59	348.698	317.482	1013.47	1098.08	1027.85	337.923	1046.47	-1.63074	6.86536e-65	8.54005e-64
FGRAMPH1_01G26503	1247.23	1398.43	1313.18	2939.15	2900.43	2972.69	1319.62	2937.42	-1.15408	7.65775e-65	9.50826e-64
FGRAMPH1_01G13709	1846.02	1697.97	1685.87	4049.81	3886.62	3662.59	1743.29	3866.34	-1.14955	7.91435e-65	9.81786e-64
FGRAMPH1_01G17755	274.567	289.519	311.04	947.657	925.857	937.441	291.709	936.985	-1.68296	1.21029e-64	1.49863e-63
FGRAMPH1_01G04173	1526.67	1489.48	1633.42	3452.47	3484.03	3918.74	1549.86	3618.41	-1.22311	1.26197e-64	1.55977e-63
FGRAMPH1_01G09731	698.1	673.724	634.043	1777.87	1625.73	1793.08	668.623	1732.23	-1.37387	1.89712e-64	2.3384e-63
FGRAMPH1_01G10007	1809.02	1692.51	1658.27	3693.43	3553.14	3635.68	1719.93	3627.42	-1.07693	2.3372e-64	2.873e-63
FGRAMPH1_01G23023	1310.52	1256.41	1244.16	2820.7	2696.39	2731.6	1270.36	2749.56	-1.11429	2.79482e-64	3.4324e-63
FGRAMPH1_01G04475	1728.21	1786.28	1731.89	3728.87	3554.24	3971.48	1748.79	3751.53	-1.10108	2.2722e-63	2.77295e-62
FGRAMPH1_01G06731	1960.91	2206.9	2217.77	4515.54	4827.84	4560.2	2128.53	4634.53	-1.12217	5.3925e-63	6.56314e-62
FGRAMPH1_01G03045	267.751	238.535	259.507	817.05	881.977	887.932	255.264	862.32	-1.75658	5.5115e-63	6.70194e-62
FGRAMPH1_01G14861	886.987	847.618	800.606	2181.84	1952.64	2175.16	845.07	2103.21	-1.31598	5.85563e-63	7.11401e-62
FGRAMPH1_01G10293	781.834	765.679	757.355	1896.33	1765.05	1824.3	768.289	1828.56	-1.25134	8.03905e-63	9.74042e-62
FGRAMPH1_01G17933	53.5502	52.8054	48.7725	357.396	387.236	417.597	51.7094	387.41	-2.90545	1.99908e-62	2.40067e-61
FGRAMPH1_01G23153	406.008	357.802	406.745	1140.02	1126.61	1122.56	390.185	1129.73	-1.53433	3.77303e-62	4.52295e-61
FGRAMPH1_01G01953	26732.3	23444.7	22934.1	52950.3	48633.8	51577.6	24370.4	51053.9	-1.06694	8.46122e-62	1.00983e-60
FGRAMPH1_01G20037	544.265	565.382	539.259	1407.31	1509.45	1375.49	549.635	1430.75	-1.37994	1.60542e-61	1.90929e-60
FGRAMPH1_01G13693	387.509	344.146	328.525	1117.75	1044.33	1060.14	353.393	1074.07	-1.60494	2.02768e-61	2.40725e-60
FGRAMPH1_01G02705	2234.51	1984.76	1986.79	4570.22	4287.02	4661.37	2068.68	4506.2	-1.12358	3.4654e-61	4.09613e-60
FGRAMPH1_01G18289	365.115	315.012	340.488	985.117	1098.08	1071.98	340.205	1051.73	-1.62874	4.25545e-61	5.0212e-60
FGRAMPH1_01G01843	1686.35	1492.21	1540.48	3349.2	3460.99	3649.67	1573.01	3486.62	-1.14857	4.30761e-61	5.07833e-60
FGRAMPH1_01G23455	551.081	547.174	561.344	1537.92	1473.25	1356.11	553.2	1455.76	-1.39612	6.3678e-61	7.48756e-60
FGRAMPH1_01G19603	7.78913	8.19395	9.20237	312.848	311.544	302.435	8.39515	308.942	-5.20009	1.00156e-60	1.17665e-59
FGRAMPH1_01G26637	588.079	586.322	614.718	1464.01	1544.56	1454.06	596.373	1487.54	-1.31841	1.57177e-60	1.84335e-59
FGRAMPH1_01G24659	140.204	148.401	156.44	696.568	584.694	618.862	148.349	633.375	-2.09404	1.71112e-60	2.00332e-59
FGRAMPH1_01G20519	471.242	365.996	383.739	1324.29	1237.4	1462.67	406.992	1341.45	-1.72203	1.95625e-60	2.28635e-59
FGRAMPH1_01G07269	349.537	297.713	350.61	990.18	1027.88	1066.59	332.62	1028.22	-1.62869	3.57507e-60	4.16395e-59
FGRAMPH1_01G19183	125.6	98.3274	89.263	510.277	537.523	594.107	104.397	547.302	-2.39271	8.62294e-60	9.98314e-59
FGRAMPH1_01G24661	783.781	767.5	734.349	1761.67	1745.31	1842.59	761.876	1783.19	-1.22701	1.57342e-59	1.81385e-58
FGRAMPH1_01G02793	710.758	687.381	731.588	1622.96	1733.24	1715.59	709.909	1690.6	-1.25166	4.4166e-59	5.07422e-58
FGRAMPH1_01G09707	217.122	188.461	162.882	777.564	738.272	703.888	189.488	739.908	-1.96708	4.76559e-59	5.47053e-58
FGRAMPH1_01G01415	763.334	705.59	738.95	1745.47	1687.17	1823.22	735.958	1751.95	-1.25164	7.19195e-59	8.2488e-58
FGRAMPH1_01G10287	884.066	937.752	934.04	2015.8	2231.27	2312.93	918.619	2186.66	-1.25065	1.22102e-58	1.3969e-57
FGRAMPH1_01G19299	207.385	140.208	169.324	795.789	745.951	697.43	172.306	746.39	-2.11767	1.69235e-58	1.92635e-57
FGRAMPH1_01G02813	918.143	798.455	785.882	2103.88	1991.03	2001.88	834.16	2032.26	-1.28552	3.50349e-58	3.96125e-57
FGRAMPH1_01G13169	638.708	592.695	576.068	1611.83	1645.48	1442.22	602.491	1566.51	-1.37905	1.335e-57	1.49445e-56
FGRAMPH1_01G01721	88.6013	108.342	113.189	561.912	517.778	472.488	103.378	517.392	-2.32178	1.78216e-57	1.99337e-56
FGRAMPH1_01G10241	1228.73	1236.38	1215.63	2513.92	2498.93	2653.03	1226.91	2555.3	-1.05842	1.06291e-56	1.1801e-55
FGRAMPH1_01G24961	1474.09	1599.64	1721.76	3560.8	3411.63	3392.44	1598.5	3454.96	-1.1117	3.34411e-56	3.69161e-55
FGRAMPH1_01G14277	2815.77	2732.23	2712.86	5342.72	5543.07	6206.92	2753.62	5697.57	-1.04899	1.63925e-55	1.80078e-54
FGRAMPH1_01G06015	1391.33	1526.81	1504.59	3073.81	2955.28	3102.92	1474.24	3044	-1.04573	2.02028e-55	2.21755e-54
FGRAMPH1_01G10575	436.191	411.518	344.169	1116.74	1219.85	1194.67	397.293	1177.09	-1.56743	2.60443e-55	2.85643e-54
FGRAMPH1_01G24509	721.468	630.023	659.81	1644.22	1576.37	1617.65	670.434	1612.75	-1.26712	3.77296e-55	4.12799e-54
FGRAMPH1_01G13605	59.3921	76.4768	60.7356	428.268	380.654	377.775	65.5348	395.566	-2.59223	1.92057e-54	2.0728e-53
FGRAMPH1_01G06707	225.885	256.744	286.194	798.826	861.134	889.008	256.274	849.656	-1.72773	2.38303e-54	2.56375e-53
FGRAMPH1_01G01517	1352.39	1333.79	1384.96	2660.73	2904.82	2957.62	1357.05	2841.06	-1.06572	7.78148e-54	8.32526e-53
FGRAMPH1_01G02511	57.4448	49.1637	48.7725	387.77	335.678	333.647	51.7937	352.365	-2.76876	7.87043e-54	8.41378e-53
FGRAMPH1_01G06739	1290.07	1392.06	1423.61	3212.52	2843.39	3398.9	1368.58	3151.6	-1.20327	9.53824e-54	1.01806e-52
FGRAMPH1_01G01521	878.224	869.469	876.065	1901.39	1878.04	1845.82	874.586	1875.08	-1.10039	1.07118e-53	1.14063e-52
FGRAMPH1_01G19101	704.916	646.411	628.522	1674.6	1566.5	1530.47	659.95	1590.52	-1.26985	1.79015e-53	1.90023e-52
FGRAMPH1_01G11035	1043.74	897.692	899.992	2220.31	2157.77	2122.43	947.142	2166.84	-1.19467	9.32774e-53	9.77103e-52
FGRAMPH1_01G26671	1207.31	1092.53	1064.71	2383.32	2531.84	2395.8	1121.52	2436.99	-1.11998	1.40043e-52	1.46358e-51
FGRAMPH1_01G03995	460.532	504.383	511.652	1254.43	1292.25	1193.6	492.189	1246.76	-1.34029	1.5363e-52	1.60435e-51
FGRAMPH1_01G23205	311.565	296.803	252.145	838.312	928.05	942.823	286.838	903.062	-1.65496	1.56046e-52	1.62706e-51
FGRAMPH1_01G27419	224.911	233.983	155.52	814.013	773.375	823.355	204.805	803.581	-1.97294	2.16747e-52	2.25303e-51
FGRAMPH1_01G19981	529.661	492.547	484.965	1214.94	1257.15	1238.8	502.391	1236.96	-1.30031	2.49616e-52	2.59271e-51
FGRAMPH1_01G17505	60.3657	54.6263	48.7725	354.359	323.611	372.393	54.5882	350.121	-2.68307	2.91982e-52	3.02811e-51
FGRAMPH1_01G17721	698.1	794.813	759.195	1872.03	1667.42	1878.11	750.703	1805.85	-1.26607	4.33074e-52	4.4708e-51
FGRAMPH1_01G23935	1456.57	1251.85	1259.8	2839.93	2886.17	2852.15	1322.74	2859.42	-1.11269	5.7983e-52	5.98127e-51
FGRAMPH1_01G24905	1457.54	1307.39	1389.56	2999.9	2756.73	2913.49	1384.83	2890.04	-1.06186	6.14733e-52	6.33166e-51
FGRAMPH1_01G04771	655.26	578.128	637.724	1452.87	1487.51	1489.57	623.704	1476.65	-1.24381	7.25193e-52	7.43543e-51
FGRAMPH1_01G12995	118.784	147.491	125.152	576.086	627.476	500.471	130.476	568.011	-2.12072	8.76517e-52	8.97336e-51
FGRAMPH1_01G19921	454.69	396.041	419.628	1092.44	1100.28	1203.28	423.453	1132	-1.41921	1.52669e-51	1.55706e-50
FGRAMPH1_01G14401	668.891	649.143	616.559	1487.29	1464.48	1470.2	644.864	1473.99	-1.19301	2.17332e-51	2.21156e-50
FGRAMPH1_01G03353	1259.89	1137.14	1113.49	2572.64	2690.91	2419.48	1170.17	2561.01	-1.13038	3.59111e-51	3.64061e-50
FGRAMPH1_01G13921	24.341	45.5219	23.9262	317.91	286.313	305.664	31.263	303.296	-3.27333	3.3822e-50	3.40332e-49
FGRAMPH1_01G06549	1229.71	1334.7	1361.95	3150.76	3085.82	2656.26	1308.79	2964.28	-1.1793	3.78095e-50	3.80173e-49
FGRAMPH1_01G22127	0.973641	9.10439	3.68095	297.661	285.216	378.851	4.58632	320.576	-6.10327	4.84655e-50	4.86596e-49
FGRAMPH1_01G19601	483.899	459.771	427.91	1170.4	1117.83	1150.54	457.194	1146.26	-1.32671	7.53185e-50	7.53408e-49
FGRAMPH1_01G09161	144.099	130.193	121.471	479.903	553.978	580.116	131.921	537.999	-2.02845	1.91411e-49	1.89368e-48
FGRAMPH1_01G17423	357.326	430.637	429.751	1090.41	1248.37	1411	405.905	1249.93	-1.62136	2.06813e-49	2.04009e-48
FGRAMPH1_01G16681	226.858	226.699	207.974	664.17	688.907	704.964	220.51	686.014	-1.63746	3.45004e-49	3.38845e-48
FGRAMPH1_01G01793	1079.77	1158.08	1049.07	2278.02	2323.42	2201	1095.64	2267.48	-1.04915	7.25205e-49	7.08659e-48
FGRAMPH1_01G26223	1241.39	1197.23	1233.12	2477.47	2407.89	2703.62	1223.91	2529.66	-1.04753	7.63317e-49	7.45363e-48
FGRAMPH1_01G10867	462.479	445.204	470.241	1077.25	1191.33	1154.85	459.308	1141.14	-1.31269	1.00544e-48	9.79675e-48
FGRAMPH1_01G06927	627.998	580.86	573.307	1346.56	1359.17	1395.94	594.055	1367.22	-1.20301	1.54958e-48	1.50444e-47
FGRAMPH1_01G09759	539.397	548.994	480.364	1332.39	1217.65	1364.72	522.918	1304.92	-1.31966	2.68947e-48	2.60181e-47
FGRAMPH1_01G24543	869.461	876.752	875.145	1852.79	1870.36	1758.64	873.786	1827.27	-1.06432	3.04941e-48	2.93951e-47
FGRAMPH1_01G23979	448.848	472.518	403.064	1342.51	1118.93	1172.07	441.477	1211.17	-1.45653	4.27356e-48	4.11076e-47
FGRAMPH1_01G19285	1171.29	1261.87	1215.63	2472.41	2540.62	2352.75	1216.26	2455.26	-1.01315	4.45539e-48	4.28262e-47
FGRAMPH1_01G18155	972.667	898.603	955.206	2148.43	1943.86	1974.98	942.159	2022.42	-1.10259	5.8577e-48	5.6146e-47
FGRAMPH1_01G22591	2494.47	2669.41	2692.61	4873.95	5306.12	5753.8	2618.83	5311.29	-1.01987	6.93815e-48	6.64081e-47
FGRAMPH1_01G27117	1029.14	1107.09	1075.76	2291.18	2102.92	2309.7	1070.66	2234.6	-1.06141	7.01834e-48	6.71281e-47
FGRAMPH1_01G14627	112.942	76.4768	104.907	485.978	528.747	424.055	98.1087	479.593	-2.29157	2.36547e-47	2.23876e-46
FGRAMPH1_01G16871	1393.28	1067.94	1195.39	2832.85	2808.29	2944.71	1218.87	2861.95	-1.23208	4.40784e-47	4.14564e-46
FGRAMPH1_01G06817	395.298	293.161	271.47	1055.99	1034.46	1253.87	319.976	1114.77	-1.80227	4.99591e-47	4.69547e-46
FGRAMPH1_01G16907	477.084	394.22	410.426	1198.75	1067.37	1267.86	427.243	1177.99	-1.46435	5.15785e-47	4.84094e-46
FGRAMPH1_01G01475	638.708	644.59	670.853	1384.02	1495.19	1541.24	651.384	1473.48	-1.17721	8.48675e-47	7.91044e-46
FGRAMPH1_01G24523	919.117	768.41	875.145	1881.14	1959.22	1886.72	854.224	1909.03	-1.16063	1.32174e-46	1.22776e-45
FGRAMPH1_01G09607	698.1	694.665	724.226	1666.5	1695.94	1472.35	705.664	1611.6	-1.19146	1.90358e-46	1.76218e-45
FGRAMPH1_01G21999	700.048	662.799	727.907	1524.76	1645.48	1845.82	696.918	1672.02	-1.26232	3.93149e-46	3.62458e-45
FGRAMPH1_01G26577	307.67	293.161	290.795	855.523	806.285	772.77	297.209	811.526	-1.44986	1.97325e-45	1.80202e-44
FGRAMPH1_01G24909	279.435	259.475	263.188	707.705	821.643	839.5	267.366	789.616	-1.56223	2.47278e-45	2.25213e-44
FGRAMPH1_01G12417	733.152	629.113	623.921	1711.05	1498.48	1562.76	662.062	1590.76	-1.26575	2.51726e-45	2.29109e-44
FGRAMPH1_01G10971	1282.28	1201.78	1262.56	2678.95	2535.14	3115.83	1248.88	2776.64	-1.15283	3.22192e-45	2.92458e-44
FGRAMPH1_01G19587	300.855	320.474	330.365	801.863	951.087	974.035	317.231	908.995	-1.51767	4.5927e-45	4.15214e-44
FGRAMPH1_01G22139	1.94728	16.3879	9.20237	3754.18	4255.21	4600.03	9.17918	4203.14	-8.83117	4.78146e-45	4.31991e-44
FGRAMPH1_01G19677	710.758	704.679	660.73	1510.58	1483.13	1465.9	692.056	1486.53	-1.10326	4.83995e-45	4.36692e-44
FGRAMPH1_01G03905	226.858	246.729	245.703	672.269	716.332	689.896	239.763	692.833	-1.53001	1.15903e-44	1.03883e-43
FGRAMPH1_01G25841	256.068	228.52	217.176	728.967	659.289	720.032	233.921	702.763	-1.58835	1.60058e-44	1.43269e-43
FGRAMPH1_01G02509	386.535	448.846	402.143	1074.21	1020.2	1007.4	412.508	1033.94	-1.32518	2.45281e-44	2.1811e-43
FGRAMPH1_01G16603	1245.29	1295.55	1354.59	2718.44	2682.13	3262.21	1298.48	2887.59	-1.15281	2.92508e-44	2.59428e-43
FGRAMPH1_01G01327	469.295	465.234	404.904	1110.66	1115.64	1314.14	446.478	1180.15	-1.40246	3.10742e-44	2.75054e-43
FGRAMPH1_01G07003	517.977	480.712	556.743	1267.59	1215.46	1187.14	518.477	1223.4	-1.23883	3.6726e-44	3.24657e-43
FGRAMPH1_01G03803	478.058	397.862	441.714	1079.28	1270.31	1119.33	439.211	1156.31	-1.39693	4.2659e-44	3.76122e-43
FGRAMPH1_01G24181	111.969	120.178	104.907	440.417	415.758	471.411	112.351	442.529	-1.97763	6.9013e-44	6.07296e-43
FGRAMPH1_01G18727	119.758	128.372	132.514	500.152	518.875	431.589	126.881	483.539	-1.92951	1.2671e-43	1.10996e-42
FGRAMPH1_01G03829	37.972	59.1785	51.5333	282.475	327.999	322.884	49.5612	311.119	-2.64556	1.53653e-43	1.34164e-42
FGRAMPH1_01G13843	21.4201	15.4775	31.288	210.59	318.126	263.689	22.7285	264.135	-3.53766	1.60096e-43	1.39699e-42
FGRAMPH1_01G02923	1098.27	1076.14	998.457	2089.7	2080.98	2261.27	1057.62	2143.98	-1.01962	5.61383e-43	4.8579e-42
FGRAMPH1_01G01349	1346.55	1132.59	1132.81	2476.46	2557.08	2685.32	1203.98	2572.95	-1.09609	6.40977e-43	5.54312e-42
FGRAMPH1_01G16955	206.412	227.61	257.666	761.365	675.744	679.134	230.563	705.414	-1.61278	9.19434e-43	7.93093e-42
FGRAMPH1_01G07541	115.863	122.909	88.3427	529.513	412.467	490.784	109.038	477.588	-2.13205	1.39907e-42	1.20223e-41
FGRAMPH1_01G01983	361.221	353.25	336.807	1004.35	1061.88	840.576	350.426	968.938	-1.46755	2.33828e-42	2.00166e-41
FGRAMPH1_01G17837	3176.02	2915.22	2854.57	5510.79	5924.82	6698.78	2981.94	6044.79	-1.01948	5.46504e-42	4.66649e-41
FGRAMPH1_01G27371	665.97	716.515	666.251	1446.8	1448.02	1628.41	682.912	1507.74	-1.14227	6.13044e-42	5.23136e-41
FGRAMPH1_01G18259	54.5239	33.6862	34.969	320.948	256.695	292.749	41.0597	290.13	-2.82709	6.87661e-42	5.86071e-41
FGRAMPH1_01G14547	628.972	609.994	543.86	1317.2	1337.23	1317.37	594.275	1323.93	-1.15599	8.14332e-42	6.92284e-41
FGRAMPH1_01G17955	485.847	444.294	404.904	1160.27	1028.97	1205.44	445.015	1131.56	-1.3473	1.14865e-41	9.72829e-41
FGRAMPH1_01G17419	584.184	498.92	442.634	1240.26	1309.8	1304.45	508.58	1284.84	-1.3379	1.36955e-41	1.15702e-40
FGRAMPH1_01G06613	214.201	184.819	186.808	567.987	611.021	670.523	195.276	616.51	-1.65933	2.00556e-41	1.68487e-40
FGRAMPH1_01G17379	134.362	106.521	118.711	434.343	447.57	527.378	119.865	469.764	-1.97187	2.18906e-41	1.83561e-40
FGRAMPH1_01G05009	1841.15	1299.2	1360.11	3710.64	3730.85	4043.59	1500.15	3828.36	-1.35217	3.0416e-41	2.54576e-40
FGRAMPH1_01G11269	117.811	141.118	165.643	531.538	489.256	524.149	141.524	514.981	-1.86187	5.59053e-41	4.65041e-40
FGRAMPH1_01G14699	72.0494	45.5219	80.0606	351.321	365.296	344.41	65.8773	353.676	-2.4265	7.47438e-41	6.19843e-40
FGRAMPH1_01G13601	540.371	508.025	553.983	1170.4	1273.6	1447.6	534.126	1297.2	-1.27993	1.76933e-40	1.45392e-39
FGRAMPH1_01G17237	89.575	68.2829	78.2201	373.595	344.454	342.257	78.6927	353.436	-2.16976	2.42144e-40	1.98496e-39
FGRAMPH1_01G02535	50.6293	21.8505	32.2083	285.512	272.053	263.689	34.896	273.751	-2.97993	2.61139e-40	2.13938e-39
FGRAMPH1_01G17471	739.967	753.843	715.944	1465.02	1545.65	1680.08	736.585	1563.58	-1.08568	6.0716e-40	4.92644e-39
FGRAMPH1_01G03563	989.219	874.931	813.489	1976.31	1867.07	1871.65	892.547	1905.01	-1.09457	7.11424e-40	5.76206e-39
FGRAMPH1_01G26525	109.048	128.372	99.3856	405.994	427.825	464.954	112.268	432.924	-1.94616	8.8042e-40	7.11379e-39
FGRAMPH1_01G09937	583.211	539.89	556.743	1218.99	1171.58	1258.17	559.948	1216.25	-1.11954	1.01012e-39	8.15689e-39
FGRAMPH1_01G03821	651.366	660.978	655.209	1313.15	1461.19	1379.79	655.851	1384.71	-1.07774	1.21226e-39	9.77752e-39
FGRAMPH1_01G16961	564.712	655.516	633.123	1350.61	1312	1413.16	617.783	1358.59	-1.13626	1.38631e-39	1.11548e-38
FGRAMPH1_01G27507	317.407	320.474	313.801	777.564	771.181	820.126	317.227	789.624	-1.31559	1.40612e-39	1.13071e-38
FGRAMPH1_01G12723	728.283	736.545	719.625	1440.72	1545.65	1460.51	728.151	1482.3	-1.0253	1.48137e-39	1.18913e-38
FGRAMPH1_01G01101	213.227	222.147	244.783	638.858	657.095	617.786	226.719	637.913	-1.49181	2.1541e-39	1.72099e-38
FGRAMPH1_01G20627	768.203	775.694	804.287	1612.84	1596.12	1508.95	782.728	1572.63	-1.00658	2.35534e-39	1.87844e-38
FGRAMPH1_01G27029	49.6557	50.0741	39.5702	268.3	286.313	254.002	46.4333	269.539	-2.53796	3.59848e-39	2.85809e-38
FGRAMPH1_01G11055	560.817	497.099	519.014	1307.08	1208.88	1126.87	525.643	1214.27	-1.20885	3.63077e-39	2.88205e-38
FGRAMPH1_01G17397	426.455	467.055	489.566	1154.2	1098.08	1431.45	461.025	1227.91	-1.41273	3.9668e-39	3.14693e-38
FGRAMPH1_01G08303	962.931	979.632	942.322	2063.38	1921.92	1802.77	961.628	1929.36	-1.00484	4.24153e-39	3.36291e-38
FGRAMPH1_01G22549	169.413	208.49	187.728	565.962	611.021	753.397	188.544	643.46	-1.76942	5.3471e-39	4.22955e-38
FGRAMPH1_01G20217	410.876	360.534	401.223	913.233	930.244	1033.23	390.878	958.903	-1.29503	7.67138e-39	6.04685e-38
FGRAMPH1_01G01781	410.876	379.653	369.015	892.984	947.796	906.229	386.515	915.67	-1.24471	9.54114e-39	7.49882e-38
FGRAMPH1_01G10131	3792.33	3808.36	3815.3	6727.75	7581.27	8651.15	3805.33	7653.39	-1.00796	1.0031e-38	7.8701e-38
FGRAMPH1_01G26311	733.152	638.217	706.742	1456.92	1540.17	1418.54	692.704	1471.88	-1.08774	1.8328e-38	1.43134e-37
FGRAMPH1_01G04683	446.901	472.518	446.315	1000.3	1076.14	1000.94	455.245	1025.8	-1.17158	2.85362e-38	2.2247e-37
FGRAMPH1_01G14451	691.285	660.978	632.203	1370.86	1475.45	1335.67	661.489	1393.99	-1.07559	3.07429e-38	2.39398e-37
FGRAMPH1_01G17747	386.535	409.697	424.229	983.092	940.117	1160.23	406.821	1027.81	-1.33666	3.50179e-38	2.72062e-37
FGRAMPH1_01G04069	2730.09	2130.43	2151.51	4859.78	4870.62	5120.95	2337.34	4950.45	-1.08306	4.60776e-38	3.57782e-37
FGRAMPH1_01G02601	452.743	449.757	473.922	1054.98	1019.1	988.026	458.807	1020.7	-1.15371	5.97991e-38	4.63794e-37
FGRAMPH1_01G06851	221.99	202.117	206.133	580.136	586.888	595.184	210.08	587.402	-1.48404	6.64285e-38	5.14327e-37
FGRAMPH1_01G24465	57.4448	55.5367	60.7356	281.462	300.574	275.528	57.9057	285.855	-2.3033	6.84075e-38	5.29346e-37
FGRAMPH1_01G26541	440.086	381.474	358.892	1012.45	1004.84	911.61	393.484	976.301	-1.31214	8.84778e-38	6.82701e-37
FGRAMPH1_01G24083	297.934	271.311	253.985	789.714	751.436	680.21	274.41	740.453	-1.43322	9.90088e-38	7.6309e-37
FGRAMPH1_01G18611	375.825	406.966	415.027	1008.4	895.141	935.289	399.273	946.278	-1.24479	1.07432e-37	8.26594e-37
FGRAMPH1_01G20051	158.703	178.446	184.047	514.326	516.681	553.209	173.732	528.072	-1.60272	1.27031e-37	9.76286e-37
FGRAMPH1_01G23617	584.184	541.711	529.136	1213.93	1151.84	1180.68	551.677	1182.15	-1.10021	1.33135e-37	1.02146e-36
FGRAMPH1_01G04591	159.677	172.983	155.52	483.953	496.935	521.997	162.727	500.961	-1.62169	1.83384e-37	1.40301e-36
FGRAMPH1_01G23233	39.9193	45.5219	44.1714	256.151	246.822	242.163	43.2042	248.379	-2.52214	2.50166e-37	1.90532e-36
FGRAMPH1_01G01795	825.647	636.397	703.061	1569.3	1672.9	1673.62	721.702	1638.61	-1.18374	3.10794e-37	2.36441e-36
FGRAMPH1_01G23009	81.7858	104.7	95.7046	346.259	380.654	422.979	94.0636	383.297	-2.02435	3.20687e-37	2.4383e-36
FGRAMPH1_01G26231	196.675	182.998	196.931	516.351	591.276	607.023	192.201	571.55	-1.57199	3.44116e-37	2.6135e-36
FGRAMPH1_01G10033	305.723	396.951	370.855	1022.58	862.231	1047.22	357.843	977.344	-1.44868	3.98738e-37	3.01988e-36
FGRAMPH1_01G15387	1165.45	1102.54	962.568	2203.1	2113.89	2205.3	1076.85	2174.1	-1.01406	4.0911e-37	3.0967e-36
FGRAMPH1_01G02123	267.751	319.564	259.507	853.498	765.696	718.956	282.274	779.384	-1.46505	6.72635e-37	5.07156e-36
FGRAMPH1_01G03393	830.516	883.125	830.054	1804.19	1731.04	1584.29	847.898	1706.51	-1.00913	1.24101e-36	9.3155e-36
FGRAMPH1_01G01363	447.875	406.966	396.622	922.345	952.184	993.408	417.154	955.979	-1.19689	1.83979e-36	1.37796e-35
FGRAMPH1_01G02721	612.42	633.665	622.08	1258.48	1315.29	1235.57	622.722	1269.78	-1.02765	1.98379e-36	1.48253e-35
FGRAMPH1_01G19521	561.791	450.667	381.898	1233.17	1207.78	1266.78	464.785	1235.91	-1.41218	2.38572e-36	1.77701e-35
FGRAMPH1_01G14727	36.0247	20.0296	22.0857	195.404	228.173	222.79	26.0467	215.456	-3.05481	3.0336e-36	2.25834e-35
FGRAMPH1_01G14621	523.819	498.01	553.062	1243.29	1071.76	1216.2	524.964	1177.08	-1.16537	3.4936e-36	2.59794e-35
FGRAMPH1_01G06135	25.3147	37.328	22.0857	215.653	206.233	226.019	28.2428	215.968	-2.93219	5.12122e-36	3.79993e-35
FGRAMPH1_01G24755	344.669	306.818	320.242	833.249	745.951	803.982	323.91	794.394	-1.29533	5.94422e-36	4.39853e-35
FGRAMPH1_01G22129	0.973641	1.82088	3.68095	296.649	309.35	292.749	2.15849	299.583	-7.10335	6.05669e-36	4.47931e-35
FGRAMPH1_01G21909	377.773	289.519	347.849	932.47	858.94	1137.63	338.381	976.347	-1.52966	7.62929e-36	5.62697e-35
FGRAMPH1_01G03855	262.883	304.997	265.028	797.813	707.556	694.202	277.636	733.19	-1.40085	8.62244e-36	6.356e-35
FGRAMPH1_01G07785	554.002	554.457	525.455	1103.57	1138.67	1178.53	544.638	1140.26	-1.06593	1.16132e-35	8.54203e-35
FGRAMPH1_01G19431	204.465	217.595	241.102	627.721	590.179	595.184	221.054	604.361	-1.45054	1.45085e-35	1.06485e-34
FGRAMPH1_01G10775	490.715	532.607	475.762	1357.7	1217.65	1053.68	499.695	1209.68	-1.27574	2.39094e-35	1.75008e-34
FGRAMPH1_01G18355	123.652	109.253	111.349	381.695	409.176	391.766	114.751	394.212	-1.78127	2.71273e-35	1.98241e-34
FGRAMPH1_01G17547	271.646	172.983	160.121	1602.71	1774.92	2063.23	201.583	1813.62	-3.17034	5.12265e-35	3.72741e-34
FGRAMPH1_01G22609	328.117	329.579	351.53	754.278	807.382	851.339	336.409	804.333	-1.25702	5.64646e-35	4.10415e-34
FGRAMPH1_01G28261	161.624	158.416	205.213	530.526	532.038	535.988	175.084	532.851	-1.60504	6.36454e-35	4.61123e-34
FGRAMPH1_01G06681	1170.32	1149.88	1012.26	2370.15	2050.27	2277.41	1110.82	2232.61	-1.00758	8.11564e-35	5.8611e-34
FGRAMPH1_01G22827	84.7067	68.2829	57.9749	315.886	311.544	305.664	70.3215	311.031	-2.14793	8.54545e-35	6.1651e-34
FGRAMPH1_01G03871	149.941	143.849	123.312	425.231	465.122	448.809	139.034	446.387	-1.68333	1.21457e-34	8.73434e-34
FGRAMPH1_01G22737	110.021	116.536	116.87	421.181	357.618	418.673	114.476	399.157	-1.80194	1.28037e-34	9.1977e-34
FGRAMPH1_01G23085	60.3657	64.6411	88.3427	331.072	304.962	314.274	71.1165	316.77	-2.15374	1.98785e-34	1.42497e-33
FGRAMPH1_01G04163	368.036	354.161	372.696	821.1	832.613	970.806	364.964	874.839	-1.26115	2.72894e-34	1.95312e-33
FGRAMPH1_01G10285	0.973641	6.37307	7.36189	153.893	171.13	185.12	4.90287	170.048	-5.09574	2.79416e-34	1.99874e-33
FGRAMPH1_01G24051	66.2076	60.9994	50.613	268.3	301.671	267.994	59.2733	279.322	-2.23766	3.21017e-34	2.29148e-33
FGRAMPH1_01G07903	509.214	402.414	400.303	1118.76	1024.59	1025.7	437.31	1056.35	-1.27386	5.46345e-34	3.87742e-33
FGRAMPH1_01G03199	334.932	273.132	265.028	750.228	761.309	721.109	291.031	744.215	-1.35598	1.26291e-33	8.92076e-33
FGRAMPH1_01G14697	94.4432	121.999	116.87	403.969	439.892	360.554	111.104	401.472	-1.85132	1.64406e-33	1.15769e-32
FGRAMPH1_01G10533	117.811	111.984	103.987	368.533	385.042	372.393	111.26	375.323	-1.75475	1.91223e-33	1.34303e-32
FGRAMPH1_01G02677	505.32	518.95	507.05	1048.9	1155.13	1032.15	510.44	1078.73	-1.07914	2.12653e-33	1.49276e-32
FGRAMPH1_01G18253	650.392	617.277	615.638	1338.46	1234.11	1218.35	627.769	1263.64	-1.00992	3.20667e-33	2.24516e-32
FGRAMPH1_01G11243	359.273	320.474	318.402	768.452	776.666	774.923	332.717	773.347	-1.21759	3.22829e-33	2.25913e-32
FGRAMPH1_01G10705	843.173	882.215	909.194	1965.17	1716.78	1640.25	878.194	1774.07	-1.01465	5.66913e-33	3.93265e-32
FGRAMPH1_01G07257	278.461	260.385	283.433	672.269	752.533	639.311	274.093	688.038	-1.32776	1.59638e-32	1.09672e-31
FGRAMPH1_01G07423	496.557	499.831	436.192	1003.34	1009.23	1104.26	477.527	1038.94	-1.12158	2.06725e-32	1.41518e-31
FGRAMPH1_01G01791	330.064	333.22	350.61	779.589	733.884	791.067	337.965	768.18	-1.18455	3.95929e-32	2.6995e-31
FGRAMPH1_01G03833	559.843	528.965	513.492	1155.21	1049.82	1093.5	534.1	1099.51	-1.04242	5.68937e-32	3.87129e-31
FGRAMPH1_01G09785	540.371	510.756	549.381	1179.51	1035.56	1112.88	533.503	1109.31	-1.05669	1.05065e-31	7.10266e-31
FGRAMPH1_01G18087	737.046	650.964	675.454	1440.72	1592.82	1307.68	687.821	1447.08	-1.07337	1.89271e-31	1.27189e-30
FGRAMPH1_01G17895	348.563	353.25	387.42	858.561	782.151	806.135	363.078	815.616	-1.16768	2.40217e-31	1.61105e-30
FGRAMPH1_01G26969	232.7	190.282	183.127	544.7	556.172	552.132	202.036	551.002	-1.44899	3.18691e-31	2.13523e-30
FGRAMPH1_01G05169	86.654	124.73	103.987	385.745	364.199	361.631	105.124	370.525	-1.8153	6.30426e-31	4.18244e-30
FGRAMPH1_01G20475	387.509	379.653	325.764	909.183	820.546	805.059	364.309	844.929	-1.21455	6.78816e-31	4.49907e-30
FGRAMPH1_01G13215	540.371	532.607	519.014	1010.43	1096.99	1146.24	530.664	1084.55	-1.03099	1.15249e-30	7.61237e-30
FGRAMPH1_01G16843	1200.5	1120.75	1165.02	2208.16	2143.51	2711.15	1162.09	2354.28	-1.01863	1.47157e-30	9.67744e-30
FGRAMPH1_01G26245	442.033	428.817	379.138	888.934	889.656	1005.25	416.662	927.946	-1.15545	2.0207e-30	1.32565e-29
FGRAMPH1_01G28263	519.924	525.323	508.891	1115.72	1019.1	1012.78	518.046	1049.2	-1.01855	2.78026e-30	1.81602e-29
FGRAMPH1_01G12709	172.334	135.655	175.765	480.915	444.279	539.217	161.252	488.137	-1.59902	3.94253e-30	2.56653e-29
FGRAMPH1_01G14651	94.4432	60.9994	95.7046	308.798	338.969	374.546	83.7157	340.771	-2.02682	4.02587e-30	2.61953e-29
FGRAMPH1_01G22449	217.122	205.759	219.937	600.385	501.323	597.336	214.273	566.348	-1.40299	4.10913e-30	2.67113e-29
FGRAMPH1_01G07333	197.649	152.954	138.036	489.015	534.232	472.488	162.879	498.578	-1.61597	4.31451e-30	2.80061e-29
FGRAMPH1_01G15203	424.507	396.951	418.708	870.71	853.455	869.635	413.389	864.6	-1.06491	4.37796e-30	2.83907e-29
FGRAMPH1_01G00475	492.662	466.145	494.167	982.08	959.863	983.721	484.325	975.221	-1.01004	5.54868e-30	3.58967e-29
FGRAMPH1_01G01275	65.2339	65.5516	60.7356	280.45	241.337	266.918	63.8404	262.901	-2.04281	1.09522e-29	7.04836e-29
FGRAMPH1_01G14671	134.362	107.432	123.312	395.869	381.751	367.012	121.702	381.544	-1.65021	1.23366e-29	7.92803e-29
FGRAMPH1_01G10135	123.652	154.775	124.232	404.981	410.273	534.912	134.22	450.055	-1.74414	2.24302e-29	1.43532e-28
FGRAMPH1_01G10573	674.733	756.574	588.031	1464.01	1544.56	1324.9	673.113	1444.49	-1.1015	2.86254e-29	1.83002e-28
FGRAMPH1_01G03181	55.4975	42.7906	47.8523	218.69	239.143	226.019	48.7135	227.951	-2.22833	3.85643e-29	2.45498e-28
FGRAMPH1_01G22135	2.92092	42.7906	28.5273	20757.3	20179.1	26865.1	24.7463	22600.5	-9.83309	4.17458e-29	2.65502e-28
FGRAMPH1_01G00919	655.26	576.308	518.093	1175.46	1387.69	1240.95	583.22	1268.03	-1.12084	4.7446e-29	3.0133e-28
FGRAMPH1_01G10227	165.519	173.894	177.606	459.654	443.182	484.327	172.339	462.388	-1.42344	4.88625e-29	3.10035e-28
FGRAMPH1_01G27383	372.904	373.28	335.886	754.278	898.432	801.83	360.69	818.18	-1.18132	5.34105e-29	3.37784e-28
FGRAMPH1_01G26453	8.76277	15.4775	9.20237	154.905	133.832	131.306	11.1475	140.015	-3.64581	5.36299e-29	3.39013e-28
FGRAMPH1_01G25831	418.666	481.622	482.204	982.08	947.796	1157	460.831	1028.96	-1.15813	6.54171e-29	4.13138e-28
FGRAMPH1_01G10205	75.944	96.5065	81.9011	279.437	321.417	343.334	84.7838	314.729	-1.88997	6.86063e-29	4.32472e-28
FGRAMPH1_01G17727	471.242	385.115	379.138	895.009	899.529	1002.02	411.832	932.185	-1.17956	8.03337e-29	5.05221e-28
FGRAMPH1_01G11019	58.4184	79.2081	57.0547	278.425	253.404	277.681	64.8938	269.836	-2.05438	8.52945e-29	5.35922e-28
FGRAMPH1_01G02083	90.5486	77.3873	64.4166	285.512	281.926	329.342	77.4508	298.927	-1.95038	1.22477e-28	7.65989e-28
FGRAMPH1_01G14779	85.6804	63.7307	84.6618	313.861	273.15	302.435	78.0243	296.482	-1.92811	1.49885e-28	9.34382e-28
FGRAMPH1_01G08247	407.955	406.966	406.745	862.611	804.091	859.949	407.222	842.217	-1.04863	1.72309e-28	1.0717e-27
FGRAMPH1_01G02847	319.354	309.549	272.39	756.303	686.713	662.989	300.431	702.002	-1.22541	1.8465e-28	1.14793e-27
FGRAMPH1_01G02197	91.5222	91.0439	99.3856	329.047	304.962	308.893	93.9839	314.301	-1.74178	2.05478e-28	1.27625e-27
FGRAMPH1_01G07533	315.46	295.893	267.789	692.518	659.289	660.837	293.047	670.881	-1.19585	3.24968e-28	2.00827e-27
FGRAMPH1_01G26339	170.387	196.655	155.52	518.376	470.607	456.343	174.187	481.776	-1.46773	3.34909e-28	2.06687e-27
FGRAMPH1_01G11263	348.563	420.623	350.61	862.611	779.957	877.169	373.265	839.912	-1.16958	4.82797e-28	2.97143e-27
FGRAMPH1_01G19681	129.494	141.118	154.6	388.782	459.637	401.453	141.737	416.624	-1.55401	6.35198e-28	3.8917e-27
FGRAMPH1_01G15039	23.3674	15.4775	14.7238	166.042	190.876	127.001	17.8562	161.306	-3.18083	6.52932e-28	3.99674e-27
FGRAMPH1_01G03707	438.138	438.831	400.303	978.03	862.231	856.72	425.758	898.994	-1.07899	1.15602e-27	7.04754e-27
FGRAMPH1_01G10719	110.995	127.461	126.072	338.16	379.557	427.284	121.51	381.667	-1.64954	1.17235e-27	7.14389e-27
FGRAMPH1_01G02909	2.92092	3.64175	3.68095	121.494	144.802	146.374	3.41454	137.557	-5.32768	1.55517e-27	9.45963e-27
FGRAMPH1_01G06925	296.96	297.713	267.789	688.468	636.252	629.625	287.488	651.448	-1.18079	2.84618e-27	1.71812e-26
FGRAMPH1_01G20587	54.5239	47.3428	60.7356	212.615	247.919	240.011	54.2008	233.515	-2.10686	3.82797e-27	2.30359e-26
FGRAMPH1_01G06565	235.621	280.415	293.556	714.792	666.968	598.412	269.864	660.057	-1.28963	4.68128e-27	2.81209e-26
FGRAMPH1_01G24241	76.9176	66.462	67.1773	250.076	285.216	255.079	70.1856	263.457	-1.90922	5.89459e-27	3.53466e-26
FGRAMPH1_01G18061	150.914	142.939	161.041	423.206	401.497	410.063	151.632	411.589	-1.44095	6.13018e-27	3.67431e-26
FGRAMPH1_01G10857	435.217	470.697	383.739	857.548	977.415	938.517	429.884	924.494	-1.10425	6.50316e-27	3.89269e-26
FGRAMPH1_01G00809	474.163	392.399	379.138	910.196	909.402	864.254	415.233	894.617	-1.10854	8.09748e-27	4.83847e-26
FGRAMPH1_01G01417	503.372	465.234	474.842	1005.37	894.044	1069.82	481.15	989.745	-1.04118	1.05406e-26	6.27892e-26
FGRAMPH1_01G17059	173.308	192.103	176.685	485.978	439.892	596.26	180.699	507.376	-1.489	1.54529e-26	9.16076e-26
FGRAMPH1_01G24285	102.232	108.342	103.067	311.836	340.066	318.579	104.547	323.494	-1.62887	1.6117e-26	9.54607e-26
FGRAMPH1_01G07463	131.442	119.267	127.913	350.309	358.715	434.818	126.207	381.28	-1.59526	1.65221e-26	9.77742e-26
FGRAMPH1_01G07317	228.806	171.162	222.697	537.613	548.493	525.225	207.555	537.11	-1.37295	1.75343e-26	1.03719e-25
FGRAMPH1_01G14091	11.6837	12.7461	4.60118	112.382	128.347	149.603	9.677	130.111	-3.7512	1.76982e-26	1.04643e-25
FGRAMPH1_01G02763	123.652	129.282	124.232	364.483	390.527	340.105	125.722	365.038	-1.5374	2.08002e-26	1.22502e-25
FGRAMPH1_01G01893	295.013	274.952	295.396	605.447	670.259	773.846	288.454	683.184	-1.24366	3.87895e-26	2.26772e-25
FGRAMPH1_01G01805	191.807	142.939	152.759	441.43	431.116	486.479	162.502	453.008	-1.48103	5.20531e-26	3.03136e-25
FGRAMPH1_01G02075	81.7858	76.4768	68.0975	277.412	249.016	279.833	75.4534	268.754	-1.83404	5.82923e-26	3.38596e-25
FGRAMPH1_01G09675	332.985	333.22	398.463	828.187	721.817	805.059	354.889	785.021	-1.14537	7.99292e-26	4.61896e-25
FGRAMPH1_01G02259	61.3394	43.701	50.613	251.089	251.21	194.807	51.8845	232.368	-2.16612	8.48428e-26	4.89664e-25
FGRAMPH1_01G27057	317.407	347.788	320.242	800.851	777.763	648.998	328.479	742.537	-1.17662	9.46578e-26	5.45612e-25
FGRAMPH1_01G27187	83.7331	91.9543	65.3368	291.587	340.066	260.46	80.3414	297.371	-1.88787	1.49274e-25	8.54601e-25
FGRAMPH1_01G09181	365.115	332.31	328.525	763.39	707.556	696.354	341.983	722.433	-1.07997	2.38202e-25	1.35626e-24
FGRAMPH1_01G00929	221.016	236.714	284.353	577.099	575.918	648.998	247.361	600.671	-1.27897	2.63229e-25	1.49561e-24
FGRAMPH1_01G22137	1.94728	0	2.76071	206.541	191.973	188.349	1.56933	195.621	-6.97339	3.70399e-25	2.0966e-24
FGRAMPH1_01G10057	292.092	305.907	336.807	629.746	741.563	831.966	311.602	734.425	-1.23584	7.24415e-25	4.07322e-24
FGRAMPH1_01G01343	301.829	305.907	320.242	689.481	654.901	628.548	309.326	657.643	-1.08829	7.87492e-25	4.42237e-24
FGRAMPH1_01G20511	46.7348	40.9697	51.5333	218.69	193.07	196.96	46.4126	202.906	-2.12925	8.88248e-25	4.98199e-24
FGRAMPH1_01G06715	572.501	517.129	479.443	1037.76	979.609	1151.62	523.024	1056.33	-1.01477	9.17625e-25	5.14463e-24
FGRAMPH1_01G17445	17.5255	20.9401	10.1226	117.445	154.675	145.298	16.1961	139.139	-3.10222	1.12339e-24	6.28525e-24
FGRAMPH1_01G20509	27.2619	23.6714	28.5273	160.98	163.451	143.145	26.4869	155.859	-2.5578	1.37771e-24	7.66691e-24
FGRAMPH1_01G27179	583.211	442.473	421.468	1075.23	1042.14	1049.37	482.384	1055.58	-1.13114	1.42832e-24	7.93878e-24
FGRAMPH1_01G26819	335.906	359.623	350.61	800.851	686.713	713.575	348.713	733.713	-1.07345	2.28658e-24	1.26416e-23
FGRAMPH1_01G20023	119.758	96.5065	115.95	320.948	315.932	350.868	110.738	329.249	-1.57317	3.37434e-24	1.85794e-23
FGRAMPH1_01G10389	284.303	292.251	291.715	622.659	643.931	587.65	289.423	618.08	-1.09439	3.67001e-24	2.0191e-23
FGRAMPH1_01G01023	298.908	275.863	261.347	700.618	589.082	601.641	278.706	630.447	-1.17899	4.66155e-24	2.55837e-23
FGRAMPH1_01G28253	519.924	397.862	440.793	925.383	1002.65	914.839	452.86	947.622	-1.0662	5.66302e-24	3.0967e-23
FGRAMPH1_01G26545	447.875	447.025	383.739	914.246	804.091	885.78	426.213	868.039	-1.02689	6.76714e-24	3.68557e-23
FGRAMPH1_01G07087	221.99	216.684	174.845	527.488	462.928	548.904	204.506	513.107	-1.3281	7.23571e-24	3.9376e-23
FGRAMPH1_01G13219	9.73641	9.10439	11.0428	95.1706	125.056	121.62	9.96121	113.949	-3.51466	1.23941e-23	6.69626e-23
FGRAMPH1_01G14487	23.3674	17.2983	23.9262	141.744	151.384	129.154	21.5306	140.76	-2.71071	1.64241e-23	8.84889e-23
FGRAMPH1_01G07793	374.852	306.818	302.758	701.63	733.884	681.286	328.142	705.6	-1.10568	2.77045e-23	1.4791e-22
FGRAMPH1_01G20183	297.934	283.146	274.231	584.186	621.991	599.489	285.104	601.889	-1.07819	3.73086e-23	1.98481e-22
FGRAMPH1_01G06291	515.056	518.04	407.665	938.545	1002.65	981.569	480.253	974.253	-1.02068	4.26367e-23	2.26115e-22
FGRAMPH1_01G26817	415.745	332.31	352.451	787.689	749.242	749.092	366.835	762.008	-1.05607	6.32541e-23	3.33235e-22
FGRAMPH1_01G14729	115.863	120.178	95.7046	313.861	329.096	314.274	110.582	319.077	-1.52898	6.63396e-23	3.48947e-22
FGRAMPH1_01G03823	111.969	141.118	147.238	432.318	353.23	358.402	133.442	381.316	-1.51393	7.33423e-23	3.85631e-22
FGRAMPH1_01G17825	108.074	121.088	132.514	355.371	304.962	414.368	120.559	358.234	-1.57032	1.24587e-22	6.49271e-22
FGRAMPH1_01G09761	39.9193	38.2384	20.2452	222.74	140.414	307.816	32.801	223.657	-2.77189	1.40315e-22	7.30394e-22
FGRAMPH1_01G24267	179.15	192.103	153.68	439.405	437.698	416.521	174.977	431.208	-1.30136	1.58443e-22	8.23808e-22
FGRAMPH1_01G10835	125.6	110.163	99.3856	359.421	284.119	368.088	111.716	337.21	-1.59577	1.664e-22	8.64183e-22
FGRAMPH1_01G19695	275.54	237.624	203.372	570.011	537.523	562.895	238.846	556.81	-1.22263	1.89705e-22	9.84836e-22
FGRAMPH1_01G11013	319.354	284.967	286.194	644.933	591.276	628.548	296.838	621.586	-1.06737	2.0501e-22	1.06266e-21
FGRAMPH1_01G14625	131.442	178.446	170.244	416.118	403.691	429.436	160.044	416.415	-1.37763	2.14231e-22	1.10961e-21
FGRAMPH1_01G11865	193.755	204.849	154.6	453.579	435.504	498.318	184.401	462.467	-1.32678	2.88207e-22	1.48594e-21
FGRAMPH1_01G03205	280.409	331.4	303.678	597.348	665.871	669.447	305.162	644.222	-1.07666	5.86971e-22	3.00456e-21
FGRAMPH1_01G07509	30.1829	10.9253	19.325	125.544	141.511	176.51	20.1444	147.855	-2.88389	6.31445e-22	3.22977e-21
FGRAMPH1_01G10297	40.8929	50.9846	51.5333	190.341	189.779	189.426	47.8036	189.848	-1.98749	1.02425e-21	5.21331e-21
FGRAMPH1_01G22949	124.626	147.491	137.115	343.222	342.26	419.75	136.411	368.41	-1.43205	1.37516e-21	6.97581e-21
FGRAMPH1_01G24697	34.0774	36.4175	30.3678	165.03	163.451	147.451	33.6209	158.644	-2.23853	1.54887e-21	7.83933e-21
FGRAMPH1_01G01559	146.046	132.014	132.514	352.334	329.096	385.309	136.858	355.58	-1.37839	1.90381e-21	9.59277e-21
FGRAMPH1_01G19461	232.7	191.192	227.298	592.285	556.172	447.733	217.064	532.064	-1.29471	2.04366e-21	1.02898e-20
FGRAMPH1_01G02641	446.901	349.608	351.53	806.926	789.83	768.465	382.68	788.407	-1.04423	2.50338e-21	1.25624e-20
FGRAMPH1_01G17323	381.667	355.981	394.782	883.872	773.375	692.049	377.477	783.099	-1.05359	2.75129e-21	1.3786e-20
FGRAMPH1_01G11253	237.568	248.55	213.495	528.501	493.644	506.929	233.204	509.691	-1.1284	3.62572e-21	1.80739e-20
FGRAMPH1_01G07167	327.143	327.758	357.052	733.016	615.409	756.626	337.318	701.684	-1.05696	4.34192e-21	2.16042e-20
FGRAMPH1_01G22239	0	0	0	379.67	397.109	398.224	0	391.668	-11.1539	5.3148e-21	2.64159e-20
FGRAMPH1_01G17241	7.78913	2.73132	4.60118	117.445	84.468	85.0262	5.04054	95.6463	-4.261	7.05041e-21	3.49525e-20
FGRAMPH1_01G14089	33.1038	23.6714	33.1285	186.291	128.347	158.213	29.9679	157.617	-2.39834	8.04164e-21	3.97936e-20
FGRAMPH1_01G15041	56.4712	88.3125	77.2999	286.524	258.889	226.019	74.0279	257.144	-1.794	8.29718e-21	4.10132e-20
FGRAMPH1_01G23011	118.784	128.372	126.993	332.085	324.708	313.198	124.716	323.33	-1.37393	8.88203e-21	4.3872e-20
FGRAMPH1_01G09763	16.5519	9.10439	7.36189	135.669	77.886	140.993	11.0061	118.183	-3.43492	1.12118e-20	5.51383e-20
FGRAMPH1_01G18935	146.046	193.923	190.489	483.953	425.631	413.292	176.82	440.959	-1.31721	1.18274e-20	5.81444e-20
FGRAMPH1_01G18983	12.6573	23.6714	17.4845	125.544	122.862	116.238	17.9377	121.548	-2.75477	1.39348e-20	6.83804e-20
FGRAMPH1_01G10485	94.4432	112.894	85.582	293.612	300.574	264.765	97.6398	286.317	-1.55143	1.41166e-20	6.91975e-20
FGRAMPH1_01G14357	117.811	141.118	122.391	340.184	310.447	350.868	127.107	333.833	-1.39233	1.54609e-20	7.57047e-20
FGRAMPH1_01G17381	265.804	238.535	277.911	567.987	562.754	520.92	260.75	550.554	-1.0787	1.65024e-20	8.07166e-20
FGRAMPH1_01G24021	27.2619	40.0593	38.6499	169.08	155.772	153.908	35.3237	159.587	-2.17243	3.29913e-20	1.5998e-19
FGRAMPH1_01G23633	145.072	141.118	126.993	387.77	306.059	426.207	137.728	373.345	-1.43966	3.76109e-20	1.8225e-19
FGRAMPH1_01G10751	114.89	141.118	145.397	316.898	363.102	363.783	133.802	347.928	-1.37649	6.76792e-20	3.26084e-19
FGRAMPH1_01G09669	107.1	85.5812	87.4225	269.313	261.083	396.072	93.3681	308.822	-1.72695	9.24227e-20	4.43249e-19
FGRAMPH1_01G23331	336.88	288.609	272.39	635.821	571.53	679.134	299.293	628.828	-1.07236	1.33979e-19	6.38026e-19
FGRAMPH1_01G12715	137.283	131.103	173.005	348.284	389.43	375.622	147.13	371.112	-1.33384	1.62213e-19	7.68465e-19
FGRAMPH1_01G23983	28.2356	39.1489	28.5273	139.719	163.451	143.145	31.9706	148.772	-2.21539	2.43222e-19	1.14576e-18
FGRAMPH1_01G17993	2.92092	7.28351	4.60118	102.258	74.5951	82.8737	4.9352	86.5755	-4.12351	2.60697e-19	1.22722e-18
FGRAMPH1_01G03057	121.705	97.4169	86.5023	313.861	288.507	270.147	101.875	290.838	-1.51608	2.85639e-19	1.3423e-18
FGRAMPH1_01G18195	52.5766	65.5516	46.9321	187.304	188.682	215.256	55.0201	197.081	-1.8395	3.68466e-19	1.72614e-18
FGRAMPH1_01G04887	18.4992	18.2088	25.7666	114.407	129.444	118.391	20.8249	120.748	-2.53373	4.04407e-19	1.8932e-18
FGRAMPH1_01G02467	236.595	265.848	234.66	513.314	509.002	500.471	245.701	507.596	-1.04634	4.31339e-19	2.01719e-18
FGRAMPH1_01G03907	13.631	18.2088	6.44166	99.2205	96.5348	125.925	12.7605	107.227	-3.07046	5.58789e-19	2.60691e-18
FGRAMPH1_01G16979	11.6837	18.2088	7.36189	99.2205	97.6318	111.933	12.4181	102.929	-3.04844	6.03846e-19	2.80937e-18
FGRAMPH1_01G07475	186.939	194.834	175.765	368.533	471.704	485.403	185.846	441.88	-1.24851	7.38989e-19	3.42517e-18
FGRAMPH1_01G20557	115.863	106.521	112.269	295.636	284.119	284.138	111.551	287.965	-1.36896	7.90217e-19	3.65884e-18
FGRAMPH1_01G17995	92.4959	103.79	99.3856	244.001	272.053	320.732	98.5571	278.929	-1.49937	1.28326e-18	5.90936e-18
FGRAMPH1_01G17975	105.153	113.805	80.0606	254.126	296.186	308.893	99.6729	286.402	-1.52235	1.56253e-18	7.17831e-18
FGRAMPH1_01G07993	31.1565	20.9401	22.0857	120.482	128.347	133.459	24.7274	127.429	-2.36957	1.66226e-18	7.62351e-18
FGRAMPH1_01G20163	44.7875	29.134	37.7297	181.229	146.996	147.451	37.2171	158.559	-2.09529	2.34643e-18	1.06961e-17
FGRAMPH1_01G24445	235.621	179.356	207.974	475.853	447.57	449.886	207.65	457.77	-1.14221	2.77119e-18	1.25941e-17
FGRAMPH1_01G18261	105.153	79.2081	75.4594	247.039	273.15	243.24	86.6069	254.476	-1.55722	2.91279e-18	1.32243e-17
FGRAMPH1_01G23719	5.84184	10.0148	11.0428	116.432	91.0499	72.1109	8.9665	93.1976	-3.37233	3.09392e-18	1.40373e-17
FGRAMPH1_01G10841	156.756	264.938	199.691	503.189	500.226	556.438	207.128	519.951	-1.32575	3.33468e-18	1.51144e-17
FGRAMPH1_01G19913	9.73641	7.28351	6.44166	76.9465	98.7288	80.7211	7.82052	85.4655	-3.4541	3.61502e-18	1.6374e-17
FGRAMPH1_01G23057	265.804	176.625	271.47	527.488	556.172	603.794	237.966	562.485	-1.24194	5.49221e-18	2.47031e-17
FGRAMPH1_01G06755	66.2076	50.9846	37.7297	211.603	184.294	179.739	51.6406	191.879	-1.89768	5.83842e-18	2.62341e-17
FGRAMPH1_01G23947	134.362	111.073	129.753	294.624	313.738	318.579	125.063	308.98	-1.30555	8.78645e-18	3.91944e-17
FGRAMPH1_01G07191	220.043	264.938	223.618	491.04	479.383	494.013	236.199	488.145	-1.04654	1.15749e-17	5.14127e-17
FGRAMPH1_01G15335	275.54	217.595	215.335	469.778	521.069	523.073	236.157	504.64	-1.09659	1.61984e-17	7.16434e-17
FGRAMPH1_01G04731	208.359	176.625	179.446	371.57	458.54	442.352	188.143	424.154	-1.17296	1.81312e-17	8.00091e-17
FGRAMPH1_01G25709	132.415	123.82	95.7046	273.362	334.581	319.656	117.313	309.2	-1.39853	2.66047e-17	1.16301e-16
FGRAMPH1_01G20383	26.2883	30.0445	22.0857	133.644	105.311	146.374	26.1395	128.443	-2.29709	2.92811e-17	1.27753e-16
FGRAMPH1_01G16989	20.4465	21.8505	41.4107	147.818	137.123	131.306	27.9025	138.749	-2.31133	3.06111e-17	1.3347e-16
FGRAMPH1_01G04681	262.883	226.699	252.145	480.915	516.681	489.708	247.242	495.768	-1.00419	3.26543e-17	1.42195e-16
FGRAMPH1_01G18949	72.0494	96.5065	98.4653	244.001	235.852	272.299	89.0071	250.718	-1.49175	4.9186e-17	2.12746e-16
FGRAMPH1_01G20585	299.881	287.699	282.513	516.351	680.132	573.658	290.031	590.047	-1.024	7.52622e-17	3.22852e-16
FGRAMPH1_01G15123	87.6277	78.2977	75.4594	233.877	233.658	208.799	80.4616	225.444	-1.4877	8.41849e-17	3.60328e-16
FGRAMPH1_01G24047	50.6293	29.134	40.4904	155.918	163.451	150.679	40.0846	156.683	-1.97072	8.66187e-17	3.70511e-16
FGRAMPH1_01G06661	222.964	215.774	206.133	472.816	437.698	414.368	214.957	441.627	-1.03963	9.84554e-17	4.20478e-16
FGRAMPH1_01G00713	175.255	160.237	220.857	388.782	444.279	426.207	185.45	419.756	-1.17776	1.43437e-16	6.08168e-16
FGRAMPH1_01G10515	254.12	172.983	198.771	478.891	443.182	475.716	208.625	465.93	-1.16141	1.46453e-16	6.20761e-16
FGRAMPH1_01G02303	46.7348	45.5219	35.8892	137.694	157.966	189.426	42.7153	161.695	-1.92063	1.47715e-16	6.25914e-16
FGRAMPH1_01G19083	194.728	204.849	173.005	412.069	378.46	435.894	190.86	408.808	-1.09917	1.60856e-16	6.80534e-16
FGRAMPH1_01G12571	299.881	250.371	292.635	546.725	527.65	689.896	280.962	588.091	-1.06611	1.77444e-16	7.49774e-16
FGRAMPH1_01G26799	223.937	271.311	299.997	528.501	523.263	571.505	265.082	541.09	-1.02809	1.8775e-16	7.92333e-16
FGRAMPH1_01G09141	198.623	254.923	199.691	436.368	461.831	497.242	217.746	465.147	-1.09369	2.33431e-16	9.79917e-16
FGRAMPH1_01G04493	238.542	202.117	199.691	412.069	471.704	449.886	213.45	444.553	-1.05904	2.97843e-16	1.24452e-15
FGRAMPH1_01G14301	189.86	207.58	214.415	409.031	405.885	442.352	203.952	419.089	-1.03822	3.75859e-16	1.56279e-15
FGRAMPH1_01G26593	105.153	78.2977	97.5451	237.927	256.695	249.697	93.6653	248.106	-1.40673	4.23462e-16	1.75586e-15
FGRAMPH1_01G02679	10.71	11.8357	18.4047	89.0959	81.177	110.857	13.6502	93.71	-2.77614	4.81301e-16	1.98899e-15
FGRAMPH1_01G19107	89.575	83.7603	90.1832	279.437	231.464	212.027	87.8395	240.976	-1.45736	4.90911e-16	2.02808e-15
FGRAMPH1_01G22667	8.76277	8.19395	3.68095	85.0461	77.886	63.5006	6.87922	75.4776	-3.46094	5.43348e-16	2.23856e-15
FGRAMPH1_01G25041	258.015	191.192	238.341	510.277	436.601	515.539	229.183	487.472	-1.09048	6.64551e-16	2.72795e-15
FGRAMPH1_01G07279	16.5519	16.3879	3.68095	100.233	91.0499	91.4839	12.2069	94.2556	-2.95392	8.37621e-16	3.41457e-15
FGRAMPH1_01G22227	0	0	0	139.719	148.093	124.849	0	137.553	-9.64442	9.21305e-16	3.7478e-15
FGRAMPH1_01G26765	142.152	201.207	164.722	441.43	626.379	347.639	169.36	471.816	-1.47651	9.78353e-16	3.97271e-15
FGRAMPH1_01G01243	30.1829	20.9401	17.4845	112.382	119.572	105.476	22.8691	112.476	-2.30299	1.01366e-15	4.10746e-15
FGRAMPH1_01G26719	105.153	126.551	111.349	302.724	338.969	242.163	114.351	294.619	-1.3643	1.13955e-15	4.60927e-15
FGRAMPH1_01G23055	226.858	203.028	222.697	471.803	423.437	417.597	217.528	437.612	-1.00957	1.25313e-15	5.05961e-15
FGRAMPH1_01G05383	186.939	184.819	161.962	356.384	385.042	383.156	177.907	374.861	-1.07527	1.55791e-15	6.26219e-15
FGRAMPH1_01G18275	6.81549	5.46263	3.68095	55.685	69.1101	85.0262	5.31969	69.9404	-3.72108	2.02323e-15	8.07741e-15
FGRAMPH1_01G21669	221.016	192.103	214.415	399.919	414.661	486.479	209.178	433.686	-1.05217	2.23007e-15	8.88483e-15
FGRAMPH1_01G27483	30.1829	32.7758	26.6869	120.482	118.475	127.001	29.8818	121.986	-2.02923	2.69589e-15	1.07092e-14
FGRAMPH1_01G24081	212.254	228.52	160.121	476.866	397.109	448.809	200.298	440.928	-1.13922	3.58574e-15	1.41982e-14
FGRAMPH1_01G17339	57.4448	46.4324	59.8154	175.154	187.585	154.985	54.5642	172.575	-1.66211	3.8015e-15	1.50305e-14
FGRAMPH1_01G03701	0	0	0.920237	215.653	217.203	229.248	0.306746	220.701	-9.36468	3.90838e-15	1.54441e-14
FGRAMPH1_01G01111	77.8913	89.223	119.631	245.014	277.538	247.545	95.5817	256.699	-1.42313	3.96788e-15	1.56701e-14
FGRAMPH1_01G22439	220.043	215.774	197.851	425.231	389.43	457.42	211.223	424.027	-1.00593	5.74201e-15	2.25384e-14
FGRAMPH1_01G23949	203.491	160.237	185.888	352.334	400.4	488.632	183.205	413.789	-1.17581	6.40163e-15	2.50839e-14
FGRAMPH1_01G01097	6.81549	2.73132	1.84047	60.7472	73.4981	59.1955	3.79576	64.4803	-4.10391	7.46117e-15	2.91343e-14
FGRAMPH1_01G19465	13.631	19.1192	18.4047	105.295	89.9529	86.1025	17.0516	93.7835	-2.45679	8.66375e-15	3.37231e-14
FGRAMPH1_01G26215	5.84184	13.6566	2.76071	79.9838	88.8559	62.4243	7.41971	77.088	-3.37044	9.18388e-15	3.56963e-14
FGRAMPH1_01G07395	110.021	120.178	111.349	252.101	295.089	256.155	113.849	267.782	-1.23282	1.68028e-14	6.46968e-14
FGRAMPH1_01G06607	13.631	9.10439	12.8833	90.1084	63.6252	92.5602	11.8729	82.0979	-2.79387	1.94241e-14	7.462e-14
FGRAMPH1_01G23705	144.099	143.849	200.612	405.994	445.376	318.579	162.853	389.983	-1.25913	2.21834e-14	8.50271e-14
FGRAMPH1_01G22527	114.89	142.028	94.7844	282.475	284.119	285.215	117.234	283.936	-1.27556	2.40775e-14	9.20782e-14
FGRAMPH1_01G02077	73.9967	88.3125	72.6987	211.603	239.143	186.197	78.336	212.314	-1.43729	3.10133e-14	1.18002e-13
FGRAMPH1_01G22969	183.044	175.715	166.563	382.707	351.036	340.105	175.107	357.949	-1.0325	3.37232e-14	1.28241e-13
FGRAMPH1_01G04445	203.491	198.476	172.084	412.069	387.236	362.707	191.35	387.337	-1.01833	3.58762e-14	1.36275e-13
FGRAMPH1_01G22561	184.992	159.327	158.281	341.197	337.872	362.707	167.533	347.259	-1.05263	4.11757e-14	1.56055e-13
FGRAMPH1_01G26261	137.283	158.416	122.391	322.973	304.962	298.13	139.364	308.688	-1.14722	4.20285e-14	1.59198e-13
FGRAMPH1_01G00675	164.545	167.521	155.52	309.811	353.23	354.097	162.529	339.046	-1.06015	4.99877e-14	1.88818e-13
FGRAMPH1_01G09631	193.755	178.446	161.041	385.745	366.393	342.257	177.747	364.799	-1.03851	5.01499e-14	1.89378e-13
FGRAMPH1_01G24101	59.3921	46.4324	49.6928	178.192	150.287	152.832	51.8391	160.437	-1.63283	5.42034e-14	2.04172e-13
FGRAMPH1_01G26675	187.913	152.043	157.36	314.873	363.102	430.513	165.772	369.496	-1.15684	5.5033e-14	2.07123e-13
FGRAMPH1_01G07163	179.15	212.132	186.808	373.595	414.661	372.393	192.697	386.883	-1.00434	6.80665e-14	2.55325e-13
FGRAMPH1_01G19567	112.942	120.178	121.471	282.475	235.852	321.808	118.197	280.045	-1.24436	6.93479e-14	2.59987e-13
FGRAMPH1_01G06763	54.5239	50.0741	46.9321	177.179	155.772	138.84	50.51	157.264	-1.64044	7.68211e-14	2.87527e-13
FGRAMPH1_01G13577	222.964	181.177	166.563	381.695	404.788	384.232	190.235	390.238	-1.03798	9.67132e-14	3.59889e-13
FGRAMPH1_01G09947	153.835	166.61	122.391	322.973	364.199	300.283	147.612	329.152	-1.15679	1.1898e-13	4.40205e-13
FGRAMPH1_01G16999	72.0494	106.521	71.7785	232.864	205.136	234.629	83.4497	224.21	-1.42434	1.35594e-13	5.00992e-13
FGRAMPH1_01G22247	0	0	0	73.9091	84.468	100.094	0	86.1571	-8.96879	1.45574e-13	5.3713e-13
FGRAMPH1_01G17713	49.6557	59.1785	49.6928	159.968	150.287	161.442	52.8423	157.232	-1.57232	1.53921e-13	5.67004e-13
FGRAMPH1_01G19865	136.31	184.819	166.563	319.935	363.102	362.707	162.564	348.582	-1.09822	1.54149e-13	5.67689e-13
FGRAMPH1_01G20105	178.176	222.147	161.962	372.583	375.169	446.657	187.428	398.136	-1.086	1.60384e-13	5.89848e-13
FGRAMPH1_01G21203	14.6046	26.4027	22.0857	97.1956	114.087	88.2551	21.031	99.8457	-2.24167	1.91358e-13	7.01664e-13
FGRAMPH1_01G22167	0	2.73132	0	70.8718	96.5348	86.1025	0.910439	84.503	-6.50032	1.94835e-13	7.14218e-13
FGRAMPH1_01G10099	154.809	161.148	161.041	341.197	298.38	344.41	158.999	327.996	-1.04486	2.05623e-13	7.52541e-13
FGRAMPH1_01G07855	42.8402	49.1637	29.4476	151.868	146.996	123.772	40.4838	140.879	-1.79965	2.2529e-13	8.23408e-13
FGRAMPH1_01G13165	110.995	106.521	113.189	268.3	256.695	228.172	110.235	251.056	-1.18801	3.44171e-13	1.24947e-12
FGRAMPH1_01G04007	127.547	137.476	123.312	263.238	273.15	306.74	129.445	281.043	-1.11779	4.84553e-13	1.74785e-12
FGRAMPH1_01G19483	79.8385	111.073	106.747	296.649	210.621	249.697	99.2198	252.323	-1.3458	5.78027e-13	2.07507e-12
FGRAMPH1_01G23681	83.7331	101.059	79.1404	201.478	217.203	232.477	87.9774	217.053	-1.30151	6.26362e-13	2.24205e-12
FGRAMPH1_01G04831	50.6293	82.8499	69.938	199.453	198.555	173.281	67.8057	190.43	-1.48683	6.94297e-13	2.47801e-12
FGRAMPH1_01G19495	230.753	184.819	171.164	402.957	382.848	386.385	195.579	390.73	-1.0003	7.39636e-13	2.63289e-12
FGRAMPH1_01G26595	76.9176	47.3428	76.3796	171.105	194.167	209.875	66.88	191.715	-1.52081	7.47175e-13	2.65902e-12
FGRAMPH1_01G15171	83.7331	60.9994	57.0547	197.428	157.966	228.172	67.2624	194.522	-1.53514	7.66703e-13	2.72708e-12
FGRAMPH1_01G19525	444.954	257.654	278.832	1179.51	1189.13	1589.67	327.147	1319.44	-2.01241	1.74929e-12	6.12705e-12
FGRAMPH1_01G04977	66.2076	71.0142	61.6559	190.341	161.257	172.205	66.2925	174.601	-1.3978	2.15038e-12	7.49697e-12
FGRAMPH1_01G28255	57.4448	49.1637	35.8892	148.831	127.25	177.586	47.4992	151.223	-1.67319	2.47488e-12	8.6017e-12
FGRAMPH1_01G04089	12.6573	5.46263	5.52142	61.7597	57.0433	71.0346	7.88046	63.2792	-3.01706	2.5499e-12	8.85789e-12
FGRAMPH1_01G27245	9.73641	12.7461	5.52142	58.7223	81.177	62.4243	9.33466	67.4412	-2.85136	2.58098e-12	8.96125e-12
FGRAMPH1_01G01381	4.8682	5.46263	7.36189	59.7348	55.9463	52.7378	5.89758	56.1396	-3.24821	2.65418e-12	9.1989e-12
FGRAMPH1_01G02911	166.493	193.013	168.403	302.724	387.236	397.148	175.97	362.369	-1.04045	2.67826e-12	9.27996e-12
FGRAMPH1_01G07557	4.8682	4.55219	3.68095	46.5729	52.6553	59.1955	4.36711	52.8079	-3.59741	2.786e-12	9.64093e-12
FGRAMPH1_01G03937	79.8385	83.7603	60.7356	179.204	210.621	187.273	74.7782	192.366	-1.363	3.52973e-12	1.21401e-11
FGRAMPH1_01G22225	0	6.37307	0	1691.81	1682.78	1526.17	2.12436	1633.58	-9.57649	3.55661e-12	1.22294e-11
FGRAMPH1_01G27033	41.8666	50.0741	34.969	119.47	140.414	139.917	42.3032	133.267	-1.6541	4.91954e-12	1.6771e-11
FGRAMPH1_01G14777	129.494	159.327	148.158	353.346	349.939	255.079	145.66	319.455	-1.13235	5.287e-12	1.80101e-11
FGRAMPH1_01G06325	57.4448	78.2977	50.613	178.192	162.354	173.281	62.1185	171.276	-1.46221	5.58617e-12	1.90197e-11
FGRAMPH1_01G02515	112.942	102.88	90.1832	224.765	230.367	230.324	102.002	228.485	-1.16451	7.36439e-12	2.49486e-11
FGRAMPH1_01G20409	23.3674	12.7461	16.5643	78.9714	80.08	90.4076	17.5593	83.153	-2.24895	7.68845e-12	2.60139e-11
FGRAMPH1_01G04177	149.941	172.073	168.403	309.811	302.768	377.775	163.472	330.118	-1.01287	9.44792e-12	3.17527e-11
FGRAMPH1_01G17173	142.152	117.447	109.508	239.952	275.344	285.215	123.035	266.837	-1.11775	1.119e-11	3.74403e-11
FGRAMPH1_01G04549	87.6277	109.253	124.232	238.939	257.792	230.324	107.037	242.352	-1.17692	1.17047e-11	3.91139e-11
FGRAMPH1_01G01479	34.0774	29.134	39.5702	130.607	119.572	99.0179	34.2605	116.399	-1.7655	1.23211e-11	4.11229e-11
FGRAMPH1_01G24507	4.8682	10.9253	7.36189	54.6725	81.177	49.5089	7.71845	61.7861	-2.99213	1.35175e-11	4.50493e-11
FGRAMPH1_01G04297	110.021	91.9543	117.79	265.263	231.464	219.561	106.589	238.763	-1.16492	1.5991e-11	5.31097e-11
FGRAMPH1_01G14353	20.4465	30.0445	23.0059	100.233	83.371	104.399	24.4989	96.0011	-1.96805	1.79516e-11	5.94171e-11
FGRAMPH1_01G06133	8.76277	10.9253	8.28213	59.7348	59.2373	63.5006	9.32339	60.8242	-2.70406	1.88375e-11	6.22429e-11
FGRAMPH1_01G03931	3.89456	0.910439	0	46.5729	49.3644	50.5852	1.60167	48.8408	-4.96598	2.60115e-11	8.53637e-11
FGRAMPH1_01G28259	97.3641	92.8647	76.3796	218.69	195.264	202.341	88.8695	205.431	-1.21041	2.77443e-11	9.0896e-11
FGRAMPH1_01G24223	63.2867	61.9098	79.1404	190.341	160.16	168.976	68.1123	173.159	-1.34637	2.85444e-11	9.34267e-11
FGRAMPH1_01G03127	105.153	91.9543	84.6618	282.475	167.839	273.375	93.9231	241.23	-1.36311	3.0913e-11	1.01033e-10
FGRAMPH1_01G23629	9.73641	4.55219	8.28213	74.9216	47.1704	53.8141	7.52358	58.6354	-2.97057	3.15024e-11	1.02909e-10
FGRAMPH1_01G14631	81.7858	77.3873	71.7785	175.154	182.1	191.578	76.9839	182.944	-1.24917	3.29134e-11	1.07441e-10
FGRAMPH1_01G23299	131.442	143.849	108.588	255.138	295.089	260.46	127.96	270.229	-1.07797	3.43913e-11	1.1213e-10
FGRAMPH1_01G20737	27.2619	37.328	21.1654	103.27	116.281	94.7128	28.5851	104.755	-1.87202	3.66519e-11	1.19386e-10
FGRAMPH1_01G17675	11.6837	9.10439	7.36189	69.8593	51.5584	61.348	9.38332	60.9219	-2.70424	3.7541e-11	1.22223e-10
FGRAMPH1_01G25595	51.603	59.1785	53.3737	133.644	154.675	152.832	54.7184	147.05	-1.42455	4.12836e-11	1.33796e-10
FGRAMPH1_01G07685	2.92092	7.28351	11.0428	56.6974	71.3041	46.2801	7.08242	58.0939	-3.02552	4.84371e-11	1.56232e-10
FGRAMPH1_01G07285	94.4432	102.88	87.4225	183.254	220.494	272.299	94.9151	225.349	-1.2462	5.18081e-11	1.66866e-10
FGRAMPH1_01G23155	19.4728	9.10439	13.8036	70.8718	59.2373	95.789	14.1269	75.2994	-2.42068	6.45897e-11	2.06999e-10
FGRAMPH1_01G24869	110.995	91.9543	93.8641	207.553	231.464	210.951	98.9378	216.656	-1.13179	8.48761e-11	2.69461e-10
FGRAMPH1_01G07079	5.84184	11.8357	13.8036	79.9838	58.1403	54.8904	10.4937	64.3382	-2.61049	1.10518e-10	3.49149e-10
FGRAMPH1_01G27221	80.8122	74.656	57.0547	168.067	173.324	179.739	70.8409	173.71	-1.29524	1.15799e-10	3.65577e-10
FGRAMPH1_01G19715	120.731	129.282	108.588	258.176	244.628	231.401	119.534	244.735	-1.03415	1.72347e-10	5.39567e-10
FGRAMPH1_01G22883	132.415	101.969	103.987	213.628	257.792	256.155	112.79	242.525	-1.10543	1.78484e-10	5.5839e-10
FGRAMPH1_01G07103	22.3937	32.7758	34.0488	91.1208	98.7288	117.315	29.7394	102.388	-1.77955	1.87433e-10	5.85848e-10
FGRAMPH1_01G18271	77.8913	86.4917	69.938	195.404	191.973	159.29	78.107	182.222	-1.22231	3.33613e-10	1.02873e-09
FGRAMPH1_01G16193	10844.4	8138.41	7924.16	17290.7	17375.2	19408.6	8968.99	18024.8	-1.007	3.7996e-10	1.16793e-09
FGRAMPH1_01G17875	72.0494	60.0889	89.263	208.565	145.899	204.493	73.8004	186.319	-1.33724	4.16502e-10	1.27764e-09
FGRAMPH1_01G05845	75.944	86.4917	96.6249	189.329	174.421	218.485	86.3535	194.078	-1.16712	6.94005e-10	2.10503e-09
FGRAMPH1_01G23087	7.78913	4.55219	16.5643	48.5978	68.0132	66.7294	9.63519	61.1135	-2.66244	7.04652e-10	2.13589e-09
FGRAMPH1_01G02073	10.71	8.19395	5.52142	51.6351	50.4614	54.8904	8.14181	52.329	-2.68948	7.17527e-10	2.17394e-09
FGRAMPH1_01G03863	12.6573	7.28351	3.68095	59.7348	51.5584	49.5089	7.87393	53.6007	-2.77809	7.78968e-10	2.3564e-09
FGRAMPH1_01G27575	96.3904	94.6856	90.1832	214.64	182.1	203.417	93.7531	200.052	-1.09449	8.0845e-10	2.44395e-09
FGRAMPH1_01G18951	39.9193	31.8653	38.6499	103.27	107.505	114.086	36.8115	108.287	-1.5577	8.66647e-10	2.61754e-09
FGRAMPH1_01G07169	72.0494	59.1785	73.6189	174.142	139.317	181.892	68.2823	165.117	-1.27547	8.72664e-10	2.63454e-09
FGRAMPH1_01G01219	77.8913	100.148	77.2999	200.466	183.197	185.12	85.1131	189.594	-1.1547	9.17048e-10	2.76545e-09
FGRAMPH1_01G10129	26.2883	20.0296	45.0916	97.1956	125.056	100.094	30.4698	107.449	-1.81657	9.20445e-10	2.77439e-09
FGRAMPH1_01G18631	41.8666	30.0445	46.0118	121.494	122.862	101.17	39.3076	115.176	-1.55249	1.28466e-09	3.83387e-09
FGRAMPH1_01G15065	5.84184	1.82088	3.68095	36.4483	44.9764	39.8224	3.78122	40.4157	-3.42969	2.07375e-09	6.09868e-09
FGRAMPH1_01G18145	46.7348	59.1785	49.6928	127.569	127.25	142.069	51.8687	132.296	-1.34919	2.17335e-09	6.38051e-09
FGRAMPH1_01G24237	23.3674	34.5967	22.0857	84.0337	86.6619	101.17	26.6832	90.622	-1.76122	2.20705e-09	6.47802e-09
FGRAMPH1_01G24271	13.631	19.1192	15.644	66.8219	64.7222	71.0346	16.1314	67.5262	-2.06281	2.27698e-09	6.67606e-09
FGRAMPH1_01G13171	124.626	110.163	123.312	224.765	275.344	218.485	119.367	239.531	-1.00462	2.49485e-09	7.30218e-09
FGRAMPH1_01G01465	20.4465	35.5071	20.2452	87.071	99.8258	81.7974	25.3996	89.5647	-1.81433	2.74083e-09	7.98759e-09
FGRAMPH1_01G26519	82.7595	47.3428	47.8523	148.831	144.802	175.434	59.3182	156.356	-1.40233	2.85527e-09	8.31752e-09
FGRAMPH1_01G20715	36.9983	37.328	36.8095	98.208	110.796	106.552	37.0453	105.185	-1.5049	2.90016e-09	8.44467e-09
FGRAMPH1_01G17245	22.3937	20.9401	12.8833	92.1333	60.3343	75.3397	18.739	75.9357	-2.02275	3.08103e-09	8.95013e-09
FGRAMPH1_01G19785	7.78913	13.6566	8.28213	53.66	42.7825	73.1871	9.90928	56.5432	-2.50832	3.52978e-09	1.02033e-08
FGRAMPH1_01G06581	19.4728	26.4027	22.0857	76.9465	85.5649	76.416	22.6537	79.6425	-1.81103	3.62405e-09	1.04691e-08
FGRAMPH1_01G18011	101.259	105.611	129.753	196.416	259.986	240.011	112.208	232.138	-1.0468	4.39083e-09	1.2633e-08
FGRAMPH1_01G01419	17.5255	10.9253	12.8833	86.0586	55.9463	52.7378	13.778	64.9142	-2.24276	4.42096e-09	1.27169e-08
FGRAMPH1_01G09765	5.84184	8.19395	11.9631	45.5604	60.3343	48.4327	8.66629	51.4424	-2.56334	4.51686e-09	1.29735e-08
FGRAMPH1_01G22131	0.973641	1.82088	0	31.3861	44.9764	46.2801	0.931506	40.8809	-5.45083	4.52436e-09	1.29923e-08
FGRAMPH1_01G22165	0	0	0	28.3487	30.7156	30.1359	0	29.7334	-7.43431	4.96544e-09	1.42227e-08
FGRAMPH1_01G14993	12.6573	7.28351	11.0428	45.5604	57.0433	61.348	10.3279	54.6506	-2.4069	5.08931e-09	1.45652e-08
FGRAMPH1_01G22133	0	3.64175	0	30.3736	32.9096	53.8141	1.21392	39.0324	-4.97468	5.12264e-09	1.46544e-08
FGRAMPH1_01G18269	24.341	22.761	23.0059	79.9838	77.886	79.6448	23.3693	79.1716	-1.76112	5.15771e-09	1.47391e-08
FGRAMPH1_01G13153	91.5222	54.6263	69.938	180.217	152.481	179.739	72.0288	170.812	-1.24938	5.38032e-09	1.53558e-08
FGRAMPH1_01G20709	99.3114	63.7307	62.5761	147.818	193.07	206.646	75.2061	182.511	-1.28105	5.93962e-09	1.68986e-08
FGRAMPH1_01G23489	79.8385	93.7752	75.4594	201.478	181.003	159.29	83.0244	180.59	-1.12127	7.31167e-09	2.06718e-08
FGRAMPH1_01G01251	19.4728	10.9253	24.8464	79.9838	61.4312	79.6448	18.4148	73.6866	-2.00314	8.32286e-09	2.34182e-08
FGRAMPH1_01G19597	45.7611	47.3428	41.4107	126.557	117.378	105.476	44.8382	116.47	-1.37791	8.56788e-09	2.40926e-08
FGRAMPH1_01G02457	33.1038	33.6862	26.6869	101.245	87.7589	89.3314	31.159	92.7785	-1.57554	1.05705e-08	2.95275e-08
FGRAMPH1_01G22153	0	0.910439	0	60.7472	41.6855	36.5936	0.30348	46.3421	-7.11488	1.06963e-08	2.98666e-08
FGRAMPH1_01G12711	0.973641	6.37307	8.28213	44.548	34.0066	52.7378	5.20961	43.7641	-3.05652	1.07489e-08	3.00073e-08
FGRAMPH1_01G15231	38.9456	30.9549	37.7297	101.245	103.117	96.8653	35.8767	100.409	-1.48617	1.09781e-08	3.06282e-08
FGRAMPH1_01G18357	7.78913	7.28351	17.4845	50.6227	52.6553	66.7294	10.8524	56.6692	-2.38085	1.21605e-08	3.38224e-08
FGRAMPH1_01G22597	108.074	132.014	97.5451	196.416	229.27	269.07	112.544	231.586	-1.03953	1.25579e-08	3.48705e-08
FGRAMPH1_01G23795	71.0758	82.8499	65.3368	197.428	155.772	145.298	73.0875	166.166	-1.18578	1.26659e-08	3.51486e-08
FGRAMPH1_01G07501	91.5222	57.3576	68.0975	144.781	168.936	198.036	72.3258	170.584	-1.23989	1.28255e-08	3.55771e-08
FGRAMPH1_01G12751	46.7348	72.8351	86.5023	155.918	157.966	182.968	68.6907	165.617	-1.26632	1.41406e-08	3.90409e-08
FGRAMPH1_01G26997	59.3921	84.6708	90.1832	181.229	187.585	156.061	78.082	174.958	-1.16153	1.46051e-08	4.02822e-08
FGRAMPH1_01G03801	38.9456	39.1489	40.4904	115.42	95.4378	105.476	39.5283	105.444	-1.41631	1.79768e-08	4.92805e-08
FGRAMPH1_01G03643	19.4728	21.8505	29.4476	79.9838	75.6921	79.6448	23.5903	78.4402	-1.7315	1.84163e-08	5.04548e-08
FGRAMPH1_01G17219	18.4992	14.567	19.325	74.9216	69.1101	55.9666	17.4637	66.6661	-1.93463	2.01225e-08	5.5051e-08
FGRAMPH1_01G07817	77.8913	63.7307	83.7415	184.267	150.287	159.29	75.1212	164.614	-1.13352	2.21293e-08	6.04192e-08
FGRAMPH1_01G19077	28.2356	22.761	25.7666	84.0337	97.6318	66.7294	25.5877	82.7983	-1.69544	2.34746e-08	6.40018e-08
FGRAMPH1_01G02493	49.6557	59.1785	40.4904	114.407	159.063	113.01	49.7749	128.827	-1.37038	2.58282e-08	7.02066e-08
FGRAMPH1_01G08319	69.1285	122.909	70.8582	190.341	187.585	226.019	87.632	201.315	-1.19748	3.12513e-08	8.43549e-08
FGRAMPH1_01G09875	5.84184	2.73132	11.9631	51.6351	30.7156	61.348	6.84541	47.8996	-2.80728	3.17368e-08	8.5631e-08
FGRAMPH1_01G19859	11.6837	19.1192	9.20237	66.8219	62.5282	48.4327	13.3351	59.2609	-2.14965	3.34377e-08	9.01485e-08
FGRAMPH1_01G24603	5.84184	3.64175	0.920237	30.3736	35.1036	40.8987	3.46795	35.4586	-3.36592	3.48132e-08	9.38009e-08
FGRAMPH1_01G22535	63.2867	67.3724	43.2511	135.669	129.444	148.527	57.9701	137.88	-1.2507	3.96478e-08	1.06467e-07
FGRAMPH1_01G02853	69.1285	97.4169	78.2201	191.354	144.802	199.112	81.5885	178.423	-1.12792	4.58106e-08	1.22336e-07
FGRAMPH1_01G26777	13.631	16.3879	21.1654	47.5853	68.0132	88.2551	17.0614	67.9512	-1.9895	5.22537e-08	1.39021e-07
FGRAMPH1_01G20345	53.5502	46.4324	44.1714	144.781	93.2438	128.077	48.0513	122.034	-1.34761	5.8157e-08	1.54151e-07
FGRAMPH1_01G04509	5.84184	3.64175	4.60118	34.4234	34.0066	39.8224	4.69493	36.0841	-2.94718	6.67254e-08	1.76379e-07
FGRAMPH1_01G14639	0	6.37307	3.68095	37.4608	49.3644	23.6782	3.35134	36.8345	-3.43699	6.89665e-08	1.82126e-07
FGRAMPH1_01G22175	0	0	0	24.2989	21.9397	20.4493	0	22.2293	-7.01557	7.05297e-08	1.86181e-07
FGRAMPH1_01G03867	10.71	4.55219	2.76071	35.4359	43.8795	43.0513	6.00765	40.7889	-2.77603	8.58304e-08	2.25165e-07
FGRAMPH1_01G18957	57.4448	50.0741	57.9749	136.681	123.959	118.391	55.1646	126.344	-1.19689	8.91684e-08	2.33696e-07
FGRAMPH1_01G24111	73.0231	77.3873	53.3737	170.092	139.317	143.145	67.928	150.852	-1.15257	9.43042e-08	2.46583e-07
FGRAMPH1_01G10009	31.1565	32.7758	42.3309	106.308	84.468	96.8653	35.4211	95.8803	-1.43642	1.05455e-07	2.75208e-07
FGRAMPH1_01G17289	42.8402	29.134	25.7666	88.0835	75.6921	131.306	32.5803	98.3606	-1.59742	1.21772e-07	3.16449e-07
FGRAMPH1_01G18629	10.71	14.567	10.1226	55.685	47.1704	50.5852	11.7999	51.1469	-2.11464	1.23474e-07	3.20698e-07
FGRAMPH1_01G02399	50.6293	53.7159	50.613	117.445	111.893	128.077	51.6527	119.138	-1.20544	1.37669e-07	3.56665e-07
FGRAMPH1_01G06747	54.5239	37.328	36.8095	105.295	107.505	109.781	42.8871	107.527	-1.3293	1.57104e-07	4.05694e-07
FGRAMPH1_01G22219	0	0	0	29.3612	27.4247	8.61025	0	21.7987	-6.98801	1.62215e-07	4.18413e-07
FGRAMPH1_01G07589	31.1565	24.5818	29.4476	92.1333	74.5951	78.5685	28.3953	81.7656	-1.52852	1.62442e-07	4.1892e-07
FGRAMPH1_01G18353	0.973641	0.910439	3.68095	23.2864	30.7156	33.3647	1.85501	29.1223	-3.96349	1.6443e-07	4.23884e-07
FGRAMPH1_01G07319	23.3674	12.7461	22.0857	62.7721	71.3041	65.6532	19.3997	66.5765	-1.78196	1.83217e-07	4.70345e-07
FGRAMPH1_01G10021	78.8649	66.462	81.9011	173.13	171.13	132.383	75.7427	158.881	-1.06987	2.13501e-07	5.45915e-07
FGRAMPH1_01G06641	38.9456	38.2384	43.2511	94.1582	94.3408	111.933	40.1451	100.144	-1.31822	2.38065e-07	6.05546e-07
FGRAMPH1_01G05977	52.5766	76.4768	58.8952	153.893	132.735	128.077	62.6495	138.235	-1.14054	3.04541e-07	7.67533e-07
FGRAMPH1_01G20007	39.9193	42.7906	35.8892	105.295	89.9529	99.0179	39.533	98.0887	-1.31172	3.21934e-07	8.09862e-07
FGRAMPH1_01G20811	1.94728	1.82088	0	24.2989	24.1337	33.3647	1.25605	27.2658	-4.45005	3.43289e-07	8.615e-07
FGRAMPH1_01G03483	47.7084	50.0741	46.0118	115.42	102.02	113.01	47.9315	110.15	-1.20083	4.15696e-07	1.03763e-06
FGRAMPH1_01G22553	62.313	37.328	44.1714	99.2205	130.541	118.391	47.9375	116.051	-1.27785	4.97416e-07	1.23478e-06
FGRAMPH1_01G20309	54.5239	48.2532	40.4904	104.283	118.475	108.704	47.7558	110.487	-1.21111	5.35579e-07	1.32587e-06
FGRAMPH1_01G03869	53.5502	41.8802	54.294	115.42	102.02	125.925	49.9081	114.455	-1.19889	5.49554e-07	1.35922e-06
FGRAMPH1_01G24403	57.4448	58.2681	66.257	110.357	163.451	129.154	60.6566	134.321	-1.1448	5.61624e-07	1.38755e-06
FGRAMPH1_01G26539	42.8402	30.0445	37.7297	93.1457	86.6619	99.0179	36.8715	92.9419	-1.33631	6.11701e-07	1.5066e-06
FGRAMPH1_01G00691	39.9193	49.1637	56.1344	93.1457	118.475	133.459	48.4058	115.026	-1.2455	6.16268e-07	1.51757e-06
FGRAMPH1_01G02305	73.9967	52.8054	63.4963	139.719	145.899	120.544	63.4328	135.387	-1.0959	6.92277e-07	1.6961e-06
FGRAMPH1_01G07507	38.9456	51.895	35.8892	110.357	88.8559	109.781	42.2433	102.998	-1.2853	7.05718e-07	1.72841e-06
FGRAMPH1_01G02217	13.631	10.9253	16.5643	47.5853	70.2071	43.0513	13.7068	53.6146	-1.96681	7.14223e-07	1.74861e-06
FGRAMPH1_01G22169	0	0.910439	0.920237	35.4359	27.4247	25.8308	0.610225	29.5638	-5.57304	7.44253e-07	1.81884e-06
FGRAMPH1_01G10141	19.4728	12.7461	18.4047	49.6102	64.7222	60.2718	16.8746	58.2014	-1.78759	7.63624e-07	1.86517e-06
FGRAMPH1_01G07465	39.9193	50.9846	66.257	124.532	155.772	97.9416	52.387	126.082	-1.2644	7.73602e-07	1.8892e-06
FGRAMPH1_01G20373	41.8666	30.0445	23.0059	88.0835	75.6921	94.7128	31.639	86.1628	-1.44954	8.36808e-07	2.03877e-06
FGRAMPH1_01G25593	14.6046	3.64175	1.84047	37.4608	38.3945	49.5089	6.69561	41.7881	-2.65958	9.01448e-07	2.18955e-06
FGRAMPH1_01G20505	3.89456	7.28351	5.52142	27.3362	36.2006	39.8224	5.5665	34.4531	-2.62241	9.11355e-07	2.21243e-06
FGRAMPH1_01G26465	51.603	46.4324	54.294	112.382	103.117	122.696	50.7764	112.732	-1.15122	9.70749e-07	2.35535e-06
FGRAMPH1_01G19825	63.2867	57.3576	75.4594	183.254	123.959	122.696	65.3679	143.303	-1.1343	9.76529e-07	2.36894e-06
FGRAMPH1_01G27021	43.8138	56.4472	49.6928	106.308	116.281	111.933	49.9846	111.507	-1.15544	1.05097e-06	2.5436e-06
FGRAMPH1_01G24699	13.631	2.73132	9.20237	54.6725	95.4378	187.273	8.52155	112.461	-3.72647	1.05429e-06	2.55117e-06
FGRAMPH1_01G23771	7.78913	17.2983	9.20237	52.6476	40.5885	50.5852	11.4299	47.9404	-2.06363	1.18448e-06	2.85448e-06
FGRAMPH1_01G19339	27.2619	20.9401	23.0059	51.6351	91.0499	74.2634	23.736	72.3161	-1.60688	1.21373e-06	2.92082e-06
FGRAMPH1_01G20339	67.1812	49.1637	51.5333	112.382	117.378	136.688	55.9594	122.149	-1.12807	1.21857e-06	2.93089e-06
FGRAMPH1_01G22509	5.84184	2.73132	1.84047	32.3985	18.6488	37.6699	3.47121	29.5724	-3.10472	1.49834e-06	3.57899e-06
FGRAMPH1_01G09817	21.4201	13.6566	13.8036	52.6476	51.5584	62.4243	16.2934	55.5434	-1.77372	1.55707e-06	3.71403e-06
FGRAMPH1_01G06551	6.81549	5.46263	7.36189	32.3985	32.9096	39.8224	6.54667	35.0435	-2.4211	1.6099e-06	3.83598e-06
FGRAMPH1_01G17719	35.0511	34.5967	34.0488	109.345	77.886	75.3397	34.5655	87.5236	-1.3425	1.992e-06	4.70584e-06
FGRAMPH1_01G26485	48.682	47.3428	40.4904	105.295	104.214	96.8653	45.5051	102.125	-1.16714	1.99928e-06	4.72138e-06
FGRAMPH1_01G02231	17.5255	19.1192	11.0428	47.5853	62.5282	53.8141	15.8959	54.6425	-1.781	2.06792e-06	4.87753e-06
FGRAMPH1_01G06195	4.8682	3.64175	5.52142	35.4359	42.7825	18.2968	4.67713	32.1717	-2.78343	2.10649e-06	4.96417e-06
FGRAMPH1_01G19219	5.84184	5.46263	4.60118	27.3362	35.1036	31.2122	5.30189	31.2173	-2.55824	2.86418e-06	6.68456e-06
FGRAMPH1_01G28245	577.369	739.276	844.777	1778.88	1903.27	1207.59	720.474	1629.91	-1.17764	3.54103e-06	8.20622e-06
FGRAMPH1_01G10807	18.4992	18.2088	17.4845	52.6476	55.9463	58.1192	18.0641	55.571	-1.62108	3.88669e-06	8.97653e-06
FGRAMPH1_01G10717	2.92092	0	0	20.2491	21.9397	25.8308	0.973641	22.6732	-4.59107	4.05523e-06	9.35301e-06
FGRAMPH1_01G23031	47.7084	55.5367	69.0178	133.644	103.117	128.077	57.421	121.613	-1.08203	4.38404e-06	1.0089e-05
FGRAMPH1_01G11577	6.81549	8.19395	17.4845	37.4608	55.9463	41.975	10.8313	45.1274	-2.05301	4.61906e-06	1.06172e-05
FGRAMPH1_01G17625	25.3147	22.761	11.9631	43.5355	71.3041	79.6448	20.0129	64.8281	-1.6963	4.66148e-06	1.07111e-05
FGRAMPH1_01G19879	96.3904	85.5812	70.8582	207.553	119.572	186.197	84.2766	171.107	-1.02445	4.8482e-06	1.11345e-05
FGRAMPH1_01G03125	35.0511	48.2532	38.6499	98.208	96.5348	83.95	40.6514	92.8976	-1.19073	5.9546e-06	1.3565e-05
FGRAMPH1_01G14677	24.341	15.4775	34.969	83.0212	59.2373	72.1109	24.9292	71.4564	-1.52109	6.16155e-06	1.40246e-05
FGRAMPH1_01G04153	13.631	8.19395	17.4845	56.6974	42.7825	43.0513	13.1031	47.5104	-1.86129	6.24973e-06	1.42134e-05
FGRAMPH1_01G06157	10.71	13.6566	18.4047	53.66	43.8795	48.4327	14.2571	48.6574	-1.76872	6.58247e-06	1.495e-05
FGRAMPH1_01G22945	81.7858	50.0741	94.7844	148.831	154.675	152.832	75.5481	152.113	-1.01076	7.4291e-06	1.68305e-05
FGRAMPH1_01G10031	390.43	550.815	656.129	1164.32	1296.64	947.128	532.458	1136.03	-1.09294	7.49991e-06	1.69824e-05
FGRAMPH1_01G09743	67.1812	50.9846	49.6928	95.1706	127.25	132.383	55.9529	118.268	-1.08043	7.62422e-06	1.72523e-05
FGRAMPH1_01G22181	0	0	0	19.2366	4.38795	17.2205	0	13.615	-6.31072	8.0638e-06	1.82166e-05
FGRAMPH1_01G17609	0	0.910439	0	11.137	10.9699	40.8987	0.30348	21.0018	-5.96991	1.00701e-05	2.25345e-05
FGRAMPH1_01G12713	3.89456	1.82088	2.76071	15.1868	32.9096	24.7545	2.82538	24.2836	-3.10856	1.012e-05	2.2635e-05
FGRAMPH1_01G14877	57.4448	48.2532	47.8523	92.1333	106.408	124.849	51.1835	107.797	-1.07492	1.03732e-05	2.31898e-05
FGRAMPH1_01G26769	26.2883	4.55219	5.52142	58.7223	39.4915	63.5006	12.1206	53.9048	-2.16705	1.09275e-05	2.43767e-05
FGRAMPH1_01G28267	12.6573	15.4775	21.1654	56.6974	48.2674	49.5089	16.4334	51.4913	-1.64575	1.1156e-05	2.48577e-05
FGRAMPH1_01G16899	13.631	17.2983	15.644	38.4732	59.2373	52.7378	15.5244	50.1494	-1.68778	1.15683e-05	2.57383e-05
FGRAMPH1_01G02649	36.0247	44.6115	38.6499	86.0586	83.371	96.8653	39.762	88.765	-1.15718	1.15704e-05	2.57386e-05
FGRAMPH1_01G19557	0	1.82088	0.920237	24.2989	20.8427	15.0679	0.913705	20.0699	-4.43203	1.19095e-05	2.64452e-05
FGRAMPH1_01G00825	40.8929	42.7906	45.0916	87.071	94.3408	96.8653	42.925	92.7591	-1.11059	1.20096e-05	2.66543e-05
FGRAMPH1_01G10851	17.5255	9.10439	14.7238	33.411	54.8493	57.0429	13.7846	48.4344	-1.81497	1.21069e-05	2.6857e-05
FGRAMPH1_01G22145	0	0.910439	0	16.1993	9.87288	31.2122	0.30348	19.0948	-5.83395	1.37281e-05	3.03241e-05
FGRAMPH1_01G22177	0	0	0	6.07472	10.9699	19.3731	0	12.1392	-6.13984	1.57795e-05	3.46857e-05
FGRAMPH1_01G15055	15.5783	19.1192	12.8833	57.7099	39.4915	52.7378	15.8603	49.9797	-1.65677	1.59191e-05	3.49811e-05
FGRAMPH1_01G26953	17.5255	10.9253	19.325	55.685	58.1403	38.7461	15.9253	50.8571	-1.67746	1.61814e-05	3.55229e-05
FGRAMPH1_01G04993	22.3937	34.5967	27.6071	80.9963	72.4011	60.2718	28.1992	71.2231	-1.3348	1.70585e-05	3.73714e-05
FGRAMPH1_01G24625	12.6573	20.9401	17.4845	48.5978	66.9162	43.0513	17.0273	52.8551	-1.62938	1.72752e-05	3.78261e-05
FGRAMPH1_01G09767	2.92092	6.37307	10.1226	27.3362	35.1036	33.3647	6.4722	31.9348	-2.29357	1.7974e-05	3.93117e-05
FGRAMPH1_01G22979	3.89456	5.46263	8.28213	28.3487	37.2975	24.7545	5.87977	30.1336	-2.35166	1.804e-05	3.94495e-05
FGRAMPH1_01G27953	0	0	0	11.137	13.1638	9.68653	0	11.3291	-6.0422	1.88121e-05	4.1065e-05
FGRAMPH1_01G08759	41.8666	62.8203	72.6987	125.544	115.184	119.467	59.1285	120.065	-1.01937	2.01426e-05	4.38632e-05
FGRAMPH1_01G11153	13.631	7.28351	6.44166	44.548	30.7156	35.5173	9.11871	36.927	-2.02691	2.1351e-05	4.63605e-05
FGRAMPH1_01G28257	10.71	7.28351	16.5643	44.548	34.0066	47.3564	11.5193	41.9703	-1.86612	2.16094e-05	4.68988e-05
FGRAMPH1_01G08851	2.92092	5.46263	0.920237	19.2366	25.2307	25.8308	3.10126	23.4327	-2.91281	2.33424e-05	5.04832e-05
FGRAMPH1_01G14917	33.1038	30.0445	22.0857	64.797	64.7222	80.7211	28.4113	70.0801	-1.30394	2.45244e-05	5.29031e-05
FGRAMPH1_01G14581	38.9456	50.0741	46.0118	79.9838	103.117	104.399	45.0105	95.8333	-1.08718	2.49062e-05	5.36924e-05
FGRAMPH1_01G10209	60.3657	30.9549	43.2511	107.32	92.1469	94.7128	44.8573	98.0599	-1.13301	3.10601e-05	6.64086e-05
FGRAMPH1_01G17441	11.6837	16.3879	13.8036	40.4981	50.4614	41.975	13.9584	44.3115	-1.66299	3.25316e-05	6.9511e-05
FGRAMPH1_01G26797	45.7611	36.4175	57.9749	103.27	94.3408	95.789	46.7179	97.8001	-1.06657	3.31587e-05	7.08062e-05
FGRAMPH1_01G23377	43.8138	40.9697	57.9749	104.283	96.5348	93.6365	47.5862	98.1513	-1.04442	3.39045e-05	7.23114e-05
FGRAMPH1_01G10479	23.3674	7.28351	8.28213	42.5231	50.4614	45.2038	12.9777	46.0627	-1.83742	3.54555e-05	7.54489e-05
FGRAMPH1_01G14591	10.71	7.28351	12.8833	35.4359	42.7825	33.3647	10.2923	37.1944	-1.85416	4.24425e-05	8.98087e-05
FGRAMPH1_01G17665	0	0.910439	0	13.1619	14.2608	18.2968	0.30348	15.2398	-5.50793	4.48036e-05	9.45684e-05
FGRAMPH1_01G07165	7.78913	6.37307	3.68095	28.3487	17.5518	44.1275	5.94771	30.0093	-2.3397	4.49263e-05	9.48124e-05
FGRAMPH1_01G19821	7.78913	3.64175	8.28213	17.2117	35.1036	40.8987	6.571	31.0713	-2.24229	5.78383e-05	0.000121043
FGRAMPH1_01G04547	24.341	34.5967	29.4476	69.8593	87.7589	54.8904	29.4618	70.8362	-1.26278	5.81276e-05	0.000121611
FGRAMPH1_01G09727	11.6837	26.4027	17.4845	43.5355	59.2373	54.8904	18.5236	52.5544	-1.49788	7.96256e-05	0.000164427
FGRAMPH1_01G10895	56.4712	47.3428	31.288	95.1706	118.475	76.416	45.034	96.6871	-1.10402	8.09516e-05	0.000167088
FGRAMPH1_01G04091	0	0	0.920237	12.1494	13.1638	16.1442	0.306746	13.8192	-5.36681	8.38349e-05	0.000172855
FGRAMPH1_01G22533	42.8402	30.0445	27.6071	83.0212	74.5951	66.7294	33.4973	74.7819	-1.16271	8.5035e-05	0.000175223
FGRAMPH1_01G01075	24.341	29.134	41.4107	67.8344	78.983	69.9583	31.6286	72.2586	-1.18894	8.86791e-05	0.000182371
FGRAMPH1_01G20033	16.5519	9.10439	11.9631	37.4608	41.6855	39.8224	12.5398	39.6562	-1.6654	9.11855e-05	0.000187355
FGRAMPH1_01G10133	54.5239	32.7758	35.8892	122.507	83.371	68.882	41.063	91.5866	-1.16268	9.56018e-05	0.00019616
FGRAMPH1_01G14337	7.78913	20.9401	3.68095	40.4981	44.9764	37.6699	10.8034	41.0481	-1.9204	9.65893e-05	0.000198037
FGRAMPH1_01G02661	10.71	10.0148	27.6071	62.7721	44.9764	43.0513	16.1107	50.2666	-1.64033	9.94414e-05	0.000203576
FGRAMPH1_01G22141	0	0	0	13.1619	6.58192	7.53397	0	9.0926	-5.72822	0.000101976	0.000208576
FGRAMPH1_01G00835	14.6046	13.6566	23.0059	44.548	57.0433	41.975	17.089	47.8554	-1.48339	0.000120326	0.000244666
FGRAMPH1_01G22495	16.5519	20.0296	23.0059	44.548	58.1403	51.6615	19.8625	51.4499	-1.36975	0.000127961	0.000259567
FGRAMPH1_01G10299	16.5519	13.6566	13.8036	44.548	36.2006	45.2038	14.6707	41.9841	-1.51953	0.000145394	0.000293784
FGRAMPH1_01G22757	1.94728	0	0	7.08718	18.6488	21.5256	0.649094	15.7539	-4.64756	0.000160345	0.000322836
FGRAMPH1_01G02781	34.0774	38.2384	32.2083	79.9838	65.8192	74.2634	34.8414	73.3555	-1.07464	0.000164267	0.000330537
FGRAMPH1_01G00001	13.631	12.7461	12.8833	38.4732	35.1036	41.975	13.0868	38.5173	-1.55821	0.00018671	0.000373806
FGRAMPH1_01G09611	35.0511	17.2983	34.0488	57.7099	65.8192	78.5685	28.7994	67.3659	-1.22807	0.000193317	0.000386405
FGRAMPH1_01G26889	1.94728	0.910439	2.76071	12.1494	18.6488	18.2968	1.87281	16.365	-3.12796	0.000205592	0.000410335
FGRAMPH1_01G03851	1.94728	2.73132	5.52142	21.2615	12.0669	29.0596	3.40001	20.796	-2.6075	0.000217145	0.000432309
FGRAMPH1_01G27515	13.631	16.3879	11.9631	35.4359	39.4915	45.2038	13.994	40.0437	-1.51518	0.000224703	0.000446045
FGRAMPH1_01G19095	13.631	23.6714	13.8036	37.4608	54.8493	47.3564	17.0353	46.5555	-1.44548	0.00023804	0.000471372
FGRAMPH1_01G00699	4763.05	945.946	585.271	20063.8	20126.4	25929.8	2098.09	22040	-3.393	0.00025477	0.000503292
FGRAMPH1_01G25179	82.7595	32.7758	42.3309	91.1208	114.087	127.001	52.622	110.736	-1.07719	0.000257812	0.000508782
FGRAMPH1_01G07499	21.4201	26.4027	36.8095	61.7597	57.0433	72.1109	28.2108	63.6379	-1.17119	0.000277107	0.000545428
FGRAMPH1_01G14569	9.73641	20.0296	24.8464	43.5355	43.8795	60.2718	18.2041	49.2289	-1.42942	0.000289225	0.000568206
FGRAMPH1_01G03287	83.7331	33.6862	47.8523	126.557	98.7288	109.781	55.0905	111.689	-1.02493	0.000303832	0.00059552
FGRAMPH1_01G27423	7.78913	2.73132	3.68095	23.2864	15.3578	30.1359	4.7338	22.9267	-2.28742	0.000315794	0.000617623
FGRAMPH1_01G03579	7.78913	10.9253	6.44166	36.4483	30.7156	21.5256	8.38535	29.5632	-1.81767	0.000371826	0.000722616
FGRAMPH1_01G02257	31.1565	28.2236	36.8095	61.7597	72.4011	65.6532	32.0632	66.6046	-1.05383	0.000419164	0.000812048
FGRAMPH1_01G27123	1.94728	3.64175	11.0428	29.3612	17.5518	27.9833	5.54396	24.9654	-2.16474	0.000502437	0.000963579
FGRAMPH1_01G06605	37.972	24.5818	39.5702	69.8593	66.9162	72.1109	34.0413	69.6288	-1.0343	0.00053522	0.00102254
FGRAMPH1_01G22603	30.1829	23.6714	30.3678	38.4732	82.274	71.0346	28.074	63.9273	-1.18514	0.00060248	0.00114409
FGRAMPH1_01G23185	14.6046	6.37307	10.1226	28.3487	27.4247	41.975	10.3668	32.5828	-1.65761	0.000607957	0.00115433
FGRAMPH1_01G19085	19.4728	20.9401	12.8833	50.6227	31.8126	52.7378	17.7654	45.0577	-1.34492	0.000667293	0.00126257
FGRAMPH1_01G09769	3.89456	2.73132	5.52142	20.2491	24.1337	13.9917	4.0491	19.4581	-2.26482	0.000697339	0.00131684
FGRAMPH1_01G15391	15.5783	18.2088	16.5643	44.548	34.0066	47.3564	16.7838	41.9703	-1.32219	0.000712713	0.00134343
FGRAMPH1_01G03363	30.1829	18.2088	6.44166	47.5853	43.8795	57.0429	18.2778	49.5026	-1.44363	0.000729799	0.00137334
FGRAMPH1_01G17651	26.2883	24.5818	20.2452	52.6476	57.0433	47.3564	23.7051	52.3491	-1.14396	0.000755118	0.00141862
FGRAMPH1_01G22587	19.4728	50.0741	43.2511	93.1457	64.7222	80.7211	37.5994	79.5297	-1.0775	0.000786921	0.0014753
FGRAMPH1_01G15211	44.7875	25.4923	24.8464	58.7223	68.0132	72.1109	31.7087	66.2821	-1.06739	0.000833173	0.00155877
FGRAMPH1_01G08079	10.71	8.19395	2.76071	18.2242	23.0367	40.8987	7.22157	27.3865	-1.9271	0.000840204	0.00157106
FGRAMPH1_01G08313	5.84184	4.55219	11.0428	31.3861	19.7458	25.8308	7.14563	25.6542	-1.84456	0.00090117	0.00168064
FGRAMPH1_01G24663	4.8682	4.55219	1.84047	16.1993	20.8427	17.2205	3.75362	18.0875	-2.27154	0.00098098	0.00182346
FGRAMPH1_01G07763	30.1829	40.9697	37.7297	82.0087	50.4614	86.1025	36.2941	72.8575	-1.00503	0.000987428	0.00183494
FGRAMPH1_01G10893	12.6573	21.8505	16.5643	50.6227	28.5216	49.5089	17.024	42.8844	-1.33144	0.00113724	0.00209806
FGRAMPH1_01G14571	2.92092	6.37307	3.68095	21.2615	15.3578	20.4493	4.32498	19.0229	-2.13206	0.0011899	0.00219073
FGRAMPH1_01G10207	0.973641	0.910439	0.920237	13.1619	6.58192	13.9917	0.934772	11.2452	-3.59137	0.0012454	0.00228919
FGRAMPH1_01G15037	5.84184	7.28351	5.52142	35.4359	14.2608	20.4493	6.21559	23.382	-1.91436	0.00129944	0.00238561
FGRAMPH1_01G01167	24.341	26.4027	22.0857	60.7472	47.1704	47.3564	24.2765	51.758	-1.09368	0.00131955	0.00242153
FGRAMPH1_01G08573	2.92092	2.73132	1.84047	15.1868	23.0367	7.53397	2.49757	15.2525	-2.61185	0.00136373	0.0024982
FGRAMPH1_01G26501	21.4201	19.1192	21.1654	29.3612	58.1403	57.0429	20.5683	48.1815	-1.22552	0.00139824	0.002559
FGRAMPH1_01G03971	3.89456	8.19395	8.28213	27.3362	21.9397	21.5256	6.79021	23.6005	-1.79228	0.00142743	0.00260995
FGRAMPH1_01G04973	0.973641	2.73132	1.84047	8.09963	18.6488	12.9154	1.84848	13.2213	-2.82546	0.00161053	0.00293008
FGRAMPH1_01G20727	0.973641	0.910439	0.920237	9.11208	13.1638	9.68653	0.934772	10.6542	-3.51015	0.0016247	0.00295467
FGRAMPH1_01G02129	9.73641	16.3879	12.8833	37.4608	34.0066	30.1359	13.0025	33.8677	-1.37826	0.00171294	0.0031068
FGRAMPH1_01G04097	1.94728	0	0.920237	7.08718	6.58192	20.4493	0.955839	11.3728	-3.59512	0.00171816	0.00311585
FGRAMPH1_01G27489	0	2.73132	0.920237	14.1744	8.77589	11.8391	1.21718	11.5964	-3.2311	0.00174883	0.00316807
FGRAMPH1_01G20203	17.5255	15.4775	14.7238	35.4359	35.1036	43.0513	15.9089	37.8636	-1.25193	0.0018909	0.0034131
FGRAMPH1_01G24069	25.3147	43.701	38.6499	50.6227	99.8258	66.7294	35.8886	72.3926	-1.00689	0.00200722	0.00361492
FGRAMPH1_01G10597	4.8682	0	0.920237	7.08718	18.6488	16.1442	1.92948	13.9601	-2.8795	0.00201683	0.00363072
FGRAMPH1_01G27393	2.92092	0	0.920237	4.04981	15.3578	17.2205	1.28039	12.2094	-3.27558	0.00202484	0.00364418
FGRAMPH1_01G15353	1.94728	0	0	16.1993	7.6789	6.45769	0.649094	10.112	-4.01134	0.0022574	0.00403589
FGRAMPH1_01G02983	3.89456	5.46263	11.9631	21.2615	26.3277	23.6782	7.10676	23.7558	-1.73483	0.00232369	0.00414948
FGRAMPH1_01G19835	5.84184	11.8357	4.60118	23.2864	15.3578	35.5173	7.42624	24.7205	-1.73147	0.00273742	0.00484925
FGRAMPH1_01G14403	15.5783	18.2088	17.4845	36.4483	41.6855	37.6699	17.0905	38.6012	-1.17358	0.00279298	0.0049399
FGRAMPH1_01G01379	0.973641	0	0	9.11208	6.58192	6.45769	0.324547	7.3839	-4.46483	0.00291107	0.00513536
FGRAMPH1_01G02427	27.2619	20.9401	11.9631	34.4234	51.5584	49.5089	20.055	45.1636	-1.17288	0.00292039	0.00515045
FGRAMPH1_01G07287	13.631	15.4775	10.1226	33.411	32.9096	30.1359	13.077	32.1521	-1.29823	0.00326353	0.00572652
FGRAMPH1_01G26773	14.6046	14.567	19.325	41.5106	42.7825	27.9833	16.1655	37.4255	-1.2107	0.0033547	0.00588116
FGRAMPH1_01G18985	16.5519	19.1192	12.8833	45.5604	36.2006	30.1359	16.1848	37.2989	-1.20613	0.00347825	0.00608829
FGRAMPH1_01G22575	0	0.910439	3.68095	8.09963	8.77589	18.2968	1.53046	11.7241	-2.92081	0.00350747	0.00613706
FGRAMPH1_01G26199	6.81549	6.37307	7.36189	24.2989	14.2608	26.907	6.85015	21.8222	-1.67333	0.00363388	0.00634347
FGRAMPH1_01G26387	18.4992	18.2088	21.1654	34.4234	38.3945	52.7378	19.2911	41.8519	-1.11583	0.00366517	0.00639563
FGRAMPH1_01G27779	0	0	0	3.03736	6.58192	5.38141	0	5.00023	-4.85989	0.00368084	0.00641965
FGRAMPH1_01G14593	0	0	0.920237	9.11208	5.48493	6.45769	0.306746	7.01823	-4.39214	0.00377611	0.00657818
FGRAMPH1_01G14589	0	2.73132	0	11.137	6.58192	11.8391	0.910439	9.85267	-3.41149	0.00378237	0.00658824
FGRAMPH1_01G03969	1.94728	2.73132	3.68095	8.09963	18.6488	15.0679	2.78651	13.9388	-2.31447	0.00378484	0.00659084
FGRAMPH1_01G20035	5.84184	2.73132	3.68095	12.1494	18.6488	18.2968	4.0847	16.365	-2.00731	0.00389877	0.0067779
FGRAMPH1_01G22565	1.94728	9.10439	3.68095	13.1619	25.2307	18.2968	4.91087	18.8965	-1.93158	0.00420984	0.00729152
FGRAMPH1_01G02323	24.341	15.4775	23.0059	51.6351	46.0734	34.441	20.9415	44.0499	-1.07625	0.00438074	0.00757106
FGRAMPH1_01G24813	1.94728	3.64175	9.20237	18.2242	18.6488	18.2968	4.93047	18.3899	-1.89165	0.00445325	0.00768949
FGRAMPH1_01G25845	24.341	30.0445	13.8036	54.6725	39.4915	48.4327	22.7297	47.5322	-1.06588	0.00446318	0.00770468
FGRAMPH1_01G07593	15.5783	10.9253	9.20237	38.4732	37.2975	17.2205	11.902	30.9971	-1.38569	0.00455423	0.00785184
FGRAMPH1_01G13399	0	0.910439	1.84047	12.1494	2.19397	15.0679	0.916971	9.80379	-3.40294	0.00479726	0.00824145
FGRAMPH1_01G19031	9.73641	14.567	17.4845	37.4608	21.9397	41.975	13.9293	33.7918	-1.2767	0.00484915	0.00832425
FGRAMPH1_01G14841	5.84184	7.28351	9.20237	19.2366	30.7156	17.2205	7.44257	22.3909	-1.58448	0.00498175	0.00854105
FGRAMPH1_01G14709	0	1.82088	0	9.11208	5.48493	10.7628	0.606959	8.45328	-3.77312	0.00521615	0.00891806
FGRAMPH1_01G25951	4.8682	2.73132	8.28213	15.1868	14.2608	26.907	5.29388	18.7849	-1.82656	0.00522023	0.00892391
FGRAMPH1_01G22987	3.89456	6.37307	4.60118	14.1744	16.4548	21.5256	4.95627	17.3849	-1.80555	0.00545826	0.00930415
FGRAMPH1_01G04507	0	0	0	5.06227	3.29096	5.38141	0	4.57821	-4.73649	0.00547219	0.00932519
FGRAMPH1_01G26535	14.6046	20.0296	14.7238	26.3238	44.9764	38.7461	16.4527	36.6821	-1.15239	0.00585658	0.00993893
FGRAMPH1_01G22555	0.973641	2.73132	4.60118	11.137	10.9699	17.2205	2.76871	13.1091	-2.23297	0.00612538	0.0103743
FGRAMPH1_01G02131	8.76277	10.0148	19.325	31.3861	23.0367	39.8224	12.7009	31.4151	-1.30416	0.00613337	0.0103865
FGRAMPH1_01G24785	15.5783	12.7461	15.644	24.2989	27.4247	51.6615	14.6561	34.4617	-1.23283	0.006335	0.0107052
FGRAMPH1_01G01685	0	0.910439	0	3.03736	10.9699	5.38141	0.30348	6.46288	-4.26673	0.00637971	0.0107754
FGRAMPH1_01G04165	0.973641	0.910439	3.68095	9.11208	15.3578	8.61025	1.85501	11.0267	-2.56348	0.00642269	0.0108452
FGRAMPH1_01G26999	6.81549	1.82088	0.920237	15.1868	12.0669	15.0679	3.18553	14.1072	-2.16502	0.00653348	0.0110241
FGRAMPH1_01G19709	10.71	2.73132	11.0428	20.2491	34.0066	18.2968	8.1614	24.1841	-1.57031	0.00653812	0.0110305
FGRAMPH1_01G07437	8.76277	9.10439	9.20237	30.3736	23.0367	18.2968	9.02317	23.9024	-1.40724	0.00716504	0.0120119
FGRAMPH1_01G17143	2.92092	2.73132	12.8833	11.137	26.3277	26.907	6.17852	21.4572	-1.78849	0.00719811	0.0120598
FGRAMPH1_01G11045	10.71	6.37307	6.44166	20.2491	34.0066	13.9917	7.84159	22.7491	-1.53954	0.00737463	0.0123327
FGRAMPH1_01G08771	0	0	0.920237	7.08718	5.48493	5.38141	0.306746	5.9845	-4.16135	0.00764543	0.0127477
FGRAMPH1_01G26991	3.89456	0	1.84047	13.1619	10.9699	8.61025	1.91168	10.914	-2.53405	0.00767299	0.0127921
FGRAMPH1_01G17043	11.6837	8.19395	12.8833	35.4359	29.6186	17.2205	10.9203	27.425	-1.33172	0.0077998	0.0129971
FGRAMPH1_01G22149	0	0	0	5.06227	4.38795	3.22884	0	4.22635	-4.62107	0.00792933	0.0132097
FGRAMPH1_01G11005	4.8682	2.73132	6.44166	19.2366	16.4548	12.9154	4.68039	16.2023	-1.79445	0.00793085	0.0132106
FGRAMPH1_01G24075	18.4992	18.2088	21.1654	54.6725	21.9397	47.3564	19.2911	41.3229	-1.10182	0.00802948	0.0133682
FGRAMPH1_01G22211	0	0	0	9.11208	3.29096	1.07628	0	4.49311	-4.71376	0.00808952	0.0134616
FGRAMPH1_01G11043	8.76277	3.64175	0.920237	25.3113	17.5518	8.61025	4.44159	17.1578	-1.9646	0.00828979	0.0137746
FGRAMPH1_01G25819	26.2883	11.8357	17.4845	30.3736	50.4614	37.6699	18.5362	39.5016	-1.09426	0.00856664	0.0142067
FGRAMPH1_01G18439	17.5255	6.37307	11.0428	33.411	17.5518	36.5936	11.6471	29.1854	-1.33324	0.0087248	0.014446
FGRAMPH1_01G14681	3.89456	1.82088	4.60118	13.1619	17.5518	9.68653	3.43887	13.4667	-1.97171	0.00993378	0.0163239
FGRAMPH1_01G24939	17.5255	9.10439	21.1654	32.3985	32.9096	37.6699	15.9318	34.326	-1.10902	0.0103411	0.01695
FGRAMPH1_01G12863	8.76277	10.9253	11.9631	22.274	19.7458	35.5173	10.5504	25.8457	-1.29011	0.0104649	0.0171405
FGRAMPH1_01G24975	0	0.910439	0.920237	10.1245	2.19397	9.68653	0.610225	7.33501	-3.56973	0.0107085	0.0175119
FGRAMPH1_01G22777	0	0.910439	0	8.09963	3.29096	5.38141	0.30348	5.59067	-4.0653	0.0107687	0.0176061
FGRAMPH1_01G17683	12.6573	18.2088	17.4845	29.3612	42.7825	30.1359	16.1169	34.0932	-1.07653	0.0108752	0.0177695
FGRAMPH1_01G02907	18.4992	11.8357	11.9631	18.2242	38.3945	39.8224	14.0993	32.147	-1.18922	0.0109423	0.0178683
FGRAMPH1_01G01837	11.6837	14.567	23.9262	42.5231	28.5216	35.5173	16.7256	35.5207	-1.0856	0.0110903	0.0180904
FGRAMPH1_01G02665	29.2092	14.567	11.9631	33.411	34.0066	49.5089	18.5798	38.9755	-1.07409	0.0116488	0.0189557
FGRAMPH1_01G04989	0.973641	0.910439	0.920237	7.08718	13.1638	3.22884	0.934772	7.82662	-3.06459	0.0117727	0.0191435
FGRAMPH1_01G07479	18.4992	3.64175	10.1226	41.5106	14.2608	30.1359	10.7545	28.6358	-1.42392	0.0119302	0.0193856
FGRAMPH1_01G22151	0	0	0	5.06227	4.38795	2.15256	0	3.86759	-4.49351	0.0122387	0.0198773
FGRAMPH1_01G14637	2.92092	1.82088	10.1226	22.274	13.1638	15.0679	4.9548	16.8353	-1.76349	0.0125459	0.020347
FGRAMPH1_01G18449	3.89456	3.64175	2.76071	10.1245	14.2608	13.9917	3.43234	12.7923	-1.89795	0.0126062	0.0204399
FGRAMPH1_01G22669	23.3674	8.19395	10.1226	35.4359	37.2975	22.6019	13.8946	31.7784	-1.20146	0.0128618	0.0208294
FGRAMPH1_01G23247	0	0.910439	1.84047	4.04981	4.38795	15.0679	0.916971	7.83523	-3.07578	0.0138996	0.0223896
FGRAMPH1_01G20465	14.6046	8.19395	4.60118	20.2491	23.0367	25.8308	9.13325	23.0388	-1.34108	0.014376	0.0230992
FGRAMPH1_01G26303	2.92092	8.19395	6.44166	19.2366	14.2608	18.2968	5.85218	17.2647	-1.55474	0.0145049	0.0232953
FGRAMPH1_01G20797	21.4201	8.19395	12.8833	41.5106	32.9096	20.4493	14.1658	31.6232	-1.16643	0.0148167	0.0237622
FGRAMPH1_01G03019	7.78913	9.10439	8.28213	23.2864	25.2307	15.0679	8.39188	21.195	-1.33589	0.0150412	0.024096
FGRAMPH1_01G27009	8.76277	6.37307	6.44166	29.3612	13.1638	16.1442	7.1925	19.5564	-1.45027	0.0154294	0.0246951
FGRAMPH1_01G15723	5.84184	7.28351	7.36189	17.2117	23.0367	15.0679	6.82908	18.4388	-1.42985	0.0159614	0.0255044
FGRAMPH1_01G16997	8.76277	5.46263	9.20237	13.1619	37.2975	13.9917	7.80926	21.4837	-1.45801	0.0160339	0.0256111
FGRAMPH1_01G10307	0	3.64175	0	11.137	8.77589	5.38141	1.21392	8.43143	-2.77598	0.0168477	0.0268255
FGRAMPH1_01G23125	3.89456	1.82088	4.60118	11.137	9.87288	16.1442	3.43887	12.3847	-1.85138	0.01749	0.0277992
FGRAMPH1_01G27025	0	0	0	4.04981	4.38795	2.15256	0	3.53011	-4.36071	0.0176155	0.0279854
FGRAMPH1_01G24327	3.89456	0.910439	0	3.03736	12.0669	12.9154	1.60167	9.33986	-2.56219	0.017999	0.0285724
FGRAMPH1_01G08231	17.5255	17.2983	11.0428	29.3612	38.3945	25.8308	15.2889	31.1955	-1.02913	0.0192378	0.0304306
FGRAMPH1_01G06295	0	0.910439	1.84047	10.1245	4.38795	6.45769	0.916971	6.99006	-2.91653	0.0193922	0.0306498
FGRAMPH1_01G23871	1.94728	2.73132	0.920237	13.1619	5.48493	8.61025	1.86628	9.08569	-2.28665	0.0194499	0.0307337
FGRAMPH1_01G07231	0	0	0	3.03736	6.58192	1.07628	0	3.56519	-4.37243	0.0195911	0.0309424
FGRAMPH1_01G03101	5.84184	7.28351	4.60118	14.1744	16.4548	18.2968	5.90885	16.3086	-1.46292	0.0204266	0.0321682
FGRAMPH1_01G23775	0	3.64175	4.60118	11.137	7.6789	15.0679	2.74765	11.2946	-2.02569	0.0212115	0.0333345
FGRAMPH1_01G16929	14.6046	7.28351	7.36189	29.3612	19.7458	19.3731	9.75	22.8267	-1.23584	0.0212558	0.0333963
FGRAMPH1_01G02905	5.84184	8.19395	15.644	19.2366	21.9397	29.0596	9.89327	23.412	-1.23744	0.0213187	0.0334873
FGRAMPH1_01G07969	4.8682	5.46263	3.68095	14.1744	10.9699	17.2205	4.67059	14.1216	-1.59693	0.02133	0.0335013
FGRAMPH1_01G23093	8.76277	10.0148	10.1226	21.2615	12.0669	36.5936	9.6334	23.3073	-1.27407	0.0213447	0.0335204
FGRAMPH1_01G23583	7.78913	13.6566	13.8036	28.3487	29.6186	19.3731	11.7498	25.7801	-1.12994	0.0215528	0.0338237
FGRAMPH1_01G01383	5.84184	12.7461	12.8833	24.2989	18.6488	29.0596	10.4904	24.0024	-1.18935	0.0220021	0.0344729
FGRAMPH1_01G24997	11.6837	12.7461	8.28213	28.3487	19.7458	23.6782	10.904	23.9242	-1.13601	0.0235259	0.0367341
FGRAMPH1_01G15063	9.73641	8.19395	6.44166	25.3113	17.5518	16.1442	8.124	19.6691	-1.28055	0.0236298	0.0368865
FGRAMPH1_01G17415	11.6837	11.8357	10.1226	17.2117	25.2307	31.2122	11.214	24.5515	-1.12844	0.0239673	0.0373789
FGRAMPH1_01G03861	0	0.910439	0.920237	12.1494	1.09699	5.38141	0.610225	6.20928	-3.33392	0.0241017	0.0375668
FGRAMPH1_01G17977	9.73641	15.4775	16.5643	25.3113	29.6186	30.1359	13.926	28.3553	-1.02127	0.0246333	0.0383423
FGRAMPH1_01G11157	36.9983	14.567	2.76071	76.9465	63.6252	67.8057	18.1087	69.4591	-1.94233	0.0251418	0.0390665
FGRAMPH1_01G20583	4.8682	2.73132	0	5.06227	17.5518	9.68653	2.53317	10.7669	-2.09526	0.0257637	0.0399685
FGRAMPH1_01G24491	14.6046	8.19395	10.1226	31.3861	8.77589	37.6699	10.9737	25.9439	-1.24734	0.0260646	0.0403984
FGRAMPH1_01G15727	0	3.64175	0	1.01245	7.6789	17.2205	1.21392	8.63729	-2.80804	0.0262686	0.0406819
FGRAMPH1_01G20825	0	0	0	2.02491	5.48493	2.15256	0	3.2208	-4.2248	0.0263432	0.0407841
FGRAMPH1_01G07067	0.973641	8.19395	4.60118	13.1619	24.1337	7.53397	4.58959	14.9432	-1.6906	0.0264227	0.0408924
FGRAMPH1_01G02339	4.8682	9.10439	13.8036	22.274	21.9397	20.4493	9.25871	21.5544	-1.21398	0.0264959	0.0409823
FGRAMPH1_01G12557	0	0	0	4.04981	3.29096	2.15256	0	3.16445	-4.20405	0.0265136	0.041005
FGRAMPH1_01G06131	10.71	15.4775	4.60118	21.2615	23.0367	25.8308	10.2629	23.3763	-1.18643	0.026528	0.041018
FGRAMPH1_01G17061	0	1.82088	0.920237	6.07472	12.0669	2.15256	0.913705	6.76471	-2.8664	0.0266817	0.0412227
FGRAMPH1_01G09813	6.81549	4.55219	3.68095	17.2117	4.38795	24.7545	5.01621	15.4514	-1.62938	0.0268483	0.0414564
FGRAMPH1_01G22951	2.92092	6.37307	2.76071	12.1494	20.8427	6.45769	4.01823	13.15	-1.70392	0.0275171	0.0424454
FGRAMPH1_01G28271	8.76277	5.46263	12.8833	21.2615	18.6488	22.6019	9.03624	20.8374	-1.20631	0.0282346	0.043468
FGRAMPH1_01G09989	0	0	0	5.06227	2.19397	2.15256	0	3.13627	-4.19353	0.0282704	0.0435057
FGRAMPH1_01G27159	1.94728	1.82088	0	5.06227	14.2608	3.22884	1.25605	7.51731	-2.58492	0.0283236	0.0435802
FGRAMPH1_01G01967	3.89456	1.82088	0.920237	3.03736	17.5518	8.61025	2.21189	9.73313	-2.1428	0.028891	0.0443977
FGRAMPH1_01G01509	31.1565	12.7461	8.28213	24.2989	40.5885	41.975	17.3949	35.6208	-1.03904	0.0291325	0.0447434
FGRAMPH1_01G20377	0	1.82088	0	7.08718	5.48493	4.30513	0.606959	5.62574	-3.18873	0.0299092	0.0458686

## Sheet: Table S2-A
Overlap_up-regulated genes in ΔBP1 and BP1ΔIDR2-C（2862）
FGRAMPH1_01G28087
FGRAMPH1_01G28085
FGRAMPH1_01G28083
FGRAMPH1_01G28061
FGRAMPH1_01G28059
FGRAMPH1_01G28057
FGRAMPH1_01G28055
FGRAMPH1_01G28053
FGRAMPH1_01G28051
FGRAMPH1_01G28047
FGRAMPH1_01G28043
FGRAMPH1_01G28035
FGRAMPH1_01G28033
FGRAMPH1_01G28029
FGRAMPH1_01G28025
FGRAMPH1_01G28013
FGRAMPH1_01G28009
FGRAMPH1_01G28007
FGRAMPH1_01G28005
FGRAMPH1_01G27999
FGRAMPH1_01G27997
FGRAMPH1_01G27995
FGRAMPH1_01G27993
FGRAMPH1_01G27981
FGRAMPH1_01G27979
FGRAMPH1_01G27977
FGRAMPH1_01G27973
FGRAMPH1_01G27971
FGRAMPH1_01G27969
FGRAMPH1_01G27967
FGRAMPH1_01G27965
FGRAMPH1_01G27963
FGRAMPH1_01G27945
FGRAMPH1_01G27943
FGRAMPH1_01G27941
FGRAMPH1_01G27937
FGRAMPH1_01G27935
FGRAMPH1_01G27933
FGRAMPH1_01G27929
FGRAMPH1_01G27927
FGRAMPH1_01G27925
FGRAMPH1_01G27915
FGRAMPH1_01G27913
FGRAMPH1_01G27911
FGRAMPH1_01G27905
FGRAMPH1_01G27903
FGRAMPH1_01G27901
FGRAMPH1_01G27899
FGRAMPH1_01G27893
FGRAMPH1_01G27891
FGRAMPH1_01G27889
FGRAMPH1_01G27887
FGRAMPH1_01G27885
FGRAMPH1_01G27883
FGRAMPH1_01G27881
FGRAMPH1_01G27879
FGRAMPH1_01G27875
FGRAMPH1_01G27873
FGRAMPH1_01G27861
FGRAMPH1_01G27859
FGRAMPH1_01G27847
FGRAMPH1_01G27841
FGRAMPH1_01G27839
FGRAMPH1_01G27831
FGRAMPH1_01G27829
FGRAMPH1_01G27823
FGRAMPH1_01G27819
FGRAMPH1_01G27817
FGRAMPH1_01G27811
FGRAMPH1_01G27809
FGRAMPH1_01G27783
FGRAMPH1_01G27781
FGRAMPH1_01G27761
FGRAMPH1_01G27759
FGRAMPH1_01G27757
FGRAMPH1_01G27755
FGRAMPH1_01G27753
FGRAMPH1_01G27749
FGRAMPH1_01G27745
FGRAMPH1_01G27743
FGRAMPH1_01G27741
FGRAMPH1_01G27727
FGRAMPH1_01G27725
FGRAMPH1_01G27723
FGRAMPH1_01G27717
FGRAMPH1_01G27705
FGRAMPH1_01G27653
FGRAMPH1_01G27549
FGRAMPH1_01G27353
FGRAMPH1_01G27335
FGRAMPH1_01G27305
FGRAMPH1_01G27303
FGRAMPH1_01G27301
FGRAMPH1_01G27297
FGRAMPH1_01G27295
FGRAMPH1_01G27293
FGRAMPH1_01G27291
FGRAMPH1_01G27287
FGRAMPH1_01G27275
FGRAMPH1_01G27251
FGRAMPH1_01G27105
FGRAMPH1_01G27089
FGRAMPH1_01G26375
FGRAMPH1_01G26195
FGRAMPH1_01G26193
FGRAMPH1_01G26187
FGRAMPH1_01G25987
FGRAMPH1_01G25985
FGRAMPH1_01G25983
FGRAMPH1_01G25975
FGRAMPH1_01G25969
FGRAMPH1_01G25963
FGRAMPH1_01G25961
FGRAMPH1_01G25945
FGRAMPH1_01G25937
FGRAMPH1_01G25921
FGRAMPH1_01G25905
FGRAMPH1_01G25903
FGRAMPH1_01G25899
FGRAMPH1_01G25897
FGRAMPH1_01G25895
FGRAMPH1_01G25889
FGRAMPH1_01G25887
FGRAMPH1_01G25885
FGRAMPH1_01G25883
FGRAMPH1_01G25881
FGRAMPH1_01G25805
FGRAMPH1_01G25803
FGRAMPH1_01G25799
FGRAMPH1_01G25797
FGRAMPH1_01G25795
FGRAMPH1_01G25793
FGRAMPH1_01G25789
FGRAMPH1_01G25787
FGRAMPH1_01G25783
FGRAMPH1_01G25781
FGRAMPH1_01G25779
FGRAMPH1_01G25769
FGRAMPH1_01G25767
FGRAMPH1_01G25765
FGRAMPH1_01G25763
FGRAMPH1_01G25759
FGRAMPH1_01G25757
FGRAMPH1_01G25755
FGRAMPH1_01G25753
FGRAMPH1_01G25749
FGRAMPH1_01G25745
FGRAMPH1_01G25743
FGRAMPH1_01G25741
FGRAMPH1_01G25737
FGRAMPH1_01G25735
FGRAMPH1_01G25733
FGRAMPH1_01G25731
FGRAMPH1_01G25727
FGRAMPH1_01G25725
FGRAMPH1_01G25721
FGRAMPH1_01G25719
FGRAMPH1_01G25715
FGRAMPH1_01G25713
FGRAMPH1_01G25711
FGRAMPH1_01G25685
FGRAMPH1_01G25683
FGRAMPH1_01G25679
FGRAMPH1_01G25677
FGRAMPH1_01G25673
FGRAMPH1_01G25671
FGRAMPH1_01G25669
FGRAMPH1_01G25659
FGRAMPH1_01G25657
FGRAMPH1_01G25655
FGRAMPH1_01G25651
FGRAMPH1_01G25649
FGRAMPH1_01G25647
FGRAMPH1_01G25645
FGRAMPH1_01G25643
FGRAMPH1_01G25641
FGRAMPH1_01G25639
FGRAMPH1_01G25635
FGRAMPH1_01G25631
FGRAMPH1_01G25625
FGRAMPH1_01G25621
FGRAMPH1_01G25609
FGRAMPH1_01G25601
FGRAMPH1_01G25599
FGRAMPH1_01G25591
FGRAMPH1_01G25587
FGRAMPH1_01G25585
FGRAMPH1_01G25583
FGRAMPH1_01G25581
FGRAMPH1_01G25579
FGRAMPH1_01G25571
FGRAMPH1_01G25569
FGRAMPH1_01G25565
FGRAMPH1_01G25563
FGRAMPH1_01G25557
FGRAMPH1_01G25555
FGRAMPH1_01G25553
FGRAMPH1_01G25551
FGRAMPH1_01G25549
FGRAMPH1_01G25547
FGRAMPH1_01G25545
FGRAMPH1_01G25543
FGRAMPH1_01G25541
FGRAMPH1_01G25539
FGRAMPH1_01G25535
FGRAMPH1_01G25533
FGRAMPH1_01G25531
FGRAMPH1_01G25525
FGRAMPH1_01G25523
FGRAMPH1_01G25521
FGRAMPH1_01G25519
FGRAMPH1_01G25517
FGRAMPH1_01G25511
FGRAMPH1_01G25509
FGRAMPH1_01G25507
FGRAMPH1_01G25505
FGRAMPH1_01G25503
FGRAMPH1_01G25501
FGRAMPH1_01G25499
FGRAMPH1_01G25497
FGRAMPH1_01G25495
FGRAMPH1_01G25491
FGRAMPH1_01G25485
FGRAMPH1_01G25481
FGRAMPH1_01G25479
FGRAMPH1_01G25477
FGRAMPH1_01G25475
FGRAMPH1_01G25473
FGRAMPH1_01G25471
FGRAMPH1_01G25461
FGRAMPH1_01G25457
FGRAMPH1_01G25455
FGRAMPH1_01G25445
FGRAMPH1_01G25443
FGRAMPH1_01G25441
FGRAMPH1_01G25439
FGRAMPH1_01G25437
FGRAMPH1_01G25435
FGRAMPH1_01G25429
FGRAMPH1_01G25427
FGRAMPH1_01G25425
FGRAMPH1_01G25421
FGRAMPH1_01G25417
FGRAMPH1_01G25415
FGRAMPH1_01G25411
FGRAMPH1_01G25409
FGRAMPH1_01G25407
FGRAMPH1_01G25405
FGRAMPH1_01G25401
FGRAMPH1_01G25399
FGRAMPH1_01G25395
FGRAMPH1_01G25393
FGRAMPH1_01G25391
FGRAMPH1_01G25385
FGRAMPH1_01G25383
FGRAMPH1_01G25381
FGRAMPH1_01G25379
FGRAMPH1_01G25371
FGRAMPH1_01G25357
FGRAMPH1_01G25355
FGRAMPH1_01G25353
FGRAMPH1_01G25351
FGRAMPH1_01G25349
FGRAMPH1_01G25347
FGRAMPH1_01G25345
FGRAMPH1_01G25343
FGRAMPH1_01G25341
FGRAMPH1_01G25339
FGRAMPH1_01G25337
FGRAMPH1_01G25333
FGRAMPH1_01G25329
FGRAMPH1_01G25327
FGRAMPH1_01G25325
FGRAMPH1_01G25323
FGRAMPH1_01G25321
FGRAMPH1_01G25317
FGRAMPH1_01G25313
FGRAMPH1_01G25309
FGRAMPH1_01G25307
FGRAMPH1_01G25295
FGRAMPH1_01G25291
FGRAMPH1_01G25287
FGRAMPH1_01G25281
FGRAMPH1_01G25279
FGRAMPH1_01G25277
FGRAMPH1_01G25275
FGRAMPH1_01G25273
FGRAMPH1_01G25271
FGRAMPH1_01G25269
FGRAMPH1_01G25267
FGRAMPH1_01G25265
FGRAMPH1_01G25259
FGRAMPH1_01G25255
FGRAMPH1_01G25251
FGRAMPH1_01G25249
FGRAMPH1_01G25247
FGRAMPH1_01G25245
FGRAMPH1_01G25243
FGRAMPH1_01G25237
FGRAMPH1_01G25235
FGRAMPH1_01G25233
FGRAMPH1_01G25231
FGRAMPH1_01G25229
FGRAMPH1_01G25227
FGRAMPH1_01G25225
FGRAMPH1_01G25223
FGRAMPH1_01G25221
FGRAMPH1_01G25219
FGRAMPH1_01G25217
FGRAMPH1_01G25215
FGRAMPH1_01G25213
FGRAMPH1_01G25211
FGRAMPH1_01G25209
FGRAMPH1_01G25207
FGRAMPH1_01G25203
FGRAMPH1_01G25201
FGRAMPH1_01G25199
FGRAMPH1_01G25197
FGRAMPH1_01G25195
FGRAMPH1_01G25193
FGRAMPH1_01G25191
FGRAMPH1_01G25189
FGRAMPH1_01G25185
FGRAMPH1_01G25183
FGRAMPH1_01G25175
FGRAMPH1_01G25169
FGRAMPH1_01G25167
FGRAMPH1_01G25163
FGRAMPH1_01G25157
FGRAMPH1_01G25153
FGRAMPH1_01G25151
FGRAMPH1_01G25149
FGRAMPH1_01G25137
FGRAMPH1_01G25133
FGRAMPH1_01G25131
FGRAMPH1_01G25129
FGRAMPH1_01G25127
FGRAMPH1_01G25125
FGRAMPH1_01G25123
FGRAMPH1_01G25115
FGRAMPH1_01G25113
FGRAMPH1_01G25111
FGRAMPH1_01G25109
FGRAMPH1_01G25091
FGRAMPH1_01G25089
FGRAMPH1_01G25079
FGRAMPH1_01G25077
FGRAMPH1_01G25031
FGRAMPH1_01G23019
FGRAMPH1_01G22715
FGRAMPH1_01G22713
FGRAMPH1_01G22709
FGRAMPH1_01G22705
FGRAMPH1_01G22703
FGRAMPH1_01G22701
FGRAMPH1_01G22687
FGRAMPH1_01G22679
FGRAMPH1_01G22673
FGRAMPH1_01G22413
FGRAMPH1_01G22409
FGRAMPH1_01G22405
FGRAMPH1_01G22385
FGRAMPH1_01G22383
FGRAMPH1_01G22379
FGRAMPH1_01G22377
FGRAMPH1_01G22375
FGRAMPH1_01G22349
FGRAMPH1_01G22343
FGRAMPH1_01G22341
FGRAMPH1_01G22339
FGRAMPH1_01G22335
FGRAMPH1_01G22333
FGRAMPH1_01G22323
FGRAMPH1_01G22321
FGRAMPH1_01G22311
FGRAMPH1_01G22307
FGRAMPH1_01G22305
FGRAMPH1_01G22301
FGRAMPH1_01G22299
FGRAMPH1_01G22295
FGRAMPH1_01G22293
FGRAMPH1_01G22291
FGRAMPH1_01G22289
FGRAMPH1_01G22287
FGRAMPH1_01G22281
FGRAMPH1_01G22279
FGRAMPH1_01G22277
FGRAMPH1_01G22275
FGRAMPH1_01G22271
FGRAMPH1_01G22269
FGRAMPH1_01G22267
FGRAMPH1_01G22265
FGRAMPH1_01G22263
FGRAMPH1_01G22261
FGRAMPH1_01G22259
FGRAMPH1_01G22257
FGRAMPH1_01G22253
FGRAMPH1_01G22097
FGRAMPH1_01G22091
FGRAMPH1_01G22089
FGRAMPH1_01G22087
FGRAMPH1_01G22083
FGRAMPH1_01G22079
FGRAMPH1_01G22075
FGRAMPH1_01G22073
FGRAMPH1_01G22071
FGRAMPH1_01G22067
FGRAMPH1_01G22065
FGRAMPH1_01G22061
FGRAMPH1_01G22059
FGRAMPH1_01G22057
FGRAMPH1_01G22055
FGRAMPH1_01G22049
FGRAMPH1_01G22045
FGRAMPH1_01G22043
FGRAMPH1_01G22041
FGRAMPH1_01G22039
FGRAMPH1_01G22037
FGRAMPH1_01G22033
FGRAMPH1_01G22031
FGRAMPH1_01G22029
FGRAMPH1_01G22027
FGRAMPH1_01G22025
FGRAMPH1_01G22023
FGRAMPH1_01G22021
FGRAMPH1_01G22019
FGRAMPH1_01G22017
FGRAMPH1_01G22013
FGRAMPH1_01G22011
FGRAMPH1_01G22009
FGRAMPH1_01G22007
FGRAMPH1_01G22001
FGRAMPH1_01G21991
FGRAMPH1_01G21989
FGRAMPH1_01G21987
FGRAMPH1_01G21981
FGRAMPH1_01G21979
FGRAMPH1_01G21975
FGRAMPH1_01G21973
FGRAMPH1_01G21971
FGRAMPH1_01G21969
FGRAMPH1_01G21967
FGRAMPH1_01G21961
FGRAMPH1_01G21959
FGRAMPH1_01G21957
FGRAMPH1_01G21951
FGRAMPH1_01G21949
FGRAMPH1_01G21947
FGRAMPH1_01G21945
FGRAMPH1_01G21943
FGRAMPH1_01G21941
FGRAMPH1_01G21939
FGRAMPH1_01G21935
FGRAMPH1_01G21927
FGRAMPH1_01G21925
FGRAMPH1_01G21923
FGRAMPH1_01G21921
FGRAMPH1_01G21919
FGRAMPH1_01G21917
FGRAMPH1_01G21915
FGRAMPH1_01G21913
FGRAMPH1_01G21911
FGRAMPH1_01G21907
FGRAMPH1_01G21903
FGRAMPH1_01G21901
FGRAMPH1_01G21899
FGRAMPH1_01G21897
FGRAMPH1_01G21895
FGRAMPH1_01G21889
FGRAMPH1_01G21877
FGRAMPH1_01G21873
FGRAMPH1_01G21871
FGRAMPH1_01G21867
FGRAMPH1_01G21865
FGRAMPH1_01G21863
FGRAMPH1_01G21861
FGRAMPH1_01G21859
FGRAMPH1_01G21857
FGRAMPH1_01G21853
FGRAMPH1_01G21851
FGRAMPH1_01G21849
FGRAMPH1_01G21845
FGRAMPH1_01G21843
FGRAMPH1_01G21841
FGRAMPH1_01G21839
FGRAMPH1_01G21837
FGRAMPH1_01G21835
FGRAMPH1_01G21821
FGRAMPH1_01G21819
FGRAMPH1_01G21817
FGRAMPH1_01G21815
FGRAMPH1_01G21813
FGRAMPH1_01G21811
FGRAMPH1_01G21809
FGRAMPH1_01G21807
FGRAMPH1_01G21801
FGRAMPH1_01G21799
FGRAMPH1_01G21797
FGRAMPH1_01G21795
FGRAMPH1_01G21791
FGRAMPH1_01G21785
FGRAMPH1_01G21781
FGRAMPH1_01G21777
FGRAMPH1_01G21775
FGRAMPH1_01G21773
FGRAMPH1_01G21769
FGRAMPH1_01G21767
FGRAMPH1_01G21763
FGRAMPH1_01G21759
FGRAMPH1_01G21755
FGRAMPH1_01G21753
FGRAMPH1_01G21751
FGRAMPH1_01G21749
FGRAMPH1_01G21747
FGRAMPH1_01G21745
FGRAMPH1_01G21743
FGRAMPH1_01G21741
FGRAMPH1_01G21737
FGRAMPH1_01G21735
FGRAMPH1_01G21733
FGRAMPH1_01G21731
FGRAMPH1_01G21729
FGRAMPH1_01G21725
FGRAMPH1_01G21723
FGRAMPH1_01G21721
FGRAMPH1_01G21719
FGRAMPH1_01G21717
FGRAMPH1_01G21713
FGRAMPH1_01G21707
FGRAMPH1_01G21705
FGRAMPH1_01G21701
FGRAMPH1_01G21699
FGRAMPH1_01G21697
FGRAMPH1_01G21695
FGRAMPH1_01G21693
FGRAMPH1_01G21689
FGRAMPH1_01G21685
FGRAMPH1_01G21683
FGRAMPH1_01G21681
FGRAMPH1_01G21679
FGRAMPH1_01G21677
FGRAMPH1_01G21675
FGRAMPH1_01G21673
FGRAMPH1_01G21671
FGRAMPH1_01G21665
FGRAMPH1_01G21663
FGRAMPH1_01G21659
FGRAMPH1_01G21655
FGRAMPH1_01G21653
FGRAMPH1_01G21651
FGRAMPH1_01G21649
FGRAMPH1_01G21647
FGRAMPH1_01G21645
FGRAMPH1_01G21643
FGRAMPH1_01G21641
FGRAMPH1_01G21639
FGRAMPH1_01G21637
FGRAMPH1_01G21635
FGRAMPH1_01G21633
FGRAMPH1_01G21631
FGRAMPH1_01G21629
FGRAMPH1_01G21625
FGRAMPH1_01G21623
FGRAMPH1_01G21621
FGRAMPH1_01G21617
FGRAMPH1_01G21615
FGRAMPH1_01G21611
FGRAMPH1_01G21609
FGRAMPH1_01G21607
FGRAMPH1_01G21605
FGRAMPH1_01G21591
FGRAMPH1_01G21589
FGRAMPH1_01G21585
FGRAMPH1_01G21583
FGRAMPH1_01G21581
FGRAMPH1_01G21579
FGRAMPH1_01G21577
FGRAMPH1_01G21567
FGRAMPH1_01G21563
FGRAMPH1_01G21561
FGRAMPH1_01G21559
FGRAMPH1_01G21557
FGRAMPH1_01G21555
FGRAMPH1_01G21553
FGRAMPH1_01G21551
FGRAMPH1_01G21547
FGRAMPH1_01G21537
FGRAMPH1_01G21535
FGRAMPH1_01G21533
FGRAMPH1_01G21529
FGRAMPH1_01G21527
FGRAMPH1_01G21525
FGRAMPH1_01G21523
FGRAMPH1_01G21515
FGRAMPH1_01G21513
FGRAMPH1_01G21507
FGRAMPH1_01G21505
FGRAMPH1_01G21503
FGRAMPH1_01G21501
FGRAMPH1_01G21491
FGRAMPH1_01G21489
FGRAMPH1_01G21485
FGRAMPH1_01G21481
FGRAMPH1_01G21479
FGRAMPH1_01G21477
FGRAMPH1_01G21469
FGRAMPH1_01G21463
FGRAMPH1_01G21461
FGRAMPH1_01G21459
FGRAMPH1_01G21457
FGRAMPH1_01G21455
FGRAMPH1_01G21449
FGRAMPH1_01G21447
FGRAMPH1_01G21443
FGRAMPH1_01G21441
FGRAMPH1_01G21437
FGRAMPH1_01G21433
FGRAMPH1_01G21431
FGRAMPH1_01G21429
FGRAMPH1_01G21427
FGRAMPH1_01G21425
FGRAMPH1_01G21423
FGRAMPH1_01G21421
FGRAMPH1_01G21413
FGRAMPH1_01G21411
FGRAMPH1_01G21409
FGRAMPH1_01G21407
FGRAMPH1_01G21405
FGRAMPH1_01G21403
FGRAMPH1_01G21401
FGRAMPH1_01G21399
FGRAMPH1_01G21397
FGRAMPH1_01G21395
FGRAMPH1_01G21393
FGRAMPH1_01G21391
FGRAMPH1_01G21389
FGRAMPH1_01G21387
FGRAMPH1_01G21385
FGRAMPH1_01G21379
FGRAMPH1_01G21377
FGRAMPH1_01G21375
FGRAMPH1_01G21373
FGRAMPH1_01G21371
FGRAMPH1_01G21369
FGRAMPH1_01G21365
FGRAMPH1_01G21363
FGRAMPH1_01G21361
FGRAMPH1_01G21355
FGRAMPH1_01G21353
FGRAMPH1_01G21351
FGRAMPH1_01G21349
FGRAMPH1_01G21347
FGRAMPH1_01G21345
FGRAMPH1_01G21341
FGRAMPH1_01G21339
FGRAMPH1_01G21337
FGRAMPH1_01G21335
FGRAMPH1_01G21333
FGRAMPH1_01G21331
FGRAMPH1_01G21329
FGRAMPH1_01G21327
FGRAMPH1_01G21323
FGRAMPH1_01G21321
FGRAMPH1_01G21317
FGRAMPH1_01G21315
FGRAMPH1_01G21313
FGRAMPH1_01G21311
FGRAMPH1_01G21309
FGRAMPH1_01G21303
FGRAMPH1_01G21301
FGRAMPH1_01G21295
FGRAMPH1_01G21293
FGRAMPH1_01G21291
FGRAMPH1_01G21289
FGRAMPH1_01G21281
FGRAMPH1_01G21279
FGRAMPH1_01G21277
FGRAMPH1_01G21275
FGRAMPH1_01G21273
FGRAMPH1_01G21271
FGRAMPH1_01G21263
FGRAMPH1_01G21257
FGRAMPH1_01G21251
FGRAMPH1_01G21249
FGRAMPH1_01G21247
FGRAMPH1_01G21245
FGRAMPH1_01G21243
FGRAMPH1_01G21241
FGRAMPH1_01G21239
FGRAMPH1_01G21235
FGRAMPH1_01G21233
FGRAMPH1_01G21231
FGRAMPH1_01G21229
FGRAMPH1_01G21227
FGRAMPH1_01G21225
FGRAMPH1_01G21223
FGRAMPH1_01G21221
FGRAMPH1_01G21213
FGRAMPH1_01G21205
FGRAMPH1_01G21187
FGRAMPH1_01G21183
FGRAMPH1_01G21181
FGRAMPH1_01G21179
FGRAMPH1_01G21177
FGRAMPH1_01G21173
FGRAMPH1_01G21171
FGRAMPH1_01G21169
FGRAMPH1_01G21167
FGRAMPH1_01G21165
FGRAMPH1_01G21163
FGRAMPH1_01G21161
FGRAMPH1_01G21159
FGRAMPH1_01G21157
FGRAMPH1_01G21155
FGRAMPH1_01G21153
FGRAMPH1_01G21151
FGRAMPH1_01G21149
FGRAMPH1_01G21147
FGRAMPH1_01G21145
FGRAMPH1_01G21139
FGRAMPH1_01G21135
FGRAMPH1_01G21133
FGRAMPH1_01G21129
FGRAMPH1_01G21125
FGRAMPH1_01G21123
FGRAMPH1_01G21119
FGRAMPH1_01G21117
FGRAMPH1_01G21115
FGRAMPH1_01G21113
FGRAMPH1_01G21111
FGRAMPH1_01G21109
FGRAMPH1_01G21107
FGRAMPH1_01G21103
FGRAMPH1_01G21101
FGRAMPH1_01G21099
FGRAMPH1_01G21097
FGRAMPH1_01G21095
FGRAMPH1_01G21091
FGRAMPH1_01G21087
FGRAMPH1_01G21085
FGRAMPH1_01G21081
FGRAMPH1_01G21071
FGRAMPH1_01G21069
FGRAMPH1_01G21067
FGRAMPH1_01G21059
FGRAMPH1_01G21055
FGRAMPH1_01G21045
FGRAMPH1_01G21043
FGRAMPH1_01G21041
FGRAMPH1_01G21033
FGRAMPH1_01G21029
FGRAMPH1_01G21027
FGRAMPH1_01G21025
FGRAMPH1_01G21023
FGRAMPH1_01G21019
FGRAMPH1_01G21017
FGRAMPH1_01G21015
FGRAMPH1_01G21009
FGRAMPH1_01G21007
FGRAMPH1_01G21005
FGRAMPH1_01G21001
FGRAMPH1_01G20993
FGRAMPH1_01G20989
FGRAMPH1_01G20987
FGRAMPH1_01G20985
FGRAMPH1_01G20979
FGRAMPH1_01G20975
FGRAMPH1_01G20971
FGRAMPH1_01G20969
FGRAMPH1_01G20967
FGRAMPH1_01G20965
FGRAMPH1_01G20963
FGRAMPH1_01G20959
FGRAMPH1_01G20957
FGRAMPH1_01G20955
FGRAMPH1_01G20949
FGRAMPH1_01G20947
FGRAMPH1_01G20945
FGRAMPH1_01G20943
FGRAMPH1_01G20941
FGRAMPH1_01G20923
FGRAMPH1_01G20917
FGRAMPH1_01G20893
FGRAMPH1_01G20891
FGRAMPH1_01G20889
FGRAMPH1_01G20887
FGRAMPH1_01G20885
FGRAMPH1_01G20883
FGRAMPH1_01G20881
FGRAMPH1_01G20879
FGRAMPH1_01G20875
FGRAMPH1_01G20441
FGRAMPH1_01G20439
FGRAMPH1_01G20433
FGRAMPH1_01G19167
FGRAMPH1_01G19161
FGRAMPH1_01G19159
FGRAMPH1_01G19137
FGRAMPH1_01G19133
FGRAMPH1_01G19131
FGRAMPH1_01G19123
FGRAMPH1_01G19111
FGRAMPH1_01G19097
FGRAMPH1_01G18875
FGRAMPH1_01G18873
FGRAMPH1_01G18869
FGRAMPH1_01G18865
FGRAMPH1_01G18859
FGRAMPH1_01G18845
FGRAMPH1_01G18839
FGRAMPH1_01G18837
FGRAMPH1_01G18835
FGRAMPH1_01G18833
FGRAMPH1_01G18831
FGRAMPH1_01G18829
FGRAMPH1_01G18827
FGRAMPH1_01G18825
FGRAMPH1_01G18823
FGRAMPH1_01G18821
FGRAMPH1_01G18819
FGRAMPH1_01G18817
FGRAMPH1_01G18807
FGRAMPH1_01G18803
FGRAMPH1_01G18801
FGRAMPH1_01G18799
FGRAMPH1_01G18797
FGRAMPH1_01G18795
FGRAMPH1_01G18793
FGRAMPH1_01G18785
FGRAMPH1_01G18781
FGRAMPH1_01G18779
FGRAMPH1_01G18777
FGRAMPH1_01G18775
FGRAMPH1_01G18773
FGRAMPH1_01G18771
FGRAMPH1_01G18767
FGRAMPH1_01G18765
FGRAMPH1_01G18763
FGRAMPH1_01G18761
FGRAMPH1_01G18759
FGRAMPH1_01G18757
FGRAMPH1_01G18699
FGRAMPH1_01G18697
FGRAMPH1_01G18693
FGRAMPH1_01G18687
FGRAMPH1_01G18655
FGRAMPH1_01G18601
FGRAMPH1_01G18599
FGRAMPH1_01G18595
FGRAMPH1_01G18593
FGRAMPH1_01G18591
FGRAMPH1_01G18587
FGRAMPH1_01G18581
FGRAMPH1_01G18579
FGRAMPH1_01G18571
FGRAMPH1_01G18567
FGRAMPH1_01G18495
FGRAMPH1_01G18291
FGRAMPH1_01G17129
FGRAMPH1_01G16787
FGRAMPH1_01G16783
FGRAMPH1_01G16781
FGRAMPH1_01G16779
FGRAMPH1_01G16775
FGRAMPH1_01G16771
FGRAMPH1_01G16769
FGRAMPH1_01G16767
FGRAMPH1_01G16765
FGRAMPH1_01G16757
FGRAMPH1_01G16733
FGRAMPH1_01G16729
FGRAMPH1_01G16693
FGRAMPH1_01G16689
FGRAMPH1_01G16687
FGRAMPH1_01G16683
FGRAMPH1_01G16679
FGRAMPH1_01G16675
FGRAMPH1_01G16669
FGRAMPH1_01G16667
FGRAMPH1_01G16665
FGRAMPH1_01G16595
FGRAMPH1_01G16593
FGRAMPH1_01G16591
FGRAMPH1_01G16589
FGRAMPH1_01G16587
FGRAMPH1_01G16585
FGRAMPH1_01G16583
FGRAMPH1_01G16579
FGRAMPH1_01G16577
FGRAMPH1_01G16547
FGRAMPH1_01G16545
FGRAMPH1_01G16543
FGRAMPH1_01G16541
FGRAMPH1_01G16539
FGRAMPH1_01G16533
FGRAMPH1_01G16531
FGRAMPH1_01G16529
FGRAMPH1_01G16527
FGRAMPH1_01G16523
FGRAMPH1_01G16519
FGRAMPH1_01G16517
FGRAMPH1_01G16509
FGRAMPH1_01G16507
FGRAMPH1_01G16505
FGRAMPH1_01G16503
FGRAMPH1_01G16501
FGRAMPH1_01G16499
FGRAMPH1_01G16497
FGRAMPH1_01G16495
FGRAMPH1_01G16493
FGRAMPH1_01G16491
FGRAMPH1_01G16489
FGRAMPH1_01G16487
FGRAMPH1_01G16485
FGRAMPH1_01G16483
FGRAMPH1_01G16481
FGRAMPH1_01G16479
FGRAMPH1_01G16473
FGRAMPH1_01G16471
FGRAMPH1_01G16469
FGRAMPH1_01G16467
FGRAMPH1_01G16463
FGRAMPH1_01G16461
FGRAMPH1_01G16455
FGRAMPH1_01G16453
FGRAMPH1_01G16451
FGRAMPH1_01G16449
FGRAMPH1_01G16447
FGRAMPH1_01G16443
FGRAMPH1_01G16441
FGRAMPH1_01G16439
FGRAMPH1_01G16433
FGRAMPH1_01G16431
FGRAMPH1_01G16429
FGRAMPH1_01G16427
FGRAMPH1_01G16425
FGRAMPH1_01G16423
FGRAMPH1_01G16417
FGRAMPH1_01G16415
FGRAMPH1_01G16413
FGRAMPH1_01G16405
FGRAMPH1_01G16401
FGRAMPH1_01G16397
FGRAMPH1_01G16395
FGRAMPH1_01G16393
FGRAMPH1_01G16391
FGRAMPH1_01G16389
FGRAMPH1_01G16385
FGRAMPH1_01G16381
FGRAMPH1_01G16379
FGRAMPH1_01G16377
FGRAMPH1_01G16367
FGRAMPH1_01G16365
FGRAMPH1_01G16363
FGRAMPH1_01G16361
FGRAMPH1_01G16359
FGRAMPH1_01G16357
FGRAMPH1_01G16355
FGRAMPH1_01G16353
FGRAMPH1_01G16351
FGRAMPH1_01G16349
FGRAMPH1_01G16347
FGRAMPH1_01G16345
FGRAMPH1_01G16343
FGRAMPH1_01G16341
FGRAMPH1_01G16339
FGRAMPH1_01G16337
FGRAMPH1_01G16335
FGRAMPH1_01G16333
FGRAMPH1_01G16331
FGRAMPH1_01G16329
FGRAMPH1_01G16327
FGRAMPH1_01G16323
FGRAMPH1_01G16321
FGRAMPH1_01G16319
FGRAMPH1_01G16313
FGRAMPH1_01G16311
FGRAMPH1_01G16309
FGRAMPH1_01G16307
FGRAMPH1_01G16305
FGRAMPH1_01G16303
FGRAMPH1_01G16301
FGRAMPH1_01G16295
FGRAMPH1_01G16293
FGRAMPH1_01G16291
FGRAMPH1_01G16289
FGRAMPH1_01G16287
FGRAMPH1_01G16285
FGRAMPH1_01G16283
FGRAMPH1_01G16275
FGRAMPH1_01G16271
FGRAMPH1_01G16269
FGRAMPH1_01G16267
FGRAMPH1_01G16265
FGRAMPH1_01G16263
FGRAMPH1_01G16257
FGRAMPH1_01G16255
FGRAMPH1_01G16253
FGRAMPH1_01G16251
FGRAMPH1_01G16249
FGRAMPH1_01G16247
FGRAMPH1_01G16245
FGRAMPH1_01G16243
FGRAMPH1_01G16241
FGRAMPH1_01G16239
FGRAMPH1_01G16237
FGRAMPH1_01G16233
FGRAMPH1_01G16231
FGRAMPH1_01G16229
FGRAMPH1_01G16227
FGRAMPH1_01G16223
FGRAMPH1_01G16221
FGRAMPH1_01G16219
FGRAMPH1_01G16217
FGRAMPH1_01G16215
FGRAMPH1_01G16213
FGRAMPH1_01G16209
FGRAMPH1_01G16207
FGRAMPH1_01G16203
FGRAMPH1_01G16199
FGRAMPH1_01G16197
FGRAMPH1_01G16195
FGRAMPH1_01G16187
FGRAMPH1_01G16185
FGRAMPH1_01G16181
FGRAMPH1_01G16179
FGRAMPH1_01G16177
FGRAMPH1_01G16173
FGRAMPH1_01G16171
FGRAMPH1_01G16169
FGRAMPH1_01G16167
FGRAMPH1_01G16165
FGRAMPH1_01G16163
FGRAMPH1_01G16161
FGRAMPH1_01G16159
FGRAMPH1_01G16157
FGRAMPH1_01G16151
FGRAMPH1_01G16149
FGRAMPH1_01G16147
FGRAMPH1_01G16145
FGRAMPH1_01G16143
FGRAMPH1_01G16141
FGRAMPH1_01G16139
FGRAMPH1_01G16135
FGRAMPH1_01G16131
FGRAMPH1_01G16129
FGRAMPH1_01G16127
FGRAMPH1_01G16125
FGRAMPH1_01G16123
FGRAMPH1_01G16121
FGRAMPH1_01G16119
FGRAMPH1_01G16117
FGRAMPH1_01G16115
FGRAMPH1_01G16113
FGRAMPH1_01G16109
FGRAMPH1_01G16105
FGRAMPH1_01G16103
FGRAMPH1_01G16101
FGRAMPH1_01G16093
FGRAMPH1_01G16089
FGRAMPH1_01G16087
FGRAMPH1_01G16085
FGRAMPH1_01G16083
FGRAMPH1_01G16081
FGRAMPH1_01G15789
FGRAMPH1_01G15785
FGRAMPH1_01G15783
FGRAMPH1_01G15779
FGRAMPH1_01G15775
FGRAMPH1_01G15773
FGRAMPH1_01G15771
FGRAMPH1_01G15769
FGRAMPH1_01G15767
FGRAMPH1_01G15757
FGRAMPH1_01G15755
FGRAMPH1_01G15753
FGRAMPH1_01G15747
FGRAMPH1_01G15745
FGRAMPH1_01G15743
FGRAMPH1_01G15741
FGRAMPH1_01G15739
FGRAMPH1_01G15737
FGRAMPH1_01G15719
FGRAMPH1_01G15709
FGRAMPH1_01G15707
FGRAMPH1_01G15705
FGRAMPH1_01G15703
FGRAMPH1_01G15701
FGRAMPH1_01G15697
FGRAMPH1_01G15691
FGRAMPH1_01G15689
FGRAMPH1_01G15687
FGRAMPH1_01G15685
FGRAMPH1_01G15673
FGRAMPH1_01G15667
FGRAMPH1_01G15665
FGRAMPH1_01G15663
FGRAMPH1_01G15661
FGRAMPH1_01G15659
FGRAMPH1_01G15651
FGRAMPH1_01G15649
FGRAMPH1_01G15647
FGRAMPH1_01G15613
FGRAMPH1_01G15599
FGRAMPH1_01G15597
FGRAMPH1_01G15591
FGRAMPH1_01G15589
FGRAMPH1_01G15581
FGRAMPH1_01G15565
FGRAMPH1_01G15563
FGRAMPH1_01G15553
FGRAMPH1_01G15551
FGRAMPH1_01G15549
FGRAMPH1_01G15547
FGRAMPH1_01G15539
FGRAMPH1_01G15537
FGRAMPH1_01G15535
FGRAMPH1_01G15533
FGRAMPH1_01G15531
FGRAMPH1_01G15529
FGRAMPH1_01G15523
FGRAMPH1_01G15521
FGRAMPH1_01G15519
FGRAMPH1_01G15517
FGRAMPH1_01G15513
FGRAMPH1_01G15511
FGRAMPH1_01G15509
FGRAMPH1_01G15507
FGRAMPH1_01G15505
FGRAMPH1_01G15501
FGRAMPH1_01G15499
FGRAMPH1_01G15497
FGRAMPH1_01G15495
FGRAMPH1_01G15491
FGRAMPH1_01G15489
FGRAMPH1_01G15485
FGRAMPH1_01G15483
FGRAMPH1_01G15481
FGRAMPH1_01G15479
FGRAMPH1_01G15477
FGRAMPH1_01G15471
FGRAMPH1_01G15469
FGRAMPH1_01G15465
FGRAMPH1_01G15463
FGRAMPH1_01G15461
FGRAMPH1_01G15459
FGRAMPH1_01G15457
FGRAMPH1_01G15455
FGRAMPH1_01G15453
FGRAMPH1_01G15451
FGRAMPH1_01G15447
FGRAMPH1_01G15445
FGRAMPH1_01G15443
FGRAMPH1_01G15441
FGRAMPH1_01G15439
FGRAMPH1_01G15433
FGRAMPH1_01G15431
FGRAMPH1_01G15315
FGRAMPH1_01G15313
FGRAMPH1_01G15305
FGRAMPH1_01G15289
FGRAMPH1_01G15287
FGRAMPH1_01G15285
FGRAMPH1_01G15281
FGRAMPH1_01G15277
FGRAMPH1_01G15093
FGRAMPH1_01G14839
FGRAMPH1_01G14467
FGRAMPH1_01G14437
FGRAMPH1_01G14427
FGRAMPH1_01G14421
FGRAMPH1_01G14419
FGRAMPH1_01G14417
FGRAMPH1_01G14415
FGRAMPH1_01G14413
FGRAMPH1_01G14411
FGRAMPH1_01G14409
FGRAMPH1_01G14373
FGRAMPH1_01G14371
FGRAMPH1_01G14369
FGRAMPH1_01G14367
FGRAMPH1_01G14291
FGRAMPH1_01G14275
FGRAMPH1_01G14273
FGRAMPH1_01G14271
FGRAMPH1_01G14265
FGRAMPH1_01G14261
FGRAMPH1_01G14253
FGRAMPH1_01G14249
FGRAMPH1_01G14247
FGRAMPH1_01G14245
FGRAMPH1_01G14243
FGRAMPH1_01G14239
FGRAMPH1_01G14237
FGRAMPH1_01G14195
FGRAMPH1_01G14187
FGRAMPH1_01G14185
FGRAMPH1_01G14181
FGRAMPH1_01G14179
FGRAMPH1_01G14177
FGRAMPH1_01G14175
FGRAMPH1_01G14173
FGRAMPH1_01G14171
FGRAMPH1_01G14161
FGRAMPH1_01G14159
FGRAMPH1_01G14149
FGRAMPH1_01G14147
FGRAMPH1_01G14145
FGRAMPH1_01G14141
FGRAMPH1_01G14139
FGRAMPH1_01G14133
FGRAMPH1_01G14129
FGRAMPH1_01G14125
FGRAMPH1_01G14123
FGRAMPH1_01G14117
FGRAMPH1_01G14115
FGRAMPH1_01G14111
FGRAMPH1_01G14101
FGRAMPH1_01G14099
FGRAMPH1_01G14097
FGRAMPH1_01G14093
FGRAMPH1_01G14085
FGRAMPH1_01G14081
FGRAMPH1_01G14079
FGRAMPH1_01G14075
FGRAMPH1_01G14073
FGRAMPH1_01G14059
FGRAMPH1_01G14053
FGRAMPH1_01G14051
FGRAMPH1_01G14045
FGRAMPH1_01G14043
FGRAMPH1_01G14041
FGRAMPH1_01G14039
FGRAMPH1_01G14035
FGRAMPH1_01G14033
FGRAMPH1_01G14023
FGRAMPH1_01G14021
FGRAMPH1_01G14019
FGRAMPH1_01G14017
FGRAMPH1_01G14005
FGRAMPH1_01G14003
FGRAMPH1_01G13999
FGRAMPH1_01G13993
FGRAMPH1_01G13985
FGRAMPH1_01G13983
FGRAMPH1_01G13981
FGRAMPH1_01G13977
FGRAMPH1_01G13975
FGRAMPH1_01G13973
FGRAMPH1_01G13971
FGRAMPH1_01G13963
FGRAMPH1_01G13961
FGRAMPH1_01G13959
FGRAMPH1_01G13955
FGRAMPH1_01G13949
FGRAMPH1_01G13943
FGRAMPH1_01G13941
FGRAMPH1_01G13939
FGRAMPH1_01G13935
FGRAMPH1_01G13927
FGRAMPH1_01G13925
FGRAMPH1_01G13923
FGRAMPH1_01G13917
FGRAMPH1_01G13909
FGRAMPH1_01G13907
FGRAMPH1_01G13905
FGRAMPH1_01G13903
FGRAMPH1_01G13897
FGRAMPH1_01G13895
FGRAMPH1_01G13889
FGRAMPH1_01G13887
FGRAMPH1_01G13883
FGRAMPH1_01G13881
FGRAMPH1_01G13879
FGRAMPH1_01G13875
FGRAMPH1_01G13871
FGRAMPH1_01G13869
FGRAMPH1_01G13867
FGRAMPH1_01G13863
FGRAMPH1_01G13859
FGRAMPH1_01G13857
FGRAMPH1_01G13855
FGRAMPH1_01G13853
FGRAMPH1_01G13851
FGRAMPH1_01G13847
FGRAMPH1_01G13841
FGRAMPH1_01G13839
FGRAMPH1_01G13837
FGRAMPH1_01G13835
FGRAMPH1_01G13829
FGRAMPH1_01G13825
FGRAMPH1_01G13821
FGRAMPH1_01G13819
FGRAMPH1_01G13817
FGRAMPH1_01G13813
FGRAMPH1_01G13811
FGRAMPH1_01G13809
FGRAMPH1_01G13805
FGRAMPH1_01G13803
FGRAMPH1_01G13791
FGRAMPH1_01G13781
FGRAMPH1_01G13779
FGRAMPH1_01G13777
FGRAMPH1_01G13771
FGRAMPH1_01G13767
FGRAMPH1_01G13765
FGRAMPH1_01G13763
FGRAMPH1_01G13761
FGRAMPH1_01G13759
FGRAMPH1_01G13755
FGRAMPH1_01G13753
FGRAMPH1_01G13739
FGRAMPH1_01G13737
FGRAMPH1_01G13735
FGRAMPH1_01G13729
FGRAMPH1_01G13727
FGRAMPH1_01G13725
FGRAMPH1_01G13723
FGRAMPH1_01G13721
FGRAMPH1_01G13719
FGRAMPH1_01G13705
FGRAMPH1_01G13701
FGRAMPH1_01G13673
FGRAMPH1_01G13665
FGRAMPH1_01G13663
FGRAMPH1_01G13659
FGRAMPH1_01G13647
FGRAMPH1_01G13643
FGRAMPH1_01G13641
FGRAMPH1_01G13639
FGRAMPH1_01G13633
FGRAMPH1_01G13631
FGRAMPH1_01G13629
FGRAMPH1_01G13627
FGRAMPH1_01G13621
FGRAMPH1_01G13619
FGRAMPH1_01G13597
FGRAMPH1_01G13595
FGRAMPH1_01G13593
FGRAMPH1_01G13575
FGRAMPH1_01G13573
FGRAMPH1_01G13567
FGRAMPH1_01G13565
FGRAMPH1_01G13561
FGRAMPH1_01G13557
FGRAMPH1_01G13555
FGRAMPH1_01G13553
FGRAMPH1_01G13551
FGRAMPH1_01G13547
FGRAMPH1_01G13545
FGRAMPH1_01G13543
FGRAMPH1_01G13541
FGRAMPH1_01G13537
FGRAMPH1_01G13535
FGRAMPH1_01G13529
FGRAMPH1_01G13527
FGRAMPH1_01G13519
FGRAMPH1_01G13517
FGRAMPH1_01G13515
FGRAMPH1_01G13513
FGRAMPH1_01G13511
FGRAMPH1_01G13509
FGRAMPH1_01G13507
FGRAMPH1_01G13503
FGRAMPH1_01G13497
FGRAMPH1_01G13485
FGRAMPH1_01G13483
FGRAMPH1_01G13473
FGRAMPH1_01G13471
FGRAMPH1_01G13469
FGRAMPH1_01G13467
FGRAMPH1_01G13463
FGRAMPH1_01G13459
FGRAMPH1_01G13457
FGRAMPH1_01G13453
FGRAMPH1_01G13451
FGRAMPH1_01G13441
FGRAMPH1_01G13437
FGRAMPH1_01G13435
FGRAMPH1_01G13433
FGRAMPH1_01G13427
FGRAMPH1_01G13425
FGRAMPH1_01G13421
FGRAMPH1_01G13419
FGRAMPH1_01G13415
FGRAMPH1_01G13403
FGRAMPH1_01G13397
FGRAMPH1_01G13391
FGRAMPH1_01G13389
FGRAMPH1_01G13387
FGRAMPH1_01G13379
FGRAMPH1_01G13375
FGRAMPH1_01G13373
FGRAMPH1_01G13369
FGRAMPH1_01G13365
FGRAMPH1_01G13363
FGRAMPH1_01G13359
FGRAMPH1_01G13357
FGRAMPH1_01G13355
FGRAMPH1_01G13351
FGRAMPH1_01G13349
FGRAMPH1_01G13343
FGRAMPH1_01G13341
FGRAMPH1_01G13339
FGRAMPH1_01G13337
FGRAMPH1_01G13329
FGRAMPH1_01G13327
FGRAMPH1_01G13325
FGRAMPH1_01G13323
FGRAMPH1_01G13321
FGRAMPH1_01G13319
FGRAMPH1_01G13317
FGRAMPH1_01G13315
FGRAMPH1_01G13313
FGRAMPH1_01G13311
FGRAMPH1_01G13309
FGRAMPH1_01G13307
FGRAMPH1_01G13305
FGRAMPH1_01G13303
FGRAMPH1_01G13301
FGRAMPH1_01G13299
FGRAMPH1_01G13297
FGRAMPH1_01G13281
FGRAMPH1_01G13279
FGRAMPH1_01G13277
FGRAMPH1_01G13273
FGRAMPH1_01G13271
FGRAMPH1_01G13269
FGRAMPH1_01G13267
FGRAMPH1_01G13259
FGRAMPH1_01G13257
FGRAMPH1_01G13247
FGRAMPH1_01G13239
FGRAMPH1_01G13237
FGRAMPH1_01G13233
FGRAMPH1_01G13231
FGRAMPH1_01G13227
FGRAMPH1_01G13223
FGRAMPH1_01G13221
FGRAMPH1_01G13211
FGRAMPH1_01G13203
FGRAMPH1_01G13201
FGRAMPH1_01G13195
FGRAMPH1_01G13193
FGRAMPH1_01G13189
FGRAMPH1_01G13183
FGRAMPH1_01G13161
FGRAMPH1_01G13149
FGRAMPH1_01G13139
FGRAMPH1_01G13137
FGRAMPH1_01G13135
FGRAMPH1_01G13133
FGRAMPH1_01G13131
FGRAMPH1_01G13129
FGRAMPH1_01G13125
FGRAMPH1_01G13123
FGRAMPH1_01G13121
FGRAMPH1_01G13119
FGRAMPH1_01G13115
FGRAMPH1_01G13113
FGRAMPH1_01G13111
FGRAMPH1_01G13109
FGRAMPH1_01G13107
FGRAMPH1_01G13105
FGRAMPH1_01G13099
FGRAMPH1_01G13093
FGRAMPH1_01G13091
FGRAMPH1_01G13089
FGRAMPH1_01G13083
FGRAMPH1_01G13081
FGRAMPH1_01G13075
FGRAMPH1_01G13073
FGRAMPH1_01G13069
FGRAMPH1_01G13063
FGRAMPH1_01G13061
FGRAMPH1_01G13057
FGRAMPH1_01G13055
FGRAMPH1_01G13053
FGRAMPH1_01G13051
FGRAMPH1_01G13045
FGRAMPH1_01G13041
FGRAMPH1_01G13037
FGRAMPH1_01G13035
FGRAMPH1_01G13033
FGRAMPH1_01G13031
FGRAMPH1_01G13029
FGRAMPH1_01G13027
FGRAMPH1_01G13025
FGRAMPH1_01G13023
FGRAMPH1_01G13013
FGRAMPH1_01G13007
FGRAMPH1_01G12999
FGRAMPH1_01G12991
FGRAMPH1_01G12989
FGRAMPH1_01G12987
FGRAMPH1_01G12985
FGRAMPH1_01G12983
FGRAMPH1_01G12979
FGRAMPH1_01G12977
FGRAMPH1_01G12975
FGRAMPH1_01G12963
FGRAMPH1_01G12961
FGRAMPH1_01G12949
FGRAMPH1_01G12947
FGRAMPH1_01G12945
FGRAMPH1_01G12943
FGRAMPH1_01G12939
FGRAMPH1_01G12935
FGRAMPH1_01G12933
FGRAMPH1_01G12931
FGRAMPH1_01G12927
FGRAMPH1_01G12925
FGRAMPH1_01G12923
FGRAMPH1_01G12921
FGRAMPH1_01G12913
FGRAMPH1_01G12909
FGRAMPH1_01G12903
FGRAMPH1_01G12901
FGRAMPH1_01G12899
FGRAMPH1_01G12897
FGRAMPH1_01G12891
FGRAMPH1_01G12889
FGRAMPH1_01G12885
FGRAMPH1_01G12881
FGRAMPH1_01G12879
FGRAMPH1_01G12877
FGRAMPH1_01G12873
FGRAMPH1_01G12869
FGRAMPH1_01G12865
FGRAMPH1_01G12859
FGRAMPH1_01G12857
FGRAMPH1_01G12855
FGRAMPH1_01G12849
FGRAMPH1_01G12847
FGRAMPH1_01G12845
FGRAMPH1_01G12843
FGRAMPH1_01G12841
FGRAMPH1_01G12831
FGRAMPH1_01G12829
FGRAMPH1_01G12823
FGRAMPH1_01G12821
FGRAMPH1_01G12819
FGRAMPH1_01G12817
FGRAMPH1_01G12815
FGRAMPH1_01G12813
FGRAMPH1_01G12809
FGRAMPH1_01G12805
FGRAMPH1_01G12797
FGRAMPH1_01G12795
FGRAMPH1_01G12793
FGRAMPH1_01G12783
FGRAMPH1_01G12781
FGRAMPH1_01G12777
FGRAMPH1_01G12769
FGRAMPH1_01G12767
FGRAMPH1_01G12759
FGRAMPH1_01G12757
FGRAMPH1_01G12755
FGRAMPH1_01G12747
FGRAMPH1_01G12745
FGRAMPH1_01G12735
FGRAMPH1_01G12717
FGRAMPH1_01G12705
FGRAMPH1_01G12703
FGRAMPH1_01G12699
FGRAMPH1_01G12697
FGRAMPH1_01G12689
FGRAMPH1_01G12687
FGRAMPH1_01G12683
FGRAMPH1_01G12675
FGRAMPH1_01G12673
FGRAMPH1_01G12669
FGRAMPH1_01G12667
FGRAMPH1_01G12659
FGRAMPH1_01G12655
FGRAMPH1_01G12653
FGRAMPH1_01G12651
FGRAMPH1_01G12649
FGRAMPH1_01G12643
FGRAMPH1_01G12641
FGRAMPH1_01G12639
FGRAMPH1_01G12637
FGRAMPH1_01G12633
FGRAMPH1_01G12631
FGRAMPH1_01G12629
FGRAMPH1_01G12627
FGRAMPH1_01G12625
FGRAMPH1_01G12621
FGRAMPH1_01G12619
FGRAMPH1_01G12615
FGRAMPH1_01G12603
FGRAMPH1_01G12601
FGRAMPH1_01G12599
FGRAMPH1_01G12595
FGRAMPH1_01G12593
FGRAMPH1_01G12591
FGRAMPH1_01G12589
FGRAMPH1_01G12585
FGRAMPH1_01G12583
FGRAMPH1_01G12565
FGRAMPH1_01G12563
FGRAMPH1_01G12559
FGRAMPH1_01G12553
FGRAMPH1_01G12551
FGRAMPH1_01G12549
FGRAMPH1_01G12535
FGRAMPH1_01G12533
FGRAMPH1_01G12529
FGRAMPH1_01G12523
FGRAMPH1_01G12521
FGRAMPH1_01G12515
FGRAMPH1_01G12513
FGRAMPH1_01G12511
FGRAMPH1_01G12507
FGRAMPH1_01G12505
FGRAMPH1_01G12503
FGRAMPH1_01G12501
FGRAMPH1_01G12499
FGRAMPH1_01G12497
FGRAMPH1_01G12489
FGRAMPH1_01G12487
FGRAMPH1_01G12485
FGRAMPH1_01G12483
FGRAMPH1_01G12481
FGRAMPH1_01G12479
FGRAMPH1_01G12477
FGRAMPH1_01G12475
FGRAMPH1_01G12473
FGRAMPH1_01G12471
FGRAMPH1_01G12467
FGRAMPH1_01G12465
FGRAMPH1_01G12463
FGRAMPH1_01G12461
FGRAMPH1_01G12455
FGRAMPH1_01G12453
FGRAMPH1_01G12449
FGRAMPH1_01G12447
FGRAMPH1_01G12445
FGRAMPH1_01G12443
FGRAMPH1_01G12441
FGRAMPH1_01G12439
FGRAMPH1_01G12437
FGRAMPH1_01G12435
FGRAMPH1_01G12433
FGRAMPH1_01G12431
FGRAMPH1_01G12429
FGRAMPH1_01G12427
FGRAMPH1_01G12425
FGRAMPH1_01G12423
FGRAMPH1_01G12413
FGRAMPH1_01G12411
FGRAMPH1_01G12409
FGRAMPH1_01G12403
FGRAMPH1_01G12387
FGRAMPH1_01G12381
FGRAMPH1_01G12377
FGRAMPH1_01G12373
FGRAMPH1_01G12371
FGRAMPH1_01G12355
FGRAMPH1_01G12353
FGRAMPH1_01G12347
FGRAMPH1_01G12345
FGRAMPH1_01G12341
FGRAMPH1_01G12333
FGRAMPH1_01G12329
FGRAMPH1_01G12327
FGRAMPH1_01G12323
FGRAMPH1_01G12321
FGRAMPH1_01G12319
FGRAMPH1_01G12317
FGRAMPH1_01G12315
FGRAMPH1_01G12313
FGRAMPH1_01G12311
FGRAMPH1_01G12309
FGRAMPH1_01G12307
FGRAMPH1_01G12303
FGRAMPH1_01G12301
FGRAMPH1_01G12299
FGRAMPH1_01G12297
FGRAMPH1_01G12295
FGRAMPH1_01G12293
FGRAMPH1_01G12291
FGRAMPH1_01G12287
FGRAMPH1_01G12283
FGRAMPH1_01G12279
FGRAMPH1_01G12277
FGRAMPH1_01G12275
FGRAMPH1_01G12271
FGRAMPH1_01G12257
FGRAMPH1_01G12255
FGRAMPH1_01G12253
FGRAMPH1_01G12251
FGRAMPH1_01G12243
FGRAMPH1_01G12235
FGRAMPH1_01G12233
FGRAMPH1_01G12231
FGRAMPH1_01G12229
FGRAMPH1_01G12227
FGRAMPH1_01G12213
FGRAMPH1_01G12211
FGRAMPH1_01G12209
FGRAMPH1_01G12207
FGRAMPH1_01G12205
FGRAMPH1_01G12203
FGRAMPH1_01G12201
FGRAMPH1_01G12197
FGRAMPH1_01G12193
FGRAMPH1_01G12191
FGRAMPH1_01G12189
FGRAMPH1_01G12185
FGRAMPH1_01G12183
FGRAMPH1_01G12181
FGRAMPH1_01G12167
FGRAMPH1_01G12163
FGRAMPH1_01G12155
FGRAMPH1_01G12149
FGRAMPH1_01G12145
FGRAMPH1_01G12139
FGRAMPH1_01G12135
FGRAMPH1_01G12133
FGRAMPH1_01G12131
FGRAMPH1_01G12129
FGRAMPH1_01G12127
FGRAMPH1_01G12119
FGRAMPH1_01G12111
FGRAMPH1_01G12109
FGRAMPH1_01G12105
FGRAMPH1_01G12103
FGRAMPH1_01G12101
FGRAMPH1_01G12097
FGRAMPH1_01G12095
FGRAMPH1_01G12093
FGRAMPH1_01G12091
FGRAMPH1_01G12089
FGRAMPH1_01G12087
FGRAMPH1_01G12083
FGRAMPH1_01G12081
FGRAMPH1_01G12079
FGRAMPH1_01G12073
FGRAMPH1_01G12071
FGRAMPH1_01G12069
FGRAMPH1_01G12065
FGRAMPH1_01G12061
FGRAMPH1_01G12059
FGRAMPH1_01G12047
FGRAMPH1_01G12043
FGRAMPH1_01G12041
FGRAMPH1_01G12039
FGRAMPH1_01G12033
FGRAMPH1_01G12031
FGRAMPH1_01G12029
FGRAMPH1_01G12027
FGRAMPH1_01G12025
FGRAMPH1_01G12019
FGRAMPH1_01G12017
FGRAMPH1_01G12015
FGRAMPH1_01G12013
FGRAMPH1_01G12007
FGRAMPH1_01G12005
FGRAMPH1_01G12003
FGRAMPH1_01G12001
FGRAMPH1_01G11997
FGRAMPH1_01G11995
FGRAMPH1_01G11993
FGRAMPH1_01G11991
FGRAMPH1_01G11989
FGRAMPH1_01G11987
FGRAMPH1_01G11985
FGRAMPH1_01G11981
FGRAMPH1_01G11977
FGRAMPH1_01G11975
FGRAMPH1_01G11973
FGRAMPH1_01G11971
FGRAMPH1_01G11969
FGRAMPH1_01G11963
FGRAMPH1_01G11949
FGRAMPH1_01G11945
FGRAMPH1_01G11939
FGRAMPH1_01G11935
FGRAMPH1_01G11929
FGRAMPH1_01G11927
FGRAMPH1_01G11923
FGRAMPH1_01G11917
FGRAMPH1_01G11915
FGRAMPH1_01G11913
FGRAMPH1_01G11911
FGRAMPH1_01G11909
FGRAMPH1_01G11903
FGRAMPH1_01G11901
FGRAMPH1_01G11899
FGRAMPH1_01G11891
FGRAMPH1_01G11889
FGRAMPH1_01G11883
FGRAMPH1_01G11877
FGRAMPH1_01G11875
FGRAMPH1_01G11873
FGRAMPH1_01G11871
FGRAMPH1_01G11869
FGRAMPH1_01G11863
FGRAMPH1_01G11855
FGRAMPH1_01G11853
FGRAMPH1_01G11851
FGRAMPH1_01G11845
FGRAMPH1_01G11841
FGRAMPH1_01G11839
FGRAMPH1_01G11833
FGRAMPH1_01G11831
FGRAMPH1_01G11829
FGRAMPH1_01G11827
FGRAMPH1_01G11825
FGRAMPH1_01G11823
FGRAMPH1_01G11821
FGRAMPH1_01G11815
FGRAMPH1_01G11813
FGRAMPH1_01G11811
FGRAMPH1_01G11809
FGRAMPH1_01G11805
FGRAMPH1_01G11803
FGRAMPH1_01G11793
FGRAMPH1_01G11789
FGRAMPH1_01G11787
FGRAMPH1_01G11785
FGRAMPH1_01G11773
FGRAMPH1_01G11771
FGRAMPH1_01G11769
FGRAMPH1_01G11753
FGRAMPH1_01G11741
FGRAMPH1_01G11739
FGRAMPH1_01G11737
FGRAMPH1_01G11731
FGRAMPH1_01G11723
FGRAMPH1_01G11721
FGRAMPH1_01G11719
FGRAMPH1_01G11717
FGRAMPH1_01G11715
FGRAMPH1_01G11713
FGRAMPH1_01G11711
FGRAMPH1_01G11709
FGRAMPH1_01G11703
FGRAMPH1_01G11701
FGRAMPH1_01G11699
FGRAMPH1_01G11695
FGRAMPH1_01G11691
FGRAMPH1_01G11689
FGRAMPH1_01G11687
FGRAMPH1_01G11685
FGRAMPH1_01G11679
FGRAMPH1_01G11675
FGRAMPH1_01G11673
FGRAMPH1_01G11671
FGRAMPH1_01G11669
FGRAMPH1_01G11667
FGRAMPH1_01G11665
FGRAMPH1_01G11663
FGRAMPH1_01G11661
FGRAMPH1_01G11659
FGRAMPH1_01G11657
FGRAMPH1_01G11651
FGRAMPH1_01G11649
FGRAMPH1_01G11647
FGRAMPH1_01G11645
FGRAMPH1_01G11643
FGRAMPH1_01G11641
FGRAMPH1_01G11639
FGRAMPH1_01G11637
FGRAMPH1_01G11629
FGRAMPH1_01G11627
FGRAMPH1_01G11625
FGRAMPH1_01G11623
FGRAMPH1_01G11619
FGRAMPH1_01G11617
FGRAMPH1_01G11613
FGRAMPH1_01G11611
FGRAMPH1_01G11609
FGRAMPH1_01G11607
FGRAMPH1_01G11603
FGRAMPH1_01G11601
FGRAMPH1_01G11599
FGRAMPH1_01G11597
FGRAMPH1_01G11595
FGRAMPH1_01G11593
FGRAMPH1_01G11591
FGRAMPH1_01G11587
FGRAMPH1_01G11571
FGRAMPH1_01G11569
FGRAMPH1_01G11565
FGRAMPH1_01G11563
FGRAMPH1_01G11561
FGRAMPH1_01G11559
FGRAMPH1_01G11557
FGRAMPH1_01G11553
FGRAMPH1_01G11545
FGRAMPH1_01G11543
FGRAMPH1_01G11541
FGRAMPH1_01G11531
FGRAMPH1_01G11529
FGRAMPH1_01G11527
FGRAMPH1_01G11525
FGRAMPH1_01G11523
FGRAMPH1_01G11513
FGRAMPH1_01G11511
FGRAMPH1_01G11503
FGRAMPH1_01G11501
FGRAMPH1_01G11499
FGRAMPH1_01G11497
FGRAMPH1_01G11495
FGRAMPH1_01G11493
FGRAMPH1_01G11483
FGRAMPH1_01G11481
FGRAMPH1_01G11479
FGRAMPH1_01G11477
FGRAMPH1_01G11475
FGRAMPH1_01G11473
FGRAMPH1_01G11471
FGRAMPH1_01G11469
FGRAMPH1_01G11461
FGRAMPH1_01G11459
FGRAMPH1_01G11457
FGRAMPH1_01G11455
FGRAMPH1_01G11453
FGRAMPH1_01G11451
FGRAMPH1_01G11447
FGRAMPH1_01G11441
FGRAMPH1_01G11439
FGRAMPH1_01G11437
FGRAMPH1_01G11435
FGRAMPH1_01G11433
FGRAMPH1_01G11431
FGRAMPH1_01G11429
FGRAMPH1_01G11427
FGRAMPH1_01G11425
FGRAMPH1_01G11423
FGRAMPH1_01G11421
FGRAMPH1_01G11413
FGRAMPH1_01G11411
FGRAMPH1_01G11409
FGRAMPH1_01G11403
FGRAMPH1_01G11393
FGRAMPH1_01G11387
FGRAMPH1_01G11383
FGRAMPH1_01G11381
FGRAMPH1_01G11379
FGRAMPH1_01G10951
FGRAMPH1_01G10947
FGRAMPH1_01G10945
FGRAMPH1_01G10943
FGRAMPH1_01G10941
FGRAMPH1_01G10935
FGRAMPH1_01G10933
FGRAMPH1_01G10931
FGRAMPH1_01G10929
FGRAMPH1_01G10925
FGRAMPH1_01G10923
FGRAMPH1_01G10921
FGRAMPH1_01G10911
FGRAMPH1_01G10907
FGRAMPH1_01G10433
FGRAMPH1_01G09589
FGRAMPH1_01G09557
FGRAMPH1_01G09547
FGRAMPH1_01G09541
FGRAMPH1_01G09509
FGRAMPH1_01G09507
FGRAMPH1_01G09505
FGRAMPH1_01G09497
FGRAMPH1_01G09495
FGRAMPH1_01G09489
FGRAMPH1_01G09487
FGRAMPH1_01G09473
FGRAMPH1_01G09471
FGRAMPH1_01G09469
FGRAMPH1_01G09467
FGRAMPH1_01G09465
FGRAMPH1_01G09461
FGRAMPH1_01G09459
FGRAMPH1_01G09457
FGRAMPH1_01G09455
FGRAMPH1_01G09453
FGRAMPH1_01G09451
FGRAMPH1_01G09449
FGRAMPH1_01G09447
FGRAMPH1_01G09445
FGRAMPH1_01G09443
FGRAMPH1_01G09439
FGRAMPH1_01G09427
FGRAMPH1_01G09425
FGRAMPH1_01G09423
FGRAMPH1_01G09421
FGRAMPH1_01G09419
FGRAMPH1_01G09417
FGRAMPH1_01G09407
FGRAMPH1_01G09405
FGRAMPH1_01G09397
FGRAMPH1_01G09391
FGRAMPH1_01G09389
FGRAMPH1_01G09387
FGRAMPH1_01G09385
FGRAMPH1_01G09381
FGRAMPH1_01G09379
[truncated: 863 more rows]

## Sheet: Table S2-B
Overlap_up-regulated genes in Δkmt6 and BP1ΔIDR2-C（3130）
FGRAMPH1_01G28087
FGRAMPH1_01G28085
FGRAMPH1_01G28083
FGRAMPH1_01G28061
FGRAMPH1_01G28059
FGRAMPH1_01G28057
FGRAMPH1_01G28055
FGRAMPH1_01G28053
FGRAMPH1_01G28051
FGRAMPH1_01G28047
FGRAMPH1_01G28043
FGRAMPH1_01G28035
FGRAMPH1_01G28033
FGRAMPH1_01G28029
FGRAMPH1_01G28025
FGRAMPH1_01G28013
FGRAMPH1_01G28011
FGRAMPH1_01G28009
FGRAMPH1_01G28007
FGRAMPH1_01G28005
FGRAMPH1_01G28003
FGRAMPH1_01G27999
FGRAMPH1_01G27997
FGRAMPH1_01G27995
FGRAMPH1_01G27993
FGRAMPH1_01G27981
FGRAMPH1_01G27979
FGRAMPH1_01G27977
FGRAMPH1_01G27973
FGRAMPH1_01G27971
FGRAMPH1_01G27969
FGRAMPH1_01G27967
FGRAMPH1_01G27965
FGRAMPH1_01G27963
FGRAMPH1_01G27945
FGRAMPH1_01G27943
FGRAMPH1_01G27941
FGRAMPH1_01G27937
FGRAMPH1_01G27935
FGRAMPH1_01G27933
FGRAMPH1_01G27929
FGRAMPH1_01G27927
FGRAMPH1_01G27925
FGRAMPH1_01G27915
FGRAMPH1_01G27913
FGRAMPH1_01G27911
FGRAMPH1_01G27905
FGRAMPH1_01G27903
FGRAMPH1_01G27901
FGRAMPH1_01G27899
FGRAMPH1_01G27893
FGRAMPH1_01G27891
FGRAMPH1_01G27889
FGRAMPH1_01G27887
FGRAMPH1_01G27885
FGRAMPH1_01G27883
FGRAMPH1_01G27881
FGRAMPH1_01G27879
FGRAMPH1_01G27877
FGRAMPH1_01G27875
FGRAMPH1_01G27873
FGRAMPH1_01G27861
FGRAMPH1_01G27859
FGRAMPH1_01G27857
FGRAMPH1_01G27855
FGRAMPH1_01G27851
FGRAMPH1_01G27849
FGRAMPH1_01G27847
FGRAMPH1_01G27841
FGRAMPH1_01G27839
FGRAMPH1_01G27831
FGRAMPH1_01G27829
FGRAMPH1_01G27823
FGRAMPH1_01G27819
FGRAMPH1_01G27817
FGRAMPH1_01G27811
FGRAMPH1_01G27809
FGRAMPH1_01G27783
FGRAMPH1_01G27781
FGRAMPH1_01G27761
FGRAMPH1_01G27759
FGRAMPH1_01G27757
FGRAMPH1_01G27755
FGRAMPH1_01G27753
FGRAMPH1_01G27749
FGRAMPH1_01G27745
FGRAMPH1_01G27743
FGRAMPH1_01G27741
FGRAMPH1_01G27727
FGRAMPH1_01G27725
FGRAMPH1_01G27723
FGRAMPH1_01G27717
FGRAMPH1_01G27705
FGRAMPH1_01G27661
FGRAMPH1_01G27657
FGRAMPH1_01G27653
FGRAMPH1_01G27549
FGRAMPH1_01G27353
FGRAMPH1_01G27335
FGRAMPH1_01G27313
FGRAMPH1_01G27305
FGRAMPH1_01G27303
FGRAMPH1_01G27301
FGRAMPH1_01G27297
FGRAMPH1_01G27295
FGRAMPH1_01G27293
FGRAMPH1_01G27291
FGRAMPH1_01G27287
FGRAMPH1_01G27275
FGRAMPH1_01G27251
FGRAMPH1_01G27105
FGRAMPH1_01G27089
FGRAMPH1_01G26375
FGRAMPH1_01G26195
FGRAMPH1_01G26193
FGRAMPH1_01G26187
FGRAMPH1_01G25987
FGRAMPH1_01G25985
FGRAMPH1_01G25983
FGRAMPH1_01G25975
FGRAMPH1_01G25973
FGRAMPH1_01G25969
FGRAMPH1_01G25963
FGRAMPH1_01G25961
FGRAMPH1_01G25945
FGRAMPH1_01G25937
FGRAMPH1_01G25921
FGRAMPH1_01G25905
FGRAMPH1_01G25903
FGRAMPH1_01G25901
FGRAMPH1_01G25899
FGRAMPH1_01G25897
FGRAMPH1_01G25895
FGRAMPH1_01G25891
FGRAMPH1_01G25889
FGRAMPH1_01G25887
FGRAMPH1_01G25885
FGRAMPH1_01G25883
FGRAMPH1_01G25881
FGRAMPH1_01G25813
FGRAMPH1_01G25805
FGRAMPH1_01G25803
FGRAMPH1_01G25799
FGRAMPH1_01G25797
FGRAMPH1_01G25795
FGRAMPH1_01G25793
FGRAMPH1_01G25789
FGRAMPH1_01G25787
FGRAMPH1_01G25783
FGRAMPH1_01G25781
FGRAMPH1_01G25779
FGRAMPH1_01G25769
FGRAMPH1_01G25767
FGRAMPH1_01G25765
FGRAMPH1_01G25763
FGRAMPH1_01G25759
FGRAMPH1_01G25757
FGRAMPH1_01G25755
FGRAMPH1_01G25753
FGRAMPH1_01G25749
FGRAMPH1_01G25745
FGRAMPH1_01G25743
FGRAMPH1_01G25741
FGRAMPH1_01G25737
FGRAMPH1_01G25735
FGRAMPH1_01G25733
FGRAMPH1_01G25731
FGRAMPH1_01G25727
FGRAMPH1_01G25725
FGRAMPH1_01G25721
FGRAMPH1_01G25719
FGRAMPH1_01G25715
FGRAMPH1_01G25713
FGRAMPH1_01G25711
FGRAMPH1_01G25687
FGRAMPH1_01G25685
FGRAMPH1_01G25683
FGRAMPH1_01G25679
FGRAMPH1_01G25677
FGRAMPH1_01G25675
FGRAMPH1_01G25673
FGRAMPH1_01G25671
FGRAMPH1_01G25669
FGRAMPH1_01G25659
FGRAMPH1_01G25657
FGRAMPH1_01G25655
FGRAMPH1_01G25651
FGRAMPH1_01G25649
FGRAMPH1_01G25647
FGRAMPH1_01G25645
FGRAMPH1_01G25643
FGRAMPH1_01G25641
FGRAMPH1_01G25639
FGRAMPH1_01G25635
FGRAMPH1_01G25631
FGRAMPH1_01G25625
FGRAMPH1_01G25621
FGRAMPH1_01G25613
FGRAMPH1_01G25609
FGRAMPH1_01G25601
FGRAMPH1_01G25599
FGRAMPH1_01G25591
FGRAMPH1_01G25587
FGRAMPH1_01G25585
FGRAMPH1_01G25583
FGRAMPH1_01G25581
FGRAMPH1_01G25579
FGRAMPH1_01G25571
FGRAMPH1_01G25569
FGRAMPH1_01G25565
FGRAMPH1_01G25563
FGRAMPH1_01G25561
FGRAMPH1_01G25557
FGRAMPH1_01G25555
FGRAMPH1_01G25553
FGRAMPH1_01G25551
FGRAMPH1_01G25549
FGRAMPH1_01G25547
FGRAMPH1_01G25545
FGRAMPH1_01G25543
FGRAMPH1_01G25541
FGRAMPH1_01G25539
FGRAMPH1_01G25535
FGRAMPH1_01G25533
FGRAMPH1_01G25531
FGRAMPH1_01G25525
FGRAMPH1_01G25523
FGRAMPH1_01G25521
FGRAMPH1_01G25519
FGRAMPH1_01G25517
FGRAMPH1_01G25515
FGRAMPH1_01G25511
FGRAMPH1_01G25509
FGRAMPH1_01G25507
FGRAMPH1_01G25505
FGRAMPH1_01G25503
FGRAMPH1_01G25501
FGRAMPH1_01G25499
FGRAMPH1_01G25497
FGRAMPH1_01G25495
FGRAMPH1_01G25491
FGRAMPH1_01G25485
FGRAMPH1_01G25483
FGRAMPH1_01G25481
FGRAMPH1_01G25479
FGRAMPH1_01G25477
FGRAMPH1_01G25475
FGRAMPH1_01G25473
FGRAMPH1_01G25471
FGRAMPH1_01G25461
FGRAMPH1_01G25457
FGRAMPH1_01G25455
FGRAMPH1_01G25445
FGRAMPH1_01G25443
FGRAMPH1_01G25441
FGRAMPH1_01G25439
FGRAMPH1_01G25437
FGRAMPH1_01G25435
FGRAMPH1_01G25429
FGRAMPH1_01G25427
FGRAMPH1_01G25425
FGRAMPH1_01G25421
FGRAMPH1_01G25417
FGRAMPH1_01G25415
FGRAMPH1_01G25411
FGRAMPH1_01G25409
FGRAMPH1_01G25407
FGRAMPH1_01G25405
FGRAMPH1_01G25403
FGRAMPH1_01G25401
FGRAMPH1_01G25399
FGRAMPH1_01G25397
FGRAMPH1_01G25395
FGRAMPH1_01G25393
FGRAMPH1_01G25391
FGRAMPH1_01G25385
FGRAMPH1_01G25383
FGRAMPH1_01G25381
FGRAMPH1_01G25379
FGRAMPH1_01G25377
FGRAMPH1_01G25371
FGRAMPH1_01G25357
FGRAMPH1_01G25355
FGRAMPH1_01G25353
FGRAMPH1_01G25351
FGRAMPH1_01G25349
FGRAMPH1_01G25347
FGRAMPH1_01G25345
FGRAMPH1_01G25343
FGRAMPH1_01G25341
FGRAMPH1_01G25339
FGRAMPH1_01G25337
FGRAMPH1_01G25333
FGRAMPH1_01G25329
FGRAMPH1_01G25327
FGRAMPH1_01G25325
FGRAMPH1_01G25323
FGRAMPH1_01G25321
FGRAMPH1_01G25317
FGRAMPH1_01G25313
FGRAMPH1_01G25309
FGRAMPH1_01G25307
FGRAMPH1_01G25295
FGRAMPH1_01G25291
FGRAMPH1_01G25287
FGRAMPH1_01G25281
FGRAMPH1_01G25279
FGRAMPH1_01G25277
FGRAMPH1_01G25275
FGRAMPH1_01G25273
FGRAMPH1_01G25271
FGRAMPH1_01G25269
FGRAMPH1_01G25267
FGRAMPH1_01G25265
FGRAMPH1_01G25259
FGRAMPH1_01G25255
FGRAMPH1_01G25253
FGRAMPH1_01G25251
FGRAMPH1_01G25249
FGRAMPH1_01G25247
FGRAMPH1_01G25245
FGRAMPH1_01G25243
FGRAMPH1_01G25237
FGRAMPH1_01G25235
FGRAMPH1_01G25233
FGRAMPH1_01G25231
FGRAMPH1_01G25229
FGRAMPH1_01G25227
FGRAMPH1_01G25225
FGRAMPH1_01G25223
FGRAMPH1_01G25221
FGRAMPH1_01G25219
FGRAMPH1_01G25217
FGRAMPH1_01G25215
FGRAMPH1_01G25213
FGRAMPH1_01G25211
FGRAMPH1_01G25209
FGRAMPH1_01G25207
FGRAMPH1_01G25203
FGRAMPH1_01G25201
FGRAMPH1_01G25199
FGRAMPH1_01G25197
FGRAMPH1_01G25195
FGRAMPH1_01G25193
FGRAMPH1_01G25191
FGRAMPH1_01G25189
FGRAMPH1_01G25185
FGRAMPH1_01G25183
FGRAMPH1_01G25175
FGRAMPH1_01G25169
FGRAMPH1_01G25167
FGRAMPH1_01G25163
FGRAMPH1_01G25157
FGRAMPH1_01G25153
FGRAMPH1_01G25151
FGRAMPH1_01G25149
FGRAMPH1_01G25137
FGRAMPH1_01G25135
FGRAMPH1_01G25133
FGRAMPH1_01G25131
FGRAMPH1_01G25129
FGRAMPH1_01G25127
FGRAMPH1_01G25125
FGRAMPH1_01G25123
FGRAMPH1_01G25121
FGRAMPH1_01G25119
FGRAMPH1_01G25115
FGRAMPH1_01G25113
FGRAMPH1_01G25111
FGRAMPH1_01G25109
FGRAMPH1_01G25091
FGRAMPH1_01G25089
FGRAMPH1_01G25081
FGRAMPH1_01G25079
FGRAMPH1_01G25077
FGRAMPH1_01G25067
FGRAMPH1_01G25047
FGRAMPH1_01G25031
FGRAMPH1_01G25025
FGRAMPH1_01G24155
FGRAMPH1_01G23069
FGRAMPH1_01G23019
FGRAMPH1_01G22715
FGRAMPH1_01G22713
FGRAMPH1_01G22709
FGRAMPH1_01G22705
FGRAMPH1_01G22703
FGRAMPH1_01G22701
FGRAMPH1_01G22691
FGRAMPH1_01G22687
FGRAMPH1_01G22685
FGRAMPH1_01G22679
FGRAMPH1_01G22673
FGRAMPH1_01G22413
FGRAMPH1_01G22409
FGRAMPH1_01G22405
FGRAMPH1_01G22385
FGRAMPH1_01G22383
FGRAMPH1_01G22379
FGRAMPH1_01G22377
FGRAMPH1_01G22375
FGRAMPH1_01G22349
FGRAMPH1_01G22343
FGRAMPH1_01G22341
FGRAMPH1_01G22339
FGRAMPH1_01G22335
FGRAMPH1_01G22333
FGRAMPH1_01G22323
FGRAMPH1_01G22321
FGRAMPH1_01G22317
FGRAMPH1_01G22311
FGRAMPH1_01G22307
FGRAMPH1_01G22305
FGRAMPH1_01G22301
FGRAMPH1_01G22299
FGRAMPH1_01G22295
FGRAMPH1_01G22293
FGRAMPH1_01G22291
FGRAMPH1_01G22289
FGRAMPH1_01G22287
FGRAMPH1_01G22283
FGRAMPH1_01G22281
FGRAMPH1_01G22279
FGRAMPH1_01G22277
FGRAMPH1_01G22275
FGRAMPH1_01G22271
FGRAMPH1_01G22269
FGRAMPH1_01G22267
FGRAMPH1_01G22265
FGRAMPH1_01G22263
FGRAMPH1_01G22261
FGRAMPH1_01G22259
FGRAMPH1_01G22257
FGRAMPH1_01G22255
FGRAMPH1_01G22253
FGRAMPH1_01G22123
FGRAMPH1_01G22121
FGRAMPH1_01G22117
FGRAMPH1_01G22115
FGRAMPH1_01G22105
FGRAMPH1_01G22103
FGRAMPH1_01G22101
FGRAMPH1_01G22099
FGRAMPH1_01G22097
FGRAMPH1_01G22091
FGRAMPH1_01G22089
FGRAMPH1_01G22087
FGRAMPH1_01G22083
FGRAMPH1_01G22079
FGRAMPH1_01G22077
FGRAMPH1_01G22075
FGRAMPH1_01G22073
FGRAMPH1_01G22071
FGRAMPH1_01G22069
FGRAMPH1_01G22067
FGRAMPH1_01G22065
FGRAMPH1_01G22061
FGRAMPH1_01G22059
FGRAMPH1_01G22057
FGRAMPH1_01G22055
FGRAMPH1_01G22051
FGRAMPH1_01G22049
FGRAMPH1_01G22045
FGRAMPH1_01G22043
FGRAMPH1_01G22041
FGRAMPH1_01G22039
FGRAMPH1_01G22037
FGRAMPH1_01G22033
FGRAMPH1_01G22031
FGRAMPH1_01G22029
FGRAMPH1_01G22027
FGRAMPH1_01G22025
FGRAMPH1_01G22023
FGRAMPH1_01G22021
FGRAMPH1_01G22019
FGRAMPH1_01G22017
FGRAMPH1_01G22015
FGRAMPH1_01G22013
FGRAMPH1_01G22011
FGRAMPH1_01G22009
FGRAMPH1_01G22007
FGRAMPH1_01G22001
FGRAMPH1_01G21991
FGRAMPH1_01G21989
FGRAMPH1_01G21987
FGRAMPH1_01G21983
FGRAMPH1_01G21981
FGRAMPH1_01G21979
FGRAMPH1_01G21975
FGRAMPH1_01G21973
FGRAMPH1_01G21971
FGRAMPH1_01G21969
FGRAMPH1_01G21967
FGRAMPH1_01G21961
FGRAMPH1_01G21959
FGRAMPH1_01G21957
FGRAMPH1_01G21951
FGRAMPH1_01G21949
FGRAMPH1_01G21947
FGRAMPH1_01G21945
FGRAMPH1_01G21943
FGRAMPH1_01G21941
FGRAMPH1_01G21939
FGRAMPH1_01G21935
FGRAMPH1_01G21927
FGRAMPH1_01G21925
FGRAMPH1_01G21923
FGRAMPH1_01G21921
FGRAMPH1_01G21919
FGRAMPH1_01G21917
FGRAMPH1_01G21915
FGRAMPH1_01G21913
FGRAMPH1_01G21911
FGRAMPH1_01G21907
FGRAMPH1_01G21903
FGRAMPH1_01G21901
FGRAMPH1_01G21899
FGRAMPH1_01G21897
FGRAMPH1_01G21895
FGRAMPH1_01G21889
FGRAMPH1_01G21877
FGRAMPH1_01G21873
FGRAMPH1_01G21871
FGRAMPH1_01G21867
FGRAMPH1_01G21865
FGRAMPH1_01G21863
FGRAMPH1_01G21861
FGRAMPH1_01G21859
FGRAMPH1_01G21857
FGRAMPH1_01G21853
FGRAMPH1_01G21851
FGRAMPH1_01G21849
FGRAMPH1_01G21847
FGRAMPH1_01G21845
FGRAMPH1_01G21843
FGRAMPH1_01G21841
FGRAMPH1_01G21839
FGRAMPH1_01G21837
FGRAMPH1_01G21835
FGRAMPH1_01G21821
FGRAMPH1_01G21819
FGRAMPH1_01G21817
FGRAMPH1_01G21815
FGRAMPH1_01G21813
FGRAMPH1_01G21811
FGRAMPH1_01G21809
FGRAMPH1_01G21807
FGRAMPH1_01G21801
FGRAMPH1_01G21799
FGRAMPH1_01G21797
FGRAMPH1_01G21795
FGRAMPH1_01G21791
FGRAMPH1_01G21785
FGRAMPH1_01G21781
FGRAMPH1_01G21777
FGRAMPH1_01G21775
FGRAMPH1_01G21773
FGRAMPH1_01G21769
FGRAMPH1_01G21767
FGRAMPH1_01G21763
FGRAMPH1_01G21761
FGRAMPH1_01G21759
FGRAMPH1_01G21755
FGRAMPH1_01G21753
FGRAMPH1_01G21751
FGRAMPH1_01G21749
FGRAMPH1_01G21747
FGRAMPH1_01G21745
FGRAMPH1_01G21743
FGRAMPH1_01G21741
FGRAMPH1_01G21737
FGRAMPH1_01G21735
FGRAMPH1_01G21733
FGRAMPH1_01G21731
FGRAMPH1_01G21729
FGRAMPH1_01G21725
FGRAMPH1_01G21723
FGRAMPH1_01G21721
FGRAMPH1_01G21719
FGRAMPH1_01G21717
FGRAMPH1_01G21713
FGRAMPH1_01G21707
FGRAMPH1_01G21705
FGRAMPH1_01G21703
FGRAMPH1_01G21701
FGRAMPH1_01G21699
FGRAMPH1_01G21697
FGRAMPH1_01G21695
FGRAMPH1_01G21693
FGRAMPH1_01G21689
FGRAMPH1_01G21685
FGRAMPH1_01G21683
FGRAMPH1_01G21681
FGRAMPH1_01G21679
FGRAMPH1_01G21677
FGRAMPH1_01G21675
FGRAMPH1_01G21673
FGRAMPH1_01G21671
FGRAMPH1_01G21665
FGRAMPH1_01G21663
FGRAMPH1_01G21659
FGRAMPH1_01G21655
FGRAMPH1_01G21653
FGRAMPH1_01G21651
FGRAMPH1_01G21649
FGRAMPH1_01G21647
FGRAMPH1_01G21645
FGRAMPH1_01G21643
FGRAMPH1_01G21641
FGRAMPH1_01G21639
FGRAMPH1_01G21637
FGRAMPH1_01G21635
FGRAMPH1_01G21633
FGRAMPH1_01G21631
FGRAMPH1_01G21629
FGRAMPH1_01G21625
FGRAMPH1_01G21623
FGRAMPH1_01G21621
FGRAMPH1_01G21617
FGRAMPH1_01G21615
FGRAMPH1_01G21611
FGRAMPH1_01G21609
FGRAMPH1_01G21607
FGRAMPH1_01G21605
FGRAMPH1_01G21591
FGRAMPH1_01G21589
FGRAMPH1_01G21585
FGRAMPH1_01G21583
FGRAMPH1_01G21581
FGRAMPH1_01G21579
FGRAMPH1_01G21577
FGRAMPH1_01G21567
FGRAMPH1_01G21563
FGRAMPH1_01G21561
FGRAMPH1_01G21559
FGRAMPH1_01G21557
FGRAMPH1_01G21555
FGRAMPH1_01G21553
FGRAMPH1_01G21551
FGRAMPH1_01G21547
FGRAMPH1_01G21537
FGRAMPH1_01G21535
FGRAMPH1_01G21533
FGRAMPH1_01G21529
FGRAMPH1_01G21527
FGRAMPH1_01G21525
FGRAMPH1_01G21523
FGRAMPH1_01G21515
FGRAMPH1_01G21513
FGRAMPH1_01G21507
FGRAMPH1_01G21505
FGRAMPH1_01G21503
FGRAMPH1_01G21501
FGRAMPH1_01G21491
FGRAMPH1_01G21489
FGRAMPH1_01G21485
FGRAMPH1_01G21481
FGRAMPH1_01G21479
FGRAMPH1_01G21477
FGRAMPH1_01G21473
FGRAMPH1_01G21469
FGRAMPH1_01G21463
FGRAMPH1_01G21461
FGRAMPH1_01G21459
FGRAMPH1_01G21457
FGRAMPH1_01G21455
FGRAMPH1_01G21451
FGRAMPH1_01G21449
FGRAMPH1_01G21447
FGRAMPH1_01G21443
FGRAMPH1_01G21441
FGRAMPH1_01G21437
FGRAMPH1_01G21433
FGRAMPH1_01G21431
FGRAMPH1_01G21429
FGRAMPH1_01G21427
FGRAMPH1_01G21425
FGRAMPH1_01G21423
FGRAMPH1_01G21421
FGRAMPH1_01G21413
FGRAMPH1_01G21411
FGRAMPH1_01G21409
FGRAMPH1_01G21407
FGRAMPH1_01G21405
FGRAMPH1_01G21403
FGRAMPH1_01G21401
FGRAMPH1_01G21399
FGRAMPH1_01G21397
FGRAMPH1_01G21395
FGRAMPH1_01G21393
FGRAMPH1_01G21391
FGRAMPH1_01G21389
FGRAMPH1_01G21387
FGRAMPH1_01G21385
FGRAMPH1_01G21379
FGRAMPH1_01G21377
FGRAMPH1_01G21375
FGRAMPH1_01G21373
FGRAMPH1_01G21371
FGRAMPH1_01G21369
FGRAMPH1_01G21365
FGRAMPH1_01G21363
FGRAMPH1_01G21361
FGRAMPH1_01G21355
FGRAMPH1_01G21353
FGRAMPH1_01G21351
FGRAMPH1_01G21349
FGRAMPH1_01G21347
FGRAMPH1_01G21345
FGRAMPH1_01G21341
FGRAMPH1_01G21339
FGRAMPH1_01G21337
FGRAMPH1_01G21335
FGRAMPH1_01G21333
FGRAMPH1_01G21331
FGRAMPH1_01G21329
FGRAMPH1_01G21327
FGRAMPH1_01G21323
FGRAMPH1_01G21321
FGRAMPH1_01G21317
FGRAMPH1_01G21315
FGRAMPH1_01G21313
FGRAMPH1_01G21311
FGRAMPH1_01G21309
FGRAMPH1_01G21303
FGRAMPH1_01G21301
FGRAMPH1_01G21295
FGRAMPH1_01G21293
FGRAMPH1_01G21291
FGRAMPH1_01G21289
FGRAMPH1_01G21281
FGRAMPH1_01G21279
FGRAMPH1_01G21277
FGRAMPH1_01G21275
FGRAMPH1_01G21273
FGRAMPH1_01G21271
FGRAMPH1_01G21267
FGRAMPH1_01G21265
FGRAMPH1_01G21263
FGRAMPH1_01G21257
FGRAMPH1_01G21251
FGRAMPH1_01G21249
FGRAMPH1_01G21247
FGRAMPH1_01G21245
FGRAMPH1_01G21243
FGRAMPH1_01G21241
FGRAMPH1_01G21239
FGRAMPH1_01G21235
FGRAMPH1_01G21233
FGRAMPH1_01G21231
FGRAMPH1_01G21229
FGRAMPH1_01G21227
FGRAMPH1_01G21225
FGRAMPH1_01G21223
FGRAMPH1_01G21221
FGRAMPH1_01G21219
FGRAMPH1_01G21217
FGRAMPH1_01G21213
FGRAMPH1_01G21205
FGRAMPH1_01G21197
FGRAMPH1_01G21187
FGRAMPH1_01G21183
FGRAMPH1_01G21181
FGRAMPH1_01G21179
FGRAMPH1_01G21177
FGRAMPH1_01G21173
FGRAMPH1_01G21171
FGRAMPH1_01G21169
FGRAMPH1_01G21167
FGRAMPH1_01G21165
FGRAMPH1_01G21163
FGRAMPH1_01G21161
FGRAMPH1_01G21159
FGRAMPH1_01G21157
FGRAMPH1_01G21155
FGRAMPH1_01G21153
FGRAMPH1_01G21151
FGRAMPH1_01G21149
FGRAMPH1_01G21147
FGRAMPH1_01G21145
FGRAMPH1_01G21139
FGRAMPH1_01G21135
FGRAMPH1_01G21133
FGRAMPH1_01G21129
FGRAMPH1_01G21127
FGRAMPH1_01G21125
FGRAMPH1_01G21123
FGRAMPH1_01G21119
FGRAMPH1_01G21117
FGRAMPH1_01G21115
FGRAMPH1_01G21113
FGRAMPH1_01G21111
FGRAMPH1_01G21109
FGRAMPH1_01G21107
FGRAMPH1_01G21103
FGRAMPH1_01G21101
FGRAMPH1_01G21099
FGRAMPH1_01G21097
FGRAMPH1_01G21095
FGRAMPH1_01G21091
FGRAMPH1_01G21087
FGRAMPH1_01G21085
FGRAMPH1_01G21081
FGRAMPH1_01G21071
FGRAMPH1_01G21069
FGRAMPH1_01G21067
FGRAMPH1_01G21059
FGRAMPH1_01G21055
FGRAMPH1_01G21045
FGRAMPH1_01G21043
FGRAMPH1_01G21041
FGRAMPH1_01G21037
FGRAMPH1_01G21033
FGRAMPH1_01G21031
FGRAMPH1_01G21029
FGRAMPH1_01G21027
FGRAMPH1_01G21025
FGRAMPH1_01G21023
FGRAMPH1_01G21019
FGRAMPH1_01G21017
FGRAMPH1_01G21015
FGRAMPH1_01G21009
FGRAMPH1_01G21007
FGRAMPH1_01G21005
FGRAMPH1_01G21001
FGRAMPH1_01G20993
FGRAMPH1_01G20991
FGRAMPH1_01G20989
FGRAMPH1_01G20987
FGRAMPH1_01G20985
FGRAMPH1_01G20979
FGRAMPH1_01G20975
FGRAMPH1_01G20971
FGRAMPH1_01G20969
FGRAMPH1_01G20967
FGRAMPH1_01G20965
FGRAMPH1_01G20963
FGRAMPH1_01G20959
FGRAMPH1_01G20957
FGRAMPH1_01G20955
FGRAMPH1_01G20949
FGRAMPH1_01G20947
FGRAMPH1_01G20945
FGRAMPH1_01G20943
FGRAMPH1_01G20941
FGRAMPH1_01G20923
FGRAMPH1_01G20917
FGRAMPH1_01G20893
FGRAMPH1_01G20891
FGRAMPH1_01G20889
FGRAMPH1_01G20887
FGRAMPH1_01G20885
FGRAMPH1_01G20883
FGRAMPH1_01G20881
FGRAMPH1_01G20879
FGRAMPH1_01G20875
FGRAMPH1_01G20871
FGRAMPH1_01G20441
FGRAMPH1_01G20439
FGRAMPH1_01G20433
FGRAMPH1_01G19167
FGRAMPH1_01G19161
FGRAMPH1_01G19159
FGRAMPH1_01G19137
FGRAMPH1_01G19133
FGRAMPH1_01G19131
FGRAMPH1_01G19123
FGRAMPH1_01G19111
FGRAMPH1_01G19097
FGRAMPH1_01G18875
FGRAMPH1_01G18873
FGRAMPH1_01G18869
FGRAMPH1_01G18865
FGRAMPH1_01G18861
FGRAMPH1_01G18859
FGRAMPH1_01G18845
FGRAMPH1_01G18839
FGRAMPH1_01G18837
FGRAMPH1_01G18835
FGRAMPH1_01G18833
FGRAMPH1_01G18831
FGRAMPH1_01G18829
FGRAMPH1_01G18827
FGRAMPH1_01G18825
FGRAMPH1_01G18823
FGRAMPH1_01G18821
FGRAMPH1_01G18819
FGRAMPH1_01G18817
[truncated: 2,242 more rows]

## Sheet: Table S2-C
Overlap_up-regulated genes in ΔKmt6, ΔBP1 and BP1ΔIDR2-C（2776）
[truncated: 2,776 more rows]

[truncated: 3 more sheets: Tablle S3, Table S4, Table S5]
